# Supplementary material for: Discovery of a novel double-stranded DNA virus associated with ant labial gland disease reveals its long-term interaction with ants
Source: J Virol. 2025 Sep 17;99(10):e01178-25. doi: 10.1128/jvi.01178-25 (PMC12548425; doi:10.1128/jvi.01178-25)
Supplement: Table S1 — Primers used for virus genome assembly. [file jvi.01178-25-s0002.xlsx]

## Sheet: primer
Supplementary Table S1. Primers used for virus genome assembly
Number	Start	End	Length	Primer1	Primer2	Type
1	97200	97934	735	GAGGAACGCACGATCTGCTAC	GACGCCACAGTCAATCCTGAG	sangerseq_confirmed
2	134837	135477	641	GTCATCGACGTATTCCCGCT	CGGCCATTCGGCAAATGTAG	sangerseq_confirmed
3	2196	3004	809	CGAGTTCATACGTCTCGGCA	GACTCCCCTGATCCTCCACT	sangerseq_confirmed
4	97200	103639	6440	GACGCCACAGTCAATCCTGAG	GCGATCGAGGCTATTATGCGT	sangerseq_confirmed
5	85738	86481	744	ACCGAAGTACGTTACACTCTCG	CTGCGTTCCGTCTACCGTA	sangerseq_confirmed
6	71587	73928	2342	GCGGTACTTCGCGATCTACATC	ACATGTAGCAGCAGTCGAGC	sangerseq_confirmed
7	57352	61735	4384	CGCAACGTCTGTCGCTAGAT	ACTCTGATGCATCGAGACTCG	sangerseq_confirmed
8	125998	129514	3517	CTAATGGCGATCCGTCCGAA	GCTGCCGATATCTTCCGTGA	sangerseq_confirmed
9	129037	133804	4768	GGCGTACCTCACAGTTATCGT	GCCTACCCGAAGAACTTCGAT	sangerseq_confirmed
10	81718	85083	3366	CGAGCCATTCTGGATAGATCGT	TCATTGTCGTCCGTGTCGTT	sangerseq_confirmed
11	40529	44132	3604	ACTGACGAATCGTGATTGCCG	CGCGGTTTACTGTTTGCACA	sangerseq_confirmed
12	64761	68338	3578	GAACAGGCGACTCGTCCGG	ACGCAACACCCTGAAGATCA	sangerseq_confirmed
13	77692	79886	2195	GAGTCGTCCATGCGGTCCG	CTGCAGCAAGGGTTGAACAC	pcr_confirmed
14	90597	97934	7338	TTGATGCGGATTGGTGCTCT	GAGGAACGCACGATCTGCTAC	pcr_confirmed
15	105381	106597	1217	CCGAACAAGACGACTACAACC	GACCACCAGGACAATCACGA	pcr_confirmed
16	116412	117191	780	AGCCATACTCTTGCCAACGC	TCGTTAGTCGAAGCACCGTC	pcr_confirmed
17	16809	19215	2407	GATTCGACAGATTGTTCGCCACA	CGCTTCGGTCTCATCATCGA	pcr_confirmed
18	2196	5265	3070	AGCATCCTCGGGAGACTTCT	CGAGTTCATACGTCTCGGCA	pcr_confirmed
19	134837	137431	2595	CGGCCATTCGGCAAATGTAG	TGCTCGCAGCAATATACGCCT	sangerseq_confirmed
20	46345	47847	1503	AAGACAGCAACATCGAGCGA	GTCGAGCGAATGTCAACCAC	sangerseq_confirmed
21	138847	140402	1556	ACGCGCACTAGAAGCTGTAAC	TCGGACGAGAAGAAGGAATCG	sangerseq_confirmed
22	48580	49043	464	CGCTGCGAGCGTCTCCTAATA	TACACGTACGCGAATTGGCT	sangerseq_confirmed
23	129037	129514	478	GGCGTACCTCACAGTTATCGT	GCTGCCGATATCTTCCGTGA	pcr_confirmed
24	84430	85083	654	TACGTGGATACCGTGCATCG	TCATTGTCGTCCGTGTCGTT	pcr_confirmed
25	84430	86502	2073	TACGTGGATACCGTGCATCG	ACCGAAGTACGTTACACTCTCG	pcr_confirmed
26	20880	26551	5672	AATCAGTCGACGTGCATCCG	CTCGATGATCCGTACGCAGAC	pcr_confirmed
27	20880	23436	2557	AATCAGTCGACGTGCATCCG	GCGGTCTACTGAAGAAGCGT	pcr_confirmed
28	7592	12485	4894	GGTTACAGCTCGGTGTCGAA	CTCGCTCTCTAGTCGTCGGAA	pcr_confirmed
