# Supplementary material for: Discovery of a novel double-stranded DNA virus associated with ant labial gland disease reveals its long-term interaction with ants
Source: J Virol. 2025 Sep 17;99(10):e01178-25. doi: 10.1128/jvi.01178-25 (PMC12548425; doi:10.1128/jvi.01178-25)
Supplement: Table S2 — General features of CjLGDV genome in comparison with other dsDNA viruses. [file jvi.01178-25-s0003.xlsx]

## Sheet: Sheet2
Table S2 General features of CjLGDV genome in comparision with other dsDNA viruses
Virus Family	Virus name	Abbreviation	Accession no.	Genome size (kb)	No. of genes	CG (%)	CD (%)	Host order	TBLASTX
									Total score	Query coverage (%)	Maximum score	E-value
Baculovirus/Baculoviridae	Lymantria dispar MNPV	LdMNPV	NC_001973	161	164	58	87.5	Hymenoptera	3218	2	67	3e-15
	Orgyia pseudotsugata MNPV	OpMNPV	NC 001875	132	152	55	89.4	Lepidoptera	1755	2	66	le-12
	Spodoptera exigua MNPV	SeMNPV	NC_002169	136	139	44	89.5	Lepidoptera	335	<1	66	0.006
	Autographa californica MNPV	AcMNPV	NC 001623	134	156	41	97.2	Lepidoptera	729	1	64	3e-12
	Cydia pomonella GV	CpGV	NC 002816	124	143	46	90.1	Lepidoptera	450	<1	66	0.2
	Culex nigripalpus NPV	CuniNPV	NC 003084	108	109	51	91.2	Diptera	303	1	44	le-09
	Neodiprion lecontei NPV	NeleNPV	NC 005906	82	89	33	88.5	Hymenoptera	226	<1	77	5e-09
	Neodiprion abietis NPV	NeabNPV	NC 008252	84	93	33	88.3	Hymenoptera	229	<1	76	7e-09
	Neodiprion sertifer NPV	NeseNPV	NC 005905	86	90	34	84.5	Hymenoptera	197	<1	74	5e-04
Nudivirus/Nudiviridae	Gryllus bimaculatus NV	GbNV	NC 009240	97	98	28	93.6	Diptera	184	<1	52	4e-07
	Oryctes rhinoceros NV	OrNV	NC 011588	128	139	42	88.5	Hymenoptera	286	1	74	2e-12
	Heliothis zea NV-1	HzNV-1	NC_074969	228	155	42	69.4	Lepidoptera	1485	2	54	le-12
	Tipula oleracea NV	ToNV	NC_026242	146	131	26	85.7	Diptera	717	1	61	9e-12
	Penaeus monodon NV	PmNV	NC 024692	120	115	35	95.6	Decapoda	1125	1	51	2e-11
Filamentovirus/Filamentoviridae	Leptopilina boulardi filamentous virus	LbFV	NC 033778	111	108	22	80.4	Hymenoptera	759	1	63	5e-12
Hytrosavirus/Hytrosaviridae	Glossina pallidipes SGHV	GpSGHV	NC 010356	190	160	28	86.5	Diptera	201	1	39	2e-09
	Musa domestica SGHV	MdSGHV	NC_010671	124	108	44	90.9	Diptera	172	1	48	le-08
AmFV & AmFLV	Apis mellifera filamentous virus-cn	AmFV_CN	OK392616	493	197	51	62.9	Hymenoptera	5366	7	130	le-49
	Apis mellifera filamentous virus- CHCO5	AmFV_CHCO5	NC 027925	496	241	51	64.5	Hymenoptera	5241	7	130	le-49
	Apis mellifera filamentous-like virus	AmFLV	OR553294	153	110	50	89.7	Hymenoptera	2440	4	106	2e-25
LGDVs	Anoplolepis gracilipes labial gland disease virus	AgLGDV	JAPWJP010001941	104	114	50	76.4	Hymenoptera	19840	22	352	0
	Camponotus japonicus labial gland disease virus	CjLGDV	PP861292	142	113	52	83.5	Hymenoptera
Total score, query coverage, maximum score, and E-value data are those obtained by TBLASTX. MNPV, multiple nucleopolyhedrovirus; NPV, nucleopolyhedrovirus; GV, granulovirus; NV, nudivirus; SGHV, salivary gland hypertrophy virus; CD, coding density
