# Supplementary material for: Discovery of a novel double-stranded DNA virus associated with ant labial gland disease reveals its long-term interaction with ants
Source: J Virol. 2025 Sep 17;99(10):e01178-25. doi: 10.1128/jvi.01178-25 (PMC12548425; doi:10.1128/jvi.01178-25)
Supplement: Table S3 — BLASTP results between CjLGDV and AgLGDV, and ORFs in CjLGDV and AgLGDV with homologs in large dsDNA viruses infecting arthropods. [file jvi.01178-25-s0004.xlsx]

## Sheet: A
Table 3A: BLASTP Results Between CjLGDV and AgLGDV
quary_AgLGDV	quary_length	subject_CjLGDV	subject_length	identity	alignment length	mismatch	gapopen	qstart	qend	sstart	send	evalue	bitscore	Feature
ORF_00001	259	ORF_00050	343	45.161	62	33	1	196	257	282	342	2.84e-12	58.2	iap
ORF_00002	366	ORF_00084	440	32.979	376	212	9	1	337	16	390	1.57e-61	197	p33
ORF_00003	82	ORF_00083	111	38.824	85	35	1	15	82	26	110	1.1e-15	59.3	lef5
ORF_00004	229	ORF_00081	378	37.238	239	124	5	11	227	113	347	3.73e-36	124	Chitin-binding domain-containing protein
ORF_00006	361	ORF_00080	555	27.368	190	127	5	183	361	364	553	3.44e-17	75.1
ORF_00007	87	ORF_00079	133	33.33	101	57	15	2	87	40	133	1.1e-17	74	odv-e18
ORF_00009	359	ORF_00077	399	38.083	386	193	10	1	346	7	386	1.3e-75	232
ORF_00024	806	ORF_00073	953	41.032	814	369	18	1	708	3	811	0	582	p74
ORF_00027	337	ORF_00069	543	29.697	165	100	3	183	335	282	442	5.16e-18	77
ORF_00029	533	ORF_00067	802	40	100	51	3	307	397	526	625	2.67e-14	67.8
ORF_00031	357	ORF_00064	379	41.667	360	195	5	8	352	12	371	3.97e-85	256	pif2
ORF_00032	417	ORF_00056	290	23.899	159	109	5	26	172	45	203	6.45e-14	64.3
ORF_00033	1267	ORF_00059	1603	35.832	667	324	12	685	1258	924	1579	2.65e-109	370	helicase
ORF_00034	252	ORF_00060	447	44.295	149	73	2	86	226	161	307	2.61e-35	124	methyltransferase
ORF_00040	418	ORF_00086	372	32.85	207	125	2	4	196	43	249	1.45e-32	119
ORF_00041	410	ORF_00087	127	45.9	111	53	2	243	346	1	111	4.03e-28	102	pif5
ORF_00047	251	ORF_00094	385	35.223	247	122	4	1	213	83	325	1.3e-44	147
ORF_00051	849	ORF_00001	1265	37.981	961	456	21	23	847	55	1011	0	595	DNApol
ORF_00055	194	ORF_00110	273	46	150	78	2	31	177	75	224	1.1e-42	137	ac81
ORF_00065	615	ORF_00105	750	37.619	630	360	12	4	615	134	748	2.4e-150	445	pif1
ORF_00068	1047	ORF_00095	1162	44.351	717	361	10	351	1035	452	1162	0	610	lef8
ORF_00073	415	ORF_00098	469	43.75	448	202	10	9	408	14	459	4.54e-120	350	ATPase
ORF_00078	402	ORF_00007	523	41.695	295	128	6	1	252	1	294	1.67e-75	237
ORF_00080	206	ORF_00017	329	25.2	250	106	5	32	205	84	328	2.75e-14	62.8
ORF_00081	216	ORF_00018	270	27.632	228	129	9	13	210	20	241	4.75e-10	50.4
ORF_00082	673	ORF_00020	791	32.138	697	361	26	79	671	97	785	1.17e-89	289	helicase2
ORF_00085	117	ORF_00023	125	70.707	99	29	0	7	105	18	116	1.12e-53	157
ORF_00086	103	ORF_00024	240	31.132	106	70	1	1	103	135	240	1.64e-15	62.4	pif4
ORF_00092	597	ORF_00029	674	30.837	681	363	19	1	586	1	668	1.07e-72	239	lef4
ORF_00096	295	ORF_00032	390	37.015	335	164	8	4	292	56	389	3.28e-62	194	integrase
ORF_00097	367	ORF_00033	521	25.49	306	210	6	72	365	212	511	5.58e-33	121
ORF_00098	529	ORF_00034	599	37.245	588	271	14	7	502	12	593	5.98e-120	358	lef9
ORF_00100	497	ORF_00041	605	30.017	573	308	13	4	490	22	587	1.9e-73	236
ORF_00105	200	ORF_00045	239	43.976	166	79	3	45	198	72	235	8.47e-42	134	pif3
ORF_00106	238	ORF_00046	295	30.973	226	115	10	49	234	69	293	2.86e-19	77.4
ORF_00107	258	ORF_00047	411	32.515	163	108	1	38	198	108	270	1.06e-31	113
ORF_00108	371	ORF_00048	537	33.86	443	184	15	29	370	72	506	8.31e-64	205
ORF_00109	705	ORF_00011	798	42.799	743	337	13	2	663	4	739	0	591	odv-e66
ORF_00110	642	ORF_00009	758	58.165	643	257	5	4	642	3	637	0	780	odv-e66

## Sheet: B
Table S3B: ORFs in CjLGDV with Homologs in Large dsDNA Viruses infecting Arthropods
CjLGDV_ORF	CjLGDV_Gene name	Size (aa)	Function	Conserved domain				Blastp best viral hits					Foldseek result
				Name	E-value	Accession no.	Source	Species	Accession no.	Score	E-value	Identity (%)	Target	Description	Species	Prob.	Identity (%)	E-value	Source
1	DNApol	1265	DNA replication and processing	DNA_pol_B	1.7e-18	PF00136	Pfam	Apis mellifera filamentous-like virus	WQF02815	169	7e-38	283/1162 (24%)	A0A481MW83	DNA polymerase	Apis mellifera filamentous virus	1	23.9	8.21e-10	bfvd
7	CjLGDVorf7	523	unknown	FokI_D3	0.00081	PF16902	Pfam	Apis mellifera filamentous virus	YP_009165803	40	0.004	21/78 (27%)
8	bro-a	391	unknown	Bro-N	1.5e-17	PF02498	Pfam	Cyclophragma undans nucleopolyhedrovirus	YP_010086650	79	3e-12	69/281 (25%)	A0A0A7KTG4	Bro-b	Agrotis segetum nucleopolyhedrovirus B	1	22.4	2.73e-07	bfvd
9	odv-e66a	758	infectivity	odv-e66	2e-07	cl33734	CDD	Orgyia pseudotsugata multiple nucleopolyhedrovirus	O10305	57	5e-07	62/253 (25%)	B6S2M2	ODV-E66	Adoxophyes orana nucleopolyhedrovirus	1	14.9	2.75e-22	bfvd
11	odv-e66b	798	infectivity	odv-e66	1.9e-06		LHMM	Oryctes rhinoceros nudivirus	YP_002321323	38	0.0004	66/330 (20%)
20	helicase2	791	DNA replication and processing	helicase2	5.8e-21		LHMM	Penaeus monodon nudivirus	YP_009051914	36	0.001	27/89 (30%)	A0A6C0X456	Nonstructural protein	RNA virus hoopoe/BBanka01/2015/HUN	0.912	11.1	2.49e-05	bfvd
23	CjLGDVorf23	125	unknown	Cas_CXXC_CXXC	6.9e-05	PF09706	Pfam	Apis mellifera filamentous-like virus	WQF02740	37	0.0005	18/64 (28%)
24	pif4	240	infectivity	Baculo_19	1.7e-06	PF04798	Pfam	Apis mellifera filamentous virus	UQL06638	34	0.0006	23/76 (30%)
29	lef4	674	transcription and processing	LEF-4	0.0001		LHMM	Apis mellifera filamentous-like virus	WQF02822	49	1e-05	75/293 (26%)
30	bro-b	191	unknown	Bro-N	4.8e-12	PF02498	Pfam	Helicoverpa armigera granulovirus	YP_001649115	75	7e-12	42/114 (37%)
32	integrase	390	DNA replication and processing	Phage_integrase	1e-09	PF00589	Pfam	Apis mellifera filamentous virus	YP_009165793	94	1e-16	66/179 (37%)	Q6JKB5	Very late factor 1	Neodiprion sertifer nucleopolyhedrovirus	1	13.1	0.000182	bfvd
34	lef9	599	transcription and processing	LEF-9	7.7e-09		LHMM	Apis mellifera filamentous-like virus	WQF02821	102	4e-18	134/554 (24%)
45	pif3	239	infectivity	PIF3	6.8e-16	PF05006	Pfam	Apis mellifera filamentous virus	UQL06575	117	1e-27	67/160 (42%)	A0A0K1Y7V1	PIF-3	Apis mellifera filamentous virus	1	29.2	3.84e-13	bfvd
48	CjLGDVorf48	537	unknown					Apis mellifera filamentous virus	YP_009165769	54	2e-09	44/178 (25%)
50	iap-a	343	inhibition of apoptosis	BIR	1.5e-09	PF00653	Pfam	Orgyia pseudotsugata multiple nucleopolyhedrovirus	NP_046191	50	6e-07	21/65 (32%)	Q0IL39	Iap2	nucleopolyhedrovirus (LsNPV)	1	14.2	3.21e-08	bfvd
59	helicase	1603	DNA replication and processing	helicase	2.1e-18		LHMM	Apis mellifera filamentous virus	WLJ60296	117	8e-22	67/224 (30%)
60	methyltransferase	447	transcription and processing	FtsJ	1.3e-23	PF01728	Pfam	Heliothis zea nudivirus	NP_690456	85	3e-13	63/205 (31%)	A0A6B7KGS1	MTASE-1	Spodoptera cosmioides nucleopolyhedrovirus	1	21.8	2.11e-12	bfvd
64	pif2	379	infectivity	PIF2	1.6e-16	PF04631	Pfam	Apis mellifera filamentous virus	UQL06585	176	5e-47	127/393 (32%)	D0V7T2	Per os infectivity factor-2	Musca hytrovirus (isolate Musca domestica/United States/Boucias/-) (MHV)	1	30.2	4.8e-12	bfvd
65	bro-c	314	unknown	Bro-N	3e-19	PF02498	Pfam	Adoxophyes orana nucleopolyhedrovirus	YP_002300550	132	5e-32	106/340 (31%)	A0A5B9GAR8	Bro-b	Mamestra configurata nucleopolyhedrovirus (MacoNPV)	1	26.1	1.11e-18	bfvd
71	trypsin-like serine protease_a	220	viral packaging and morphogenesis	Tryp_SPc	9.28617e-06	cl21584	CDD						A0A2H4UX85	Trypsin-like serine protease-like protein	Drosophila innubila nudivirus	1	12.9	0.000149	bfvd
72	trypsin-like serine protease_b	311	viral packaging and morphogenesis										A0A2H4UX85	Trypsin-like serine protease-like protein	Drosophila innubila nudivirus	1	14	9.68e-08	bfvd
73	p74	953	infectivity	Baculo_p74	5.1e-11	PF04583	Pfam	Apis mellifera filamentous-like virus	WQF02771.1	169	1e-38	173/717 (24%)
77	CjLGDVorf77	399	unknown	ANAPC16	0.00021	PF17256	Pfam	Apis mellifera filamentous virus	YP_009165902	66	1e-07	62/269 (23%)
79	odv-e18	133	viral packaging and morphogenesis	ODV-E18	8.2e-05	PF10717	Pfam
81	chitin-binding protein-like	378	infectivity	CBM_14	3.4e-11	PF01607	Pfam						A0A481SDR4	Chitin-binding type-2 domain-containing protein	Phthorimaea operculella granulovirus	1	29.5	0.000835	bfvd
83	lef5	111	transcription and processing	Baculo_LEF5	1e-09	PF11792	Pfam	Apis mellifera filamentous virus	YP_009165903	35	9e-05	18/31 (58%)
84	p33	440	viral packaging and morphogenesis	p33	3.2e-05		LHMM	Apis mellifera filamentous virus	YP_009165848	42	0.0006	43/167 (26%)
87	pif5	127	infectivity	PIF-5	0.00012		LHMM	Musca domestica salivary gland hypertrophy virus	YP_001883353	40	0.0001	25/88 (28%)
94	CjLGDVorf94	385	unknown					Apis mellifera filamentous-like virus	WQF02744	65	7e-07	41/160 (25%)
95	lef8	1162	transcription and processing	LEF-8	0.03	cl27979	CDD	Apis mellifera filamentous-like virus	WQF02737	227	4e-56	346/1412 (24%)
98	ATPase	469	viral packaging and morphogenesis	AAA	1.6e-23	PF00004	Pfam	Apis mellifera filamentous virus	WLJ60183	130	3e-28	73/207 (35%)	A0A0K1Y7P8	ATP-dependent zinc metalloprotease	Apis mellifera filamentous virus	1	25.4	5.9e-26	bfvd
105	pif1	750	infectivity	PIF-1	1.6e-10	PF05092	Pfam	Apis mellifera filamentous virus	UQL06549	164	9e-38	99/329 (30%)
107	iap-b	213	inhibition of apoptosis	BIR	5.5e-21	PF00653	Pfam	Neodiprion abietis nucleopolyhedrovirus	YP_667869	64	1e-12	31/65 (48%)	A0A0A1E5G1	Inhibitor of apoptosis 3	Helicoverpa armigera nucleopolyhedrovirus	1	34.1	1.61e-06	bfvd
110	ac81	273	viral packaging and morphogenesis	Ac81	1.2e-14	PF05820	Pfam	Musca domestica salivary gland hypertrophy virus	YP_001883436	49	8e-07	46/189 (24%)

## Sheet: C
Table S3C: ORFs in AgLGDV with Homologs in Large dsDNA Viruses infecting Arthropods
AgLGDV_ORF	AgLGDV_Gene name	Size (aa)	Function	Conserved domain				Blastp best viral hits					Foldseek result
				Name	E-value	Accession no.	Source	Species	Accession no.	Score	E-value	Identity (%)	Target	Description	Species	Prob.	Identity (%)	E-value	Source
1	iap	259	inhibition of apoptosis	BIR	1.1e-07	PF00653	Pfam	Penaeus vannamei nucleopolyhedrovirus	UVT30894.1	53.5	9.76e-05	48.9	M1JNV4	Apoptosis inhibitor	Spodoptera littoralis nuclear polyhedrosis virus (SlNPV)	1	30.2	9.072e-05	bfvd
2	p33	366	viral packaging and morphogenesis	p33	3.5e-14		LHMM
3	lef5	82	transcription and processing	Baculo_LEF5_C	4.4e-10	PF11792	Pfam
4	chitin-binding protein-like	229	infectivity	CBM_14	7.9e-11	PF01607	Pfam						A0A481SDR4	Chitin-binding type-2 domain-containing protein	Phthorimaea operculella granulovirus	1	21.1	0.001532	bfvd
7	odv-e18	87	viral packaging and morphogenesis	ODV-E18	0.011	PF10717	Pfam
9	AgLGDVorf9	359	unknown	DUF630	0.0003	PF04783.16	Pfam	Apis mellifera filamentous virus	YP_009165902.1	63.2	1.23e-06	23.6
24	p74	806	infectivity	Baculo_p74	1.5e-09	PF04583.16	Pfam	Apis mellifra filamentous-like virus	WQF02771.1	191	3.24e-46	23.1	A0A0K1Y7T3	p74 protein	Apis mellifera filamentous virus	1	16.4	1.913e-22	bfvd
31	pif2	357	infectivity	PIF2	1.5e-18	PF04631.16	Pfam	Apis mellifera filamentous virus	UQL06585.1	159	5.15e-41	39.7	D0V7T2	Per os infectivity factor-2	Musca hytrovirus (isolate Musca domestica/United States/Boucias/-) (MHV)	1	23.7	2.098e-12	bfvd
33	helicase	1267	DNA replication and processing	helicase	4.3e-19		LHMM	Apis mellifra filamentous-like virus	WQF02759.1	103	1.4e-17	30.4
34	methyltransferase	252	transcription and processing	FtsJ	3.1e-18	PF01728	Pfam	Heliothis zea nudivirus	NP_690456.1	57	6e-05	27.9	Q6JKF5	Methyltransferase 1	Neodiprion sertifer nucleopolyhedrovirus	1	20.6	7.772e-06	bfvd
41	pif5	410	infectivity	PIF-5	4.9e-16		LHMM
47	AgLGDVorf47	251	unknown					Apis mellifera filamentous virus	WOK43294.1	60.1	5.66e-06	25.5
51	DNApol	849	DNA replication and processing	DNA_pol_B	3.7e-19	PF00136	Pfam	Apis mellifra filamentous-like virus	WQF02815.1	163	1.23e-36	25.4	A0A481MW83	DNA polymerase	Apis mellifera filamentous virus	1	28.1	9.454e-13	bfvd
55	ac81	194	viral packaging and morphogenesis	Ac81	5.6e-19	PF05820	Pfam	Chrysodeixis includens nucleopolyhedrovirus	YP_010802511.1	55.5	2.94e-05	27.3	B2YG85	Ac81-like protein	Musca hytrovirus (isolate Musca domestica/United States/Boucias/-) (MHV)	1	22.1	9.945e-06	bfvd
65	pif1	615	infectivity	PIF-1	2.1e-07	PF05092	Pfam	Apis mellifra filamentous-like virus	WQF02816.1	181	2.15e-44	29	A0A0K1Y8B9	PIF-1 protein	Apis mellifera filamentous virus	1	26.5	3.371e-19	bfvd
68	lef8	1047	transcription and processing	LEF-8	4.6e-69		LHMM	Apis mellifra filamentous-like virus	WQF02737.1	180	1.12e-41	22.8							bfvd
71	trypsin-like serine protease_a	262	viral packaging and morphogenesis	Trypsin	6.4e-20	PF00089	Pfam						B7SV23	Trypsin-like serine protease-like protein	Oryctes rhinoceros nudivirus	1	13.4	2.355e-09	bfvd
72	trypsin-like serine protease_b	243	viral packaging and morphogenesis	Trypsin	3.8e-10	PF00089	Pfam						B7SV23	Trypsin-like serine protease-like protein	Oryctes rhinoceros nudivirus (isolate Oryctes rhinoceros/Malaysia/Ma07/2007) (OrNV)	1	14.1	4.458e-08	bfvd
73	ATPase	415	viral packaging and morphogenesis	AAA	5.2e-27	PF00004	Pfam	Apis mellifra filamentous-like virus	WQF02829.1	124	2.04e-26	27.2	A0A0K1Y7P8	ATP-dependent zinc metalloprotease	Apis mellifera filamentous virus	1	24.5	3.598e-22	bfvd
82	helicase2	673	DNA replication and processing	helicase2	5e-23		LHMM	Apis mellifera filamentous virus	YP_009165844.1	38.5	0.00128	25.8	A0A7S8BET7	PIF1-like helicase	Acanthamoeba castellanii medusavirus	0.986	11.7	1.565e-05	bfvd
85	AgLGDVorf85	117	unknown					Apis mellifera filamentous-like virus	WQF02740.1	37	1.46e-06	28.7
86	pif4	103	infectivity	Baculo_19	3.6e-06	PF04798	Pfam
92	lef4	597	transcription and processing	LEF-4	9e-05		LHMM	Apis mellifra filamentous-like virus	WQF02822.1	44.7	4.99e-07	23.9
96	integrase	295	DNA replication and processing	Phage_integrase	2.1e-10	PF00589	Pfam	Apis mellifra filamentous-like virus	WQF02823.1	90.5	4.85e-16	34.3	A4L220	Integrase	Gryllus bimaculatus nudivirus	1	15.8	1.222e-06	bfvd
98	lef9	529	transcription and processing	LEF-9	1.1e-07		LHMM	Apis mellifra filamentous-like virus	WQF02821.1	94.4	6.64e-16	31.3	A0A7D5YKQ3	LEF-9	Dikerogammarus haemobaphes nudivirus	1	17.9	3.23e-09	bfvd
105	pif3	200	infectivity	PIF3	5.9e-19	PF05006	Pfam	Apis mellifra filamentous-like virus	WQF02773.1	108	9.9e-25	36.2	A0A0K1Y7V1	PIF-3	Apis mellifera filamentous virus	1	28.6	6.581e-13	bfvd
108	AgLGDVorf108	371	unknown	EccE	0.00038	PF11203	Pfam	Apis mellifra filamentous-like virus	WQF02832.1	67.8	5.7e-08	27.4
109	odv-e66b	705	infectivity	odv-e66	0.0034		LHMM
110	odv-e66a	642	infectivity	odv-e66	0.00409318	cl33734	CDD	Oryctes rhinoceros nudivirus	ABF93339.1	162	3.32e-38	26.4	A0A076FEL8	odv-e66	Penaeus monodon nudivirus	1	18	1.165e-30	bfvd
