# Supplementary material for: Discovery of a novel double-stranded DNA virus associated with ant labial gland disease reveals its long-term interaction with ants
Source: J Virol. 2025 Sep 17;99(10):e01178-25. doi: 10.1128/jvi.01178-25 (PMC12548425; doi:10.1128/jvi.01178-25)
Supplement: Table S4 — Repeats in virus genomes. [file jvi.01178-25-s0005.xlsx]

## Sheet: Sheet1
Supplementary Table S4. Repeats in virus genomes
Virus	Name	Start (bp)	End (bp)	Strand	Length (bp)	CG (%)	Score	Identity (%)	Unit Size (bp)	Repeat.no	Consensus sequence
	Direct Repeat
AgLGDV	dr1	1288	1503	+	188	81	188	99	24	9	gacgctggttcgctcgggctctcg
AgLGDV	dr2	2021	2209	+	189	36	138	94	27	7	catgcgcttcatcagacattcttttat
AgLGDV	dr3	11982	12251	+	270	49	148	94	90	3	aatctcgaagcgccgaaggaaaaaatttgcgcgatacgagatatgtgtagcgggttgcagttggcaggcgcgtactaaatgcgatcgata
AgLGDV	dr4	18502	18681	+	180	59	102	95	60	3	gcaggcctatctttcgcaggcggcgtcacaccagcaggcctatctttcggcgtgtttttc
AgLGDV	dr5	28899	29258	+	360	58	180	92	120	3	aaacctgcgagcgagaaaaatttttcgcgacgtgagatcgaacgcagcgtgcgtgtgcgcatgtgcgacccgatgtcaggtggagggggtaacctgcgagcgacgaaacttgcgagcgac
AgLGDV	dr6	39951	40094	+	144	74	104	99	36	4	cggctgcggcggctgctgtgctgctatcggctgcgg
AgLGDV	dr7	45449	45664	+	216	51	134	89	36	6	agcatacgaactccgtcatacgtcagcccgtttgaa
AgLGDV	dr8	46444	46635	+	192	56	160	100	32	6	agcgacgaaacatgcgagcgacgaaacatgcg
AgLGDV	dr9	48017	48196	+	180	48	138	97	30	6	tcgcatgtttgtcgttcgcatgtttgtcgt
AgLGDV	dr10	53733	54579	+	847	67	674	94	77	11	gtcgcaccgtggagcgagcggacgccgatgccgaggcaccgacggacgctctgacgctatctcggagaggaacgaga
AgLGDV	dr11	59449	59676	+	228	58	112	99	114	2	tcgcgaaaattttttcatcgctcgcttgtttcgtcgttcgcatttcgacgctggcaggttccccctccacctggcagcctcgcacgtgctcagacgcacgcgttcgatctcacg
AgLGDV	dr12	81204	81449	+	246	58	107	97	123	2	tcgctggtaggttaccccctccacctgactgctccggccgaccgcttgcatcgacgagcacgcgttcgatctcacgtcgcgaaaaatttttctcgctcgcaggtttgtcgttcgcaggttacc
AgLGDV	dr13	95235	95414	+	180	61	144	100	36	5	cgattcgagcgtgctggtcgattcgagcgtgctggt
AgLGDV	dr14	102675	102962	+	288	67	186	87	24	12	cgctgtcggcgtgctctccacaca
CjLGDV	dr1	11509	11781	+	273	81	134	82	39	7	cgccaccgccgccgccaccaccgccaccgccgtcaccgc
CjLGDV	dr2	46537	46746	+	210	50	116	88	42	5	tcgagtggtttgtttggtccgcctatctgcccatcgaatcgt
CjLGDV	dr3	66650	66901	+	252	54	105	83	63	4	gggccaaagaagaacctgccgcctctaatggaactgaaggtagtgacgcagaaaatcgacgag
CjLGDV	dr4	71742	72131	+	390	69	319	96	39	10	gcgttctcgacgggcgcagcggtctcctgaatgggcatg
CjLGDV	dr5	72136	72648	+	513	68	156	71	57	9	cgggcggagcggtctcctcggcgggcgtagcgttctcgacgggcgtagcgttctcga
CjLGDV	dr6	81887	82066	+	180	64	102	88	36	5	gagaacgctacgcccgtcgagaacgatacgcccgtc
CjLGDV	dr7	82141	82668	+	528	70	162	78	132	4	gcccgccgagaacgctacgcccgccgagaccgctacgcccgccgagaacgccatgcccgttcaggagaccgctatgcccgccgagaacgccatgcccctcgcggagaccgctacgcccgccgagaacgctgc
CjLGDV	dr8	82674	82825	+	152	71	112	99	38	4	ttcaggagaccgctgcgcccgtcgagacgctacgcccg
CjLGDV	dr9	87975	88154	+	180	58	119	96	45	4	cagcaggagttggagcgtcgtcggcagcttgaagaacagcagaag
CjLGDV	dr10	93971	94146	+	176	39	116	89	22	8	aagcaattagagatctagcgaa
CjLGDV	dr11	103140	103445	+	306	57	185	89	51	6	agctgcgcgaactcgagcgcaaggaacgtgagctgaaggagagagagttgg
CjLGDV	dr12	126181	126508	+	328	72	178	90	82	4	agagccgagagccgagtcgaacgtcgcgagctacgagccgagagctacgagccgagagccgcgagccgagagccgcgagccg
CjLGDV	dr13	126764	127778	+	1015	72	228	68	145	7	gagcggagcgccccgagccccgagccgagcgccgagaaccgagagccgagagccgagcgccgagagccacgagccgagagccgagagccgagagccgcgagccgagagccgagcgccgagagccgcgagccgcgagccgcgagcc
CjLGDV	dr14	128307	128792	+	486	50	148	82	162	3	agtaacgtcactcgaatattccatcgaatgttcgcgaagcatcccttagcaacggggtggtcgacgtttctcttggtcacggtaacgtcgctcgaataatcgatcgaacgttcgcgaagcatctcatagcaacagggtggtcgactttttctgttgggtgca
CjLGDV	dr15	129506	129981	+	476	70	102	68	68	7	atcggcagcagccacgcgtgccttgcccggagggttcgtcggggtgtggccgggaatcaggatcggga
CjLGDV	dr16	130174	130445	+	272	70	144	89	68	4	gactggaaagcggcgtcagccacgcgtgccttgccggaggcgtcggtcggcgtgtggccgggagtcag
CjLGDV	dr17	130721	131264	+	544	73	344	88	68	8	ggaagcggcgtcagccacgcgtgccttgccggaggcgtcggtcggcgtgtggtcgggagtcgggaccg
	Invert Repeat
AgLGDV	ir1-a	9551	9681	-	131	59	237	99
AgLGDV	ir1-b	59549	59680	+	132	58
AgLGDV	ir2-a	59984	60226	+	243	46	427	98
AgLGDV	ir2-b	46969	47212	-	244	46
AgLGDV	ir3-a	63071	63382	+	312	46	558	99
AgLGDV	ir3-b	60571	60881	-	311	46
CjLGDV	ir1-a	71813	73917	+	2105	60	3773	99
CjLGDV	ir1-b	80725	82824	-	2100	60
