# Supplementary material for: Discovery of a novel double-stranded DNA virus associated with ant labial gland disease reveals its long-term interaction with ants
Source: J Virol. 2025 Sep 17;99(10):e01178-25. doi: 10.1128/jvi.01178-25 (PMC12548425; doi:10.1128/jvi.01178-25)
Supplement: Table S5 — Information on the conserved genes of CjLGDV and AgLGDV with putative homologs in Naldaviricetes. [file jvi.01178-25-s0006.xlsx]

## Sheet: A
Table S5: Information on the conserved genes of CjLGDV and AgLGDV with putative homologs in Naldaviricetes
1	gene	Function	CjLGDV	AgLGDV	AmFV_CH_CO5	AmFV_CN	AmFV_CtN3	AmFV_s1_16	AmFLV	LbFV	EfFV	CcFV1	CcFV2	MdSGHV	GpSGHV	AcMNPV	OpMNPV	SeMNPV	LdMNPV	CpGV	CrleGV	phoGV	NeleNPV	NeabNPV	NeseNPV	CuniNPV	ToNV	HzNV	PmNV	OrNV	GbNV	WSSV	MdBV	CiBV
1	pif0/p74	Infectivity	ORF73	ORF24	YP_009165828.1	UQL06564.1	XQL01508.1	WOK43201.1	WQF02771.1	YP_009345667.1	WKT15297.1	CAJ2002068.1	WKA13579.1	YP_001883367.1	YP_001686949.1	NP_054168.1	NP_046290.1	NP_037891.1	NP_047663.1	NP_148844.1	NP_891905.1	NP_663220.1	YP_025247.1	YP_667898.1	YP_025157.1	NP_203378.1	YP_009116692.1	NP_690430.1	YP_009051910.1	YP_002321437.1	YP_001111312.1	YP_009220510.1	NP_001401800.1	FM201584.1
2	pif1	Infectivity	ORF105	ORF65	YP_009165811.1	UQL06549.1	XQL01416.1	WOK43176.1	WQF02816.1	YP_009345636.1	WKT15373.1	CAJ2002104.1	WKA13564.1	YP_001883357.1	YP_001687050.1	NP_054149.1	NP_046275.1	NP_037796.1	NP_047792.1	NP_148859.1	NP_891914.1	NP_663232.1	YP_025277.1	YP_667927.1	YP_025186.1	NP_203333.1	YP_009116716.1	NP_690474.1	YP_009051877.1	YP_002321371.1	YP_001111319.1	YP_009220545.1	XP_053597830.1	FM201585.1
3	pif2	Infectivity	ORF64	ORF31	YP_009165851.1	UQL06585.1	XQL01509.1	WOK43234.1	WQF02785.1	YP_009345656.1	WKT15314.1	CAJ2002117.1	WKA13599.1	YP_001883417.1	YP_001687001.1	NP_054051.1	NP_046176.1	NP_037795.1	NP_047756.1	NP_148832.1	NP_891892.1	NP_663209.1	YP_025252.1	YP_667903.1	YP_025162.1	NP_203342.1	YP_009116654.1	NP_690542.1	YP_009051853.1	YP_002321328.1	YP_001111333.1	YP_009220486.1	NP_001401784.1	FM201586.1
4	pif3	Infectivity	ORF45	ORF105	YP_009165839.1	UQL06575.1	XQL01417.1	WOK43216.1	WQF02773.1	YP_009345659.1	WKT15439.1	CAJ2002074.1	WKA13538.1	YP_001883434.1	YP_001687024.1	NP_054145.1	NP_046271.1	NP_037810.1	NP_047780.1	NP_148819.1	NP_891881.1	NP_663196.1	YP_025266.1	YP_667917.1	YP_025176.1	NP_203350.1	YP_009116660.1	NP_690507.1	YP_009051931.1	YP_002321418.1	YP_001111270.1	YP_009220581.1	NP_001401747.1
5	pif4	Infectivity	ORF24	ORF86	YP_009165908.1	UQL06638.1	XQL01510.1	WOK43298.1	WQF02741.1							NP_054126.1	NP_046253.1	NP_037829.1	NP_047735.1	NP_148873.1	NP_891927.1	NP_663246.1	YP_025257.1	YP_667908.1	YP_025167.1	NP_203393.1	YP_009116766.1	NP_690522.1	YP_009051934.1	YP_002321344.1	YP_001111354.1	YP_009220517.1	NP_001401793.1	FM201588.1
6	pif5/odv-e56	Infectivity	ORF87	ORF41	YP_009165808.1	UQL06546.1	XQL01511.1	WOK43173.1	WQF02791.1	YP_009345647	WKT15354.1	CAJ2002120.1	WKA13610.1	YP_001883353.1	YP_001687044.1|YP_001687045.1	NP_054179.1	NP_046302.1	NP_037766.1	NP_047650.1	NP_148802.1	NP_891864.1	NP_663181.1	YP_025222.1	YP_667864.1	YP_025145.1	NP_203406.1	YP_009116721.1|YP_009116743.1	NP_690495.1	YP_009051848.1	YP_002321426.1	YP_001111272.1	YP_009220481.1	NP_001401713.1|NP_001401766.1	FM201587.1
18	odv-e66	Infectivity	ORF9|ORF11	ORF110|ORF109	YP_009165933.1	UQL06658.1	XQL01355.1	WOK43321.1		YP_009345710.1		CAJ2002140.1		YP_001883375.1	YP_001686953.1	NP_054075.1	NP_046206.1	NP_037817.1|NP_037874.1	NP_047768.1	NP_148821.1	NP_891882.1	NP_663198.1							YP_009051874.1|YP_009051872.1	YP_002321323.1				FM201589.1
7	lef5	Transcription and processing	ORF83	ORF03	YP_009165903.1	UQL06635.1	XQL01518.1	WOK43291.1	#WQF02746.1	NC_033778.1:39621-39301	WKT15376.1	CAJ2002061.1	WKA13557.1	NC_010671.1:15441-15268	YP_001687035.1	NP_054129.1	NP_046256.1	NP_037826.1	NP_047737.1	NP_148871.1	NP_891925.1	NP_663244.1	YP_025255.1	YP_667906.1	YP_025165.1	NP_203391.1	YP_009116697.1	NP_690520.1	YP_009051890.1	YP_002321363.1	YP_001111352.1		NP_001401715.1
8	lef4	Transcription and processing	ORF29	ORF92	#YP_009165916.1	#UQL06535.1	#XQL01504.1	#WOK43154.1	#WQF02822.1	YP_009345711.1	WKT15287.1	CAJ2002149.1	WKA13515.1	YP_001883415.1	YP_001686999.1	NP_054120.1	NP_046247.1	NP_037834.1	NP_047730.1	NP_148879.1	NP_891933.1	NP_663252.1	YP_025259.1	YP_667910.1	YP_025169.1	NP_203400.1	YP_009116672.1	NP_690517.1	YP_009051929.1	YP_002321353.1	YP_001111363.1		NP_001401770.1	FM201579.1
9	lef8	Transcription and processing	ORF95	ORF68	YP_009165919.1	UQL06646.1	XQL01502.1	WOK43307.1	#WQF02737.1	YP_009345700.1	WKT15392.1	CAJ2002099.1	WKA13522.1	YP_001883398.1	YP_001686988.1	NP_054079.1	NP_046210.1	NP_037872.1	NP_047687.1	NP_148915.1	NP_891966.1	NP_663286.1	YP_025279.1	YP_667931.1	YP_025188.1	NP_203330.1	YP_009116735.1	NP_690509.1	YP_009051861.1	YP_002321375.1	YP_001111316.1		NP_001401750.1	FM201581.1
10	lef9	Transcription and processing	ORF34	ORF98	YP_009165796.1	UQL06536.1	XQL01440.1	WOK43156.1	#WQF02821.1	YP_009345682.1	WKT15308.1	CAJ2002082.1	WKA13519.1	YP_001883402.1	YP_001686981.1|YP_001686980.1	NP_054092.1	NP_046221.1	NP_037857.1	NP_047701.1	NP_148901.1	NP_891954.1	NP_663274.1	YP_025237.1	YP_667887.1	YP_025147.1	NP_203363.1	YP_009116778.1	NP_690494.1	YP_009051896.1	YP_002321407.1	YP_001111291.1		XP_008546193.2
20	methyltransferase	Transcription and processing	ORF60	ORF34												NP_054099.1		NP_037849.1							YP_025112.1			NP_690456.1	YP_009051844.1
11	DNApol	DNA replication/processing	ORF1	ORF51	YP_009165825.1	UQL06561.1	XQL01342.1	WOK43197.1	WQF02815.1	YP_009345662.1	WKT15284.1	CAJ2002047.1	WKA13508.1	YP_001883329.1	YP_001687027.1	NP_054095.1	NP_046226.1	NP_037853.1	NP_047720.1	NP_148895.1	NP_891948.1	NP_663268.1	YP_025217.1	YP_667860.1	YP_025135.1	NP_203396.1	YP_009116659.1	NP_690550.1	YP_009051843.1	YP_002321312.1	YP_001111279.1	YP_009220649.1
12	helicase	DNA replication/processing	ORF59	ORF33	YP_009165874.1	UQL06607.1	XQL01438.1	WOK43258.1	WQF02759.1							NP_054125.1	NP_046252.1	NP_037830.1	NP_047734.1	NP_148874.1	NP_891928.1	NP_663247.1	YP_025258.1	YP_667909.1	YP_025168.1	NP_203394.1	YP_009116765.1	NP_690523.1	YP_009051932.1	YP_002321345.1	YP_001111355.1		NP_001401796.1
13	helicase2	DNA replication/processing	ORF20	ORF82	YP_009165844.1	UQL06579.1	XQL01415.1	WOK43223.1	WQF02780.1	YP_009345672.1	WKT15398.1	CAJ2002145.1	WKA13589.1	YP_001883432.1	YP_001687022.1				NP_047686.1	NP_148910.1	NP_891963.1	NP_663278.1					YP_009116752.1	NP_690479.1	YP_009051917.1|YP_009051914.1	YP_002321419.1	YP_001111313.1
14	integrase	DNA replication/processing	ORF32	ORF96	YP_009165793.1	UQL06534.1	XQL01499.1	WOK43153.1	WQF02823.1	YP_009345606.1	WKT15430.1	CAJ2002146.1	WKA13590.1	YP_001883410.1	YP_001686978.1|YP_001686979.1					NP_148890.1							YP_009116690.1	NP_690563.1	YP_009051893.1	YP_002321386.1	YP_001111324.1		NP_001401704.1
15	p33	Viral packaging and morphogenesis	ORF84	ORF02	YP_009165848.1	UQL06582.1	XQL01361.1	WOK43231.1	WQF02778.1	YP_009345701.1	WKT15421.1	CAJ2002056.1	WKA13527.1	YP_001883430.1	YP_001687020.1	NP_054122.1	NP_046249.1	NP_037833.1	NP_047731.1	NP_148877.1	NP_891931.1	NP_663250.1	YP_025213.1	YP_667856.1	YP_025131.1	NP_203317.1	YP_009116746.1	NP_690432.1	YP_009051846.1	YP_002321424.1	YP_001111274.1	YP_009220590.1	NP_001401775.1|NP_001401787.1
16	ac81	Viral packaging and morphogenesis	ORF110	ORF55	YP_009165894.1	UQL06626.1	XQL01460.1	WOK43280.1	WQF02751.1	YP_009345689.1	WKT15323.1	CAJ2002057.1	WKA13594.1	YP_001883436.1	YP_001687026.1	NP_054111.1	NP_046240.1	NP_037839.1	NP_047726.1	NP_148887.1	NP_891941.1	NP_663261.1	YP_025245.1	YP_667896.1	YP_025155.1	NP_203410.1	YP_009116770.1	NP_690452.1	YP_009051924.1	YP_002321315.1	YP_001111281.1
17	odv-e18	Viral packaging and morphogenesis	ORF79	ORF07	YP_009165900.1	UQL06632.1	XQL01393.1	WOK43287.1			WKT15386.1		WKA13586.1	YP_001883420.1	YP_001687017.1	NP_054174.1	NP_046296.1	NP_037896.1	NP_047655.1	NP_148798.1	NP_891860.1	NP_663177.1	YP_025262.1	YP_667913.1	YP_025172.1	NP_203335.1	YP_009116703.1		YP_009051950.1		YP_001111362.1
19	ATPase	Viral packaging and morphogenesis	ORF98	ORF73	YP_009165774.1	UQL06523.1	XQL01337.1	WOK43135.1	WQF02829.1	YP_009345685.1	WKT15382.1	CAJ2002087.1	WKA13540.1	YP_001883361.1	YP_001687055.1|YP_001687056.1
21	CjLGDV_ORF7	unknown	ORF7	ORF78	YP_009165803.1	UQL06541.1	XQL01423.1	WOK43168.1	WQF02787.1
22	CjLGDV_ORF23	unknown	ORF23	ORF85	NC_027925: 321696-322079_-	OK392616: 321332-321715_-	PV347098.1: 453151-453534_-	OR644609: 326907-327290_-	WQF02740.1
23	CjLGDV_ORF48	unknown	ORF48	ORF108	YP_009165769.1	UQL06518.1	XQL01446.1	WOK43131.1	WQF02832.1
25	CjLGDV_ORF77	unknown	ORF77	ORF09	YP_009165902.1	UQL06634.1	XQL01368.1	WOK43290.1	WQF02747.1
26	CjLGDV_ORF94	unknown	ORF94	ORF47	YP_009165905.1	UQL06636.1	XQL01356.1	WOK43294.1	WQF02744.1
	Naldaviricetes conserved genes
	Lefevirales conserved genes
#	Newly identified
