# Supplementary material for: Discovery of a novel double-stranded DNA virus associated with ant labial gland disease reveals its long-term interaction with ants
Source: J Virol. 2025 Sep 17;99(10):e01178-25. doi: 10.1128/jvi.01178-25 (PMC12548425; doi:10.1128/jvi.01178-25)
Supplement: Table S6 — Information on CjLGDV-related endogenized loci in ant genomes. [file jvi.01178-25-s0007.xlsx]

## Sheet: eve_finally
Table S6: Information on CjLGDV-related Endogenized Loci in Ant Genomes
ID	region	RNAseq_Count	RNAseq_Data	Scaffold	eve_scaf_depth	spe	BUSCO_Scaf_depth	scaffold_len	previous_identified	start	end	strand	hits	translation	pro_length	infram_stopcodon_no.	insect_gene_region	insect_gene	TE_Scaf_region	TE_EVE_near2K	scaffold_CjLGDV_genes_hits_no.	scaffold_CG.x	CjLGDV_hits	Blastx_best_hits	sscinames	pident	hit_length	mismatch	gapopen	qstart	qend	sstart	send	evalue	bitscore	dN/dS_value	Species.x	scaffold_CG.y	mean_busco_CG	sd_busco_CG	delta_CG	z_score_CG	z_significant_CG	t_p_value_CG	scaffold_depth	mean_busco_depth	sd_busco_depth	delta_depth	z_score_depth
NW_020229917.1_763377-763595	NW_020229917.1_763377-763595:-		SRR25204316	NW_020229917.1	5.5	Harpegnathos_saltator	7.65839	1160288		763377	763595	-	ORF_00023	AKMSAT*SDCKTVQ*NTRNVTYIMCLLAIVLLLALILSWNKNFVVFLCGALTIFFVYGALVVSKQSCFSVFDN	73	2	15_NW_020229917.1_574_4377_+|NW_020229917.1_22553_26149_+|NW_020229917.1_46292_51843_-|NW_020229917.1_51916_52404_-|NW_020229917.1_77913_82558_-|NW_020229917.1_118299_119576_+|NW_020229917.1_180954_182288_-|NW_020229917.1_198862_199658_-|NW_020229917.1_450210_450533_-|NW_020229917.1_469403_478046_-|NW_020229917.1_706019_711156_-|NW_020229917.1_898316_906613_+|NW_020229917.1_961969_964387_+|NW_020…	P20825.1,P04323.1,P04323.1,P04323.1,P10394.1,P04323.1,P04323.1,P16423.1,Q7JQ07.1,Q7JQ07.1,P04323.1,Q8I7P9.1,P16425.1,P04323.1,P10394.1	781_NW_020229917.1_1413_1887_+|NW_020229917.1_1975_2926_+|NW_020229917.1_2924_4635_+|NW_020229917.1_6238_7917_+|NW_020229917.1_8002_8105_+|NW_020229917.1_8258_8474_+|NW_020229917.1_8590_8730_+|NW_020229917.1_9247_10720_+|NW_020229917.1_10721_13507_+|NW_020229917.1_13501_13756_+|NW_020229917.1_13900_14633_+|NW_020229917.1_15511_15704_-|NW_020229917.1_15705_16443_-|NW_020229917.1_17014_17655_+|NW_0…	2_NW_020229917.1_761166_761549_-|NW_020229917.1_763919_764553_-	37	28.35	ORF_00023	ORF_00023	CjLGDV	65.5	58	20	0	46	219	50	107	1.87e-15	76.3	24.3064	Harpegnathos_saltator	28.35	32.596	6.269	-4.246	-0.677	No	1.97e-32	5.5	7.658	17.696	-2.158	-0.122
NW_020229917.1_582355-582585	NW_020229917.1_582355-582585:+		SRR25204316	NW_020229917.1	5.5	Harpegnathos_saltator	7.65839	1160288		582355	582585	+	ORF_00023	KMSATWSDCKSVLWNTRNVTYVICLLSIVLLIAMILSWNKNFVVFLGGSLTIFAVYGALVVSKQSCFSVFDNALVNS	77	0	15_NW_020229917.1_574_4377_+|NW_020229917.1_22553_26149_+|NW_020229917.1_46292_51843_-|NW_020229917.1_51916_52404_-|NW_020229917.1_77913_82558_-|NW_020229917.1_118299_119576_+|NW_020229917.1_180954_182288_-|NW_020229917.1_198862_199658_-|NW_020229917.1_450210_450533_-|NW_020229917.1_469403_478046_-|NW_020229917.1_706019_711156_-|NW_020229917.1_898316_906613_+|NW_020229917.1_961969_964387_+|NW_020…	P20825.1,P04323.1,P04323.1,P04323.1,P10394.1,P04323.1,P04323.1,P16423.1,Q7JQ07.1,Q7JQ07.1,P04323.1,Q8I7P9.1,P16425.1,P04323.1,P10394.1	781_NW_020229917.1_1413_1887_+|NW_020229917.1_1975_2926_+|NW_020229917.1_2924_4635_+|NW_020229917.1_6238_7917_+|NW_020229917.1_8002_8105_+|NW_020229917.1_8258_8474_+|NW_020229917.1_8590_8730_+|NW_020229917.1_9247_10720_+|NW_020229917.1_10721_13507_+|NW_020229917.1_13501_13756_+|NW_020229917.1_13900_14633_+|NW_020229917.1_15511_15704_-|NW_020229917.1_15705_16443_-|NW_020229917.1_17014_17655_+|NW_0…	1_NW_020229917.1_584106_584426_+	37	28.35	ORF_00023	ORF_00023	CjLGDV	61.6	73	28	0	1	219	36	108	3.73e-26	103	32.6668	Harpegnathos_saltator	28.35	32.596	6.269	-4.246	-0.677	No	1.97e-32	5.5	7.658	17.696	-2.158	-0.122
NW_020229917.1_1048882-1049106	NW_020229917.1_1048882-1049106:+			NW_020229917.1	5.5	Harpegnathos_saltator	7.65839	1160288		1048882	1049106	+	ORF_00023	AKMSATWSDCKTVLWNTRNVTYIICLLAIVLLIALILSWNKNLLVFLCGSLTIFSVYGALVVSKQSCFSVFDNAV	75	0	15_NW_020229917.1_574_4377_+|NW_020229917.1_22553_26149_+|NW_020229917.1_46292_51843_-|NW_020229917.1_51916_52404_-|NW_020229917.1_77913_82558_-|NW_020229917.1_118299_119576_+|NW_020229917.1_180954_182288_-|NW_020229917.1_198862_199658_-|NW_020229917.1_450210_450533_-|NW_020229917.1_469403_478046_-|NW_020229917.1_706019_711156_-|NW_020229917.1_898316_906613_+|NW_020229917.1_961969_964387_+|NW_020…	P20825.1,P04323.1,P04323.1,P04323.1,P10394.1,P04323.1,P04323.1,P16423.1,Q7JQ07.1,Q7JQ07.1,P04323.1,Q8I7P9.1,P16425.1,P04323.1,P10394.1	781_NW_020229917.1_1413_1887_+|NW_020229917.1_1975_2926_+|NW_020229917.1_2924_4635_+|NW_020229917.1_6238_7917_+|NW_020229917.1_8002_8105_+|NW_020229917.1_8258_8474_+|NW_020229917.1_8590_8730_+|NW_020229917.1_9247_10720_+|NW_020229917.1_10721_13507_+|NW_020229917.1_13501_13756_+|NW_020229917.1_13900_14633_+|NW_020229917.1_15511_15704_-|NW_020229917.1_15705_16443_-|NW_020229917.1_17014_17655_+|NW_0…	1_NW_020229917.1_1047764_1047899_+	37	28.35	ORF_00023	ORF_00023	CjLGDV	60.8	74	29	0	1	222	35	108	1.14e-24	99.8	24.0782	Harpegnathos_saltator	28.35	32.596	6.269	-4.246	-0.677	No	1.97e-32	5.5	7.658	17.696	-2.158	-0.122
NW_020229917.1_761163-761291	NW_020229917.1_761163-761291:-		SRR25204316	NW_020229917.1	5.5	Harpegnathos_saltator	7.65839	1160288		761163	761291	-	ORF_00025	YELCDTCGSFFENGCVLRNHVLREHAIYNVDLGVNRTQQEYVK	43	0	15_NW_020229917.1_574_4377_+|NW_020229917.1_22553_26149_+|NW_020229917.1_46292_51843_-|NW_020229917.1_51916_52404_-|NW_020229917.1_77913_82558_-|NW_020229917.1_118299_119576_+|NW_020229917.1_180954_182288_-|NW_020229917.1_198862_199658_-|NW_020229917.1_450210_450533_-|NW_020229917.1_469403_478046_-|NW_020229917.1_706019_711156_-|NW_020229917.1_898316_906613_+|NW_020229917.1_961969_964387_+|NW_020…	P20825.1,P04323.1,P04323.1,P04323.1,P10394.1,P04323.1,P04323.1,P16423.1,Q7JQ07.1,Q7JQ07.1,P04323.1,Q8I7P9.1,P16425.1,P04323.1,P10394.1	781_NW_020229917.1_1413_1887_+|NW_020229917.1_1975_2926_+|NW_020229917.1_2924_4635_+|NW_020229917.1_6238_7917_+|NW_020229917.1_8002_8105_+|NW_020229917.1_8258_8474_+|NW_020229917.1_8590_8730_+|NW_020229917.1_9247_10720_+|NW_020229917.1_10721_13507_+|NW_020229917.1_13501_13756_+|NW_020229917.1_13900_14633_+|NW_020229917.1_15511_15704_-|NW_020229917.1_15705_16443_-|NW_020229917.1_17014_17655_+|NW_0…	4_NW_020229917.1_758937_759744_-|NW_020229917.1_759505_760367_-|NW_020229917.1_761166_761549_-|NW_020229917.1_761166_761549_-	37	28.35	ORF_00025	ORF_00025	CjLGDV	60.5	43	17	0	1	129	16	58	1.02e-10	61.6	4.5086	Harpegnathos_saltator	28.35	32.596	6.269	-4.246	-0.677	No	1.97e-32	5.5	7.658	17.696	-2.158	-0.122
NW_020229917.1_1097549-1097770	NW_020229917.1_1097549-1097770:-		SRR25195253	NW_020229917.1	5.5	Harpegnathos_saltator	7.65839	1160288		1097549	1097770	-	ORF_00023	AKMSATWSDCKTVLWNTRNVTYIICLLAIVLLIALILSWSKNFVVFLCGSLTIFSVYGALVVSKQSYFSVFDNA	74	0	15_NW_020229917.1_574_4377_+|NW_020229917.1_22553_26149_+|NW_020229917.1_46292_51843_-|NW_020229917.1_51916_52404_-|NW_020229917.1_77913_82558_-|NW_020229917.1_118299_119576_+|NW_020229917.1_180954_182288_-|NW_020229917.1_198862_199658_-|NW_020229917.1_450210_450533_-|NW_020229917.1_469403_478046_-|NW_020229917.1_706019_711156_-|NW_020229917.1_898316_906613_+|NW_020229917.1_961969_964387_+|NW_020…	P20825.1,P04323.1,P04323.1,P04323.1,P10394.1,P04323.1,P04323.1,P16423.1,Q7JQ07.1,Q7JQ07.1,P04323.1,Q8I7P9.1,P16425.1,P04323.1,P10394.1	781_NW_020229917.1_1413_1887_+|NW_020229917.1_1975_2926_+|NW_020229917.1_2924_4635_+|NW_020229917.1_6238_7917_+|NW_020229917.1_8002_8105_+|NW_020229917.1_8258_8474_+|NW_020229917.1_8590_8730_+|NW_020229917.1_9247_10720_+|NW_020229917.1_10721_13507_+|NW_020229917.1_13501_13756_+|NW_020229917.1_13900_14633_+|NW_020229917.1_15511_15704_-|NW_020229917.1_15705_16443_-|NW_020229917.1_17014_17655_+|NW_0…	1_NW_020229917.1_1098747_1098882_-	37	28.35	ORF_00023	ORF_00023	CjLGDV	59.5	74	30	0	1	222	35	108	3.61e-23	95.9	0.3299	Harpegnathos_saltator	28.35	32.596	6.269	-4.246	-0.677	No	1.97e-32	5.5	7.658	17.696	-2.158	-0.122
NW_020229917.1_751537-751911	NW_020229917.1_751537-751911:-		SRR25204316	NW_020229917.1	5.5	Harpegnathos_saltator	7.65839	1160288		751537	751911	-	lef4	KDVRVTLRAIGVRQMLKLQNSFGQKGVAHYADLSDLDTDWGELVNLVSSIYSLLGRFACG**LDQRDDRRYVFSRRTGMCVSTGGYGYFFVSDDSAHNNFIYSFKHEGENPMHECKLTYHSFLEN	125	2	15_NW_020229917.1_574_4377_+|NW_020229917.1_22553_26149_+|NW_020229917.1_46292_51843_-|NW_020229917.1_51916_52404_-|NW_020229917.1_77913_82558_-|NW_020229917.1_118299_119576_+|NW_020229917.1_180954_182288_-|NW_020229917.1_198862_199658_-|NW_020229917.1_450210_450533_-|NW_020229917.1_469403_478046_-|NW_020229917.1_706019_711156_-|NW_020229917.1_898316_906613_+|NW_020229917.1_961969_964387_+|NW_020…	P20825.1,P04323.1,P04323.1,P04323.1,P10394.1,P04323.1,P04323.1,P16423.1,Q7JQ07.1,Q7JQ07.1,P04323.1,Q8I7P9.1,P16425.1,P04323.1,P10394.1	781_NW_020229917.1_1413_1887_+|NW_020229917.1_1975_2926_+|NW_020229917.1_2924_4635_+|NW_020229917.1_6238_7917_+|NW_020229917.1_8002_8105_+|NW_020229917.1_8258_8474_+|NW_020229917.1_8590_8730_+|NW_020229917.1_9247_10720_+|NW_020229917.1_10721_13507_+|NW_020229917.1_13501_13756_+|NW_020229917.1_13900_14633_+|NW_020229917.1_15511_15704_-|NW_020229917.1_15705_16443_-|NW_020229917.1_17014_17655_+|NW_0…	1_NW_020229917.1_752378_754471_+	37	28.35	ORF_00029	ORF_00029	CjLGDV	57.6	125	53	0	1	375	970	1094	1.95e-35	140	0.0001	Harpegnathos_saltator	28.35	32.596	6.269	-4.246	-0.677	No	1.97e-32	5.5	7.658	17.696	-2.158	-0.122
NW_020229917.1_1051302-1051430	NW_020229917.1_1051302-1051430:+			NW_020229917.1	5.5	Harpegnathos_saltator	7.65839	1160288		1051302	1051430	+	ORF_00025	YEMCDSCGKFYKNGCELRNHVLRMHAIYSVELGINRTQQEYVR	43	0	15_NW_020229917.1_574_4377_+|NW_020229917.1_22553_26149_+|NW_020229917.1_46292_51843_-|NW_020229917.1_51916_52404_-|NW_020229917.1_77913_82558_-|NW_020229917.1_118299_119576_+|NW_020229917.1_180954_182288_-|NW_020229917.1_198862_199658_-|NW_020229917.1_450210_450533_-|NW_020229917.1_469403_478046_-|NW_020229917.1_706019_711156_-|NW_020229917.1_898316_906613_+|NW_020229917.1_961969_964387_+|NW_020…	P20825.1,P04323.1,P04323.1,P04323.1,P10394.1,P04323.1,P04323.1,P16423.1,Q7JQ07.1,Q7JQ07.1,P04323.1,Q8I7P9.1,P16425.1,P04323.1,P10394.1	781_NW_020229917.1_1413_1887_+|NW_020229917.1_1975_2926_+|NW_020229917.1_2924_4635_+|NW_020229917.1_6238_7917_+|NW_020229917.1_8002_8105_+|NW_020229917.1_8258_8474_+|NW_020229917.1_8590_8730_+|NW_020229917.1_9247_10720_+|NW_020229917.1_10721_13507_+|NW_020229917.1_13501_13756_+|NW_020229917.1_13900_14633_+|NW_020229917.1_15511_15704_-|NW_020229917.1_15705_16443_-|NW_020229917.1_17014_17655_+|NW_0…	1_NW_020229917.1_1053079_1053473_+	37	28.35	ORF_00025	ORF_00025	CjLGDV	55.8	43	19	0	1	129	16	58	1.68e-09	58.5	2.4456	Harpegnathos_saltator	28.35	32.596	6.269	-4.246	-0.677	No	1.97e-32	5.5	7.658	17.696	-2.158	-0.122
NW_020229917.1_107458-108330	NW_020229917.1_107458-108330:-			NW_020229917.1	5.5	Harpegnathos_saltator	7.65839	1160288		107458	108330	-	lef9	LVTLDRRALQIATTRSRRRSHNIPPSSIESLGCVACRTAPQESEPANTEPVVTTRRATTGDVAIAPPYEYCSVAMYNQLRFGNDVDKILTDKGGTVKNFLQSCKSFVHYLVTYPLRNTFRGYIQISPYLAPRHIALPFHHAVRLFSADVERDRRHLRFRRESNDRSRATTNGVVDGEFDVADEIWPDARCAFHFDVAPNFGLVLKCDPCIHNSSVIGVERVYVYERGLEHNDSVHISPFVLKHLNADFDGDAVTIMILRGIESAYELRRLRDPFLFGDIP*FTFCQSTFGR	291	1	15_NW_020229917.1_574_4377_+|NW_020229917.1_22553_26149_+|NW_020229917.1_46292_51843_-|NW_020229917.1_51916_52404_-|NW_020229917.1_77913_82558_-|NW_020229917.1_118299_119576_+|NW_020229917.1_180954_182288_-|NW_020229917.1_198862_199658_-|NW_020229917.1_450210_450533_-|NW_020229917.1_469403_478046_-|NW_020229917.1_706019_711156_-|NW_020229917.1_898316_906613_+|NW_020229917.1_961969_964387_+|NW_020…	P20825.1,P04323.1,P04323.1,P04323.1,P10394.1,P04323.1,P04323.1,P16423.1,Q7JQ07.1,Q7JQ07.1,P04323.1,Q8I7P9.1,P16425.1,P04323.1,P10394.1	781_NW_020229917.1_1413_1887_+|NW_020229917.1_1975_2926_+|NW_020229917.1_2924_4635_+|NW_020229917.1_6238_7917_+|NW_020229917.1_8002_8105_+|NW_020229917.1_8258_8474_+|NW_020229917.1_8590_8730_+|NW_020229917.1_9247_10720_+|NW_020229917.1_10721_13507_+|NW_020229917.1_13501_13756_+|NW_020229917.1_13900_14633_+|NW_020229917.1_15511_15704_-|NW_020229917.1_15705_16443_-|NW_020229917.1_17014_17655_+|NW_0…		37	28.35	ORF_00034	ORF_00034	CjLGDV	54.4	204	77	2	190	801	98	285	1.04e-64	224	0.4988	Harpegnathos_saltator	28.35	32.596	6.269	-4.246	-0.677	No	1.97e-32	5.5	7.658	17.696	-2.158	-0.122
NW_020229917.1_1060527-1060655	NW_020229917.1_1060527-1060655:+			NW_020229917.1	5.5	Harpegnathos_saltator	7.65839	1160288		1060527	1060655	+	ORF_00025	YEMCDNCGKFYKNGRELRNYDLHTHAIYNVELGINRTQQEYVR	43	0	15_NW_020229917.1_574_4377_+|NW_020229917.1_22553_26149_+|NW_020229917.1_46292_51843_-|NW_020229917.1_51916_52404_-|NW_020229917.1_77913_82558_-|NW_020229917.1_118299_119576_+|NW_020229917.1_180954_182288_-|NW_020229917.1_198862_199658_-|NW_020229917.1_450210_450533_-|NW_020229917.1_469403_478046_-|NW_020229917.1_706019_711156_-|NW_020229917.1_898316_906613_+|NW_020229917.1_961969_964387_+|NW_020…	P20825.1,P04323.1,P04323.1,P04323.1,P10394.1,P04323.1,P04323.1,P16423.1,Q7JQ07.1,Q7JQ07.1,P04323.1,Q8I7P9.1,P16425.1,P04323.1,P10394.1	781_NW_020229917.1_1413_1887_+|NW_020229917.1_1975_2926_+|NW_020229917.1_2924_4635_+|NW_020229917.1_6238_7917_+|NW_020229917.1_8002_8105_+|NW_020229917.1_8258_8474_+|NW_020229917.1_8590_8730_+|NW_020229917.1_9247_10720_+|NW_020229917.1_10721_13507_+|NW_020229917.1_13501_13756_+|NW_020229917.1_13900_14633_+|NW_020229917.1_15511_15704_-|NW_020229917.1_15705_16443_-|NW_020229917.1_17014_17655_+|NW_0…	3_NW_020229917.1_1057928_1058636_+|NW_020229917.1_1058637_1059065_-|NW_020229917.1_1062475_1063783_-	37	28.35	ORF_00025	ORF_00025	CjLGDV	51.2	43	21	0	1	129	16	58	6.83e-09	57	0.3442	Harpegnathos_saltator	28.35	32.596	6.269	-4.246	-0.677	No	1.97e-32	5.5	7.658	17.696	-2.158	-0.122
NW_020229917.1_584278-584472	NW_020229917.1_584278-584472:+		SRR25204316	NW_020229917.1	5.5	Harpegnathos_saltator	7.65839	1160288		584278	584472	+	ORF_00025	STAAADLAICYEMCDACDTFHENGRELRNHVLRSHAKQNIDLSVNRMQQDIVHKLCFDILTKRRA	65	0	15_NW_020229917.1_574_4377_+|NW_020229917.1_22553_26149_+|NW_020229917.1_46292_51843_-|NW_020229917.1_51916_52404_-|NW_020229917.1_77913_82558_-|NW_020229917.1_118299_119576_+|NW_020229917.1_180954_182288_-|NW_020229917.1_198862_199658_-|NW_020229917.1_450210_450533_-|NW_020229917.1_469403_478046_-|NW_020229917.1_706019_711156_-|NW_020229917.1_898316_906613_+|NW_020229917.1_961969_964387_+|NW_020…	P20825.1,P04323.1,P04323.1,P04323.1,P10394.1,P04323.1,P04323.1,P16423.1,Q7JQ07.1,Q7JQ07.1,P04323.1,Q8I7P9.1,P16425.1,P04323.1,P10394.1	781_NW_020229917.1_1413_1887_+|NW_020229917.1_1975_2926_+|NW_020229917.1_2924_4635_+|NW_020229917.1_6238_7917_+|NW_020229917.1_8002_8105_+|NW_020229917.1_8258_8474_+|NW_020229917.1_8590_8730_+|NW_020229917.1_9247_10720_+|NW_020229917.1_10721_13507_+|NW_020229917.1_13501_13756_+|NW_020229917.1_13900_14633_+|NW_020229917.1_15511_15704_-|NW_020229917.1_15705_16443_-|NW_020229917.1_17014_17655_+|NW_0…	4_NW_020229917.1_584106_584426_+|NW_020229917.1_584106_584426_+|NW_020229917.1_584923_585225_-|NW_020229917.1_585259_585445_+	37	28.35	ORF_00025	ORF_00025	CjLGDV	49.2	65	33	0	1	195	6	70	3.28e-13	68.9	999	Harpegnathos_saltator	28.35	32.596	6.269	-4.246	-0.677	No	1.97e-32	5.5	7.658	17.696	-2.158	-0.122
NW_020229917.1_846049-846672	NW_020229917.1_846049-846672:+		SRR25195253	NW_020229917.1	5.5	Harpegnathos_saltator	7.65839	1160288		846049	846672	+	helicase	PDSFSKLLLLLQGTSDSGKSEFMSEMLRPVFSSVLSGTLSNATLRHGIKDEVNTDLMSMMRSHICQVDEPERMNANLFKNLISSTMMKSRYFHQQQTQYLRNLAKIMLMVNDAISLRSDAGVITRLKFCLRMLHCFKPLHGRHLDTSVDFVKTHATPSVSYQFATLRFARGINYQAFRAGLFLTMEHYGTDMCTYNDATYALYDAIAT	208	0	15_NW_020229917.1_574_4377_+|NW_020229917.1_22553_26149_+|NW_020229917.1_46292_51843_-|NW_020229917.1_51916_52404_-|NW_020229917.1_77913_82558_-|NW_020229917.1_118299_119576_+|NW_020229917.1_180954_182288_-|NW_020229917.1_198862_199658_-|NW_020229917.1_450210_450533_-|NW_020229917.1_469403_478046_-|NW_020229917.1_706019_711156_-|NW_020229917.1_898316_906613_+|NW_020229917.1_961969_964387_+|NW_020…	P20825.1,P04323.1,P04323.1,P04323.1,P10394.1,P04323.1,P04323.1,P16423.1,Q7JQ07.1,Q7JQ07.1,P04323.1,Q8I7P9.1,P16425.1,P04323.1,P10394.1	781_NW_020229917.1_1413_1887_+|NW_020229917.1_1975_2926_+|NW_020229917.1_2924_4635_+|NW_020229917.1_6238_7917_+|NW_020229917.1_8002_8105_+|NW_020229917.1_8258_8474_+|NW_020229917.1_8590_8730_+|NW_020229917.1_9247_10720_+|NW_020229917.1_10721_13507_+|NW_020229917.1_13501_13756_+|NW_020229917.1_13900_14633_+|NW_020229917.1_15511_15704_-|NW_020229917.1_15705_16443_-|NW_020229917.1_17014_17655_+|NW_0…		37	28.35	ORF_00059	ORF_00059	CjLGDV	46	202	108	1	1	606	1170	1370	2.18e-47	178		Harpegnathos_saltator	28.35	32.596	6.269	-4.246	-0.677	No	1.97e-32	5.5	7.658	17.696	-2.158	-0.122
NW_020229917.1_788134-789296	NW_020229917.1_788134-789296:-		SRR25204316	NW_020229917.1	5.5	Harpegnathos_saltator	7.65839	1160288	Guinet et al.2023	788134	789296	-	pif2	LAVACIVLMFCAIRGLYPDAFRRPRIDAISRDLVAWYDDDGESAAGDDASRNSRRDRAV*LRRTMDVGIDSLPRVRFVGNRPPRLSRRREINDKVAREIDNERDLVLRRNECLTHGVFVSADDDYLDCRS*CGAIDGVEYRYYDRLGAILNGRVARTGRYCLSTDVAMCNENTSIAVYGSIGWRCIPQTRAFASEGGNRIVVCNGRLLDRATGKIWIDHVDSTLAFNWIDEPLPNNAGFRIVCPPGMRDERDNDYVAARRLIDCFCCTTLARL*FHTRTRALRRISRRTLASAAIPRDTTNDCARVCPMCAPATPTRLRLACCRALFATMANHA*KRG*PCRRLADCSTSPVCAAWGEQSRIWASPG*DTNERTGLCSIERFHRPRR	387	6	15_NW_020229917.1_574_4377_+|NW_020229917.1_22553_26149_+|NW_020229917.1_46292_51843_-|NW_020229917.1_51916_52404_-|NW_020229917.1_77913_82558_-|NW_020229917.1_118299_119576_+|NW_020229917.1_180954_182288_-|NW_020229917.1_198862_199658_-|NW_020229917.1_450210_450533_-|NW_020229917.1_469403_478046_-|NW_020229917.1_706019_711156_-|NW_020229917.1_898316_906613_+|NW_020229917.1_961969_964387_+|NW_020…	P20825.1,P04323.1,P04323.1,P04323.1,P10394.1,P04323.1,P04323.1,P16423.1,Q7JQ07.1,Q7JQ07.1,P04323.1,Q8I7P9.1,P16425.1,P04323.1,P10394.1	781_NW_020229917.1_1413_1887_+|NW_020229917.1_1975_2926_+|NW_020229917.1_2924_4635_+|NW_020229917.1_6238_7917_+|NW_020229917.1_8002_8105_+|NW_020229917.1_8258_8474_+|NW_020229917.1_8590_8730_+|NW_020229917.1_9247_10720_+|NW_020229917.1_10721_13507_+|NW_020229917.1_13501_13756_+|NW_020229917.1_13900_14633_+|NW_020229917.1_15511_15704_-|NW_020229917.1_15705_16443_-|NW_020229917.1_17014_17655_+|NW_0…		37	28.35	ORF_00064	ORF_00064	CjLGDV	45.2	259	122	5	1	768	7	248	1.35e-60	211	0.8512	Harpegnathos_saltator	28.35	32.596	6.269	-4.246	-0.677	No	1.97e-32	5.5	7.658	17.696	-2.158	-0.122
NW_020229917.1_1094756-1094944	NW_020229917.1_1094756-1094944:-		SRR25195252	NW_020229917.1	5.5	Harpegnathos_saltator	7.65839	1160288		1094756	1094944	-	ORF_00025	YEMCDNCGKFYKNGRELRNHDLHTHAIYNVELGINHTQQEYVRDCAFSVVLQQRGVTSRVSLG	63	0	15_NW_020229917.1_574_4377_+|NW_020229917.1_22553_26149_+|NW_020229917.1_46292_51843_-|NW_020229917.1_51916_52404_-|NW_020229917.1_77913_82558_-|NW_020229917.1_118299_119576_+|NW_020229917.1_180954_182288_-|NW_020229917.1_198862_199658_-|NW_020229917.1_450210_450533_-|NW_020229917.1_469403_478046_-|NW_020229917.1_706019_711156_-|NW_020229917.1_898316_906613_+|NW_020229917.1_961969_964387_+|NW_020…	P20825.1,P04323.1,P04323.1,P04323.1,P10394.1,P04323.1,P04323.1,P16423.1,Q7JQ07.1,Q7JQ07.1,P04323.1,Q8I7P9.1,P16425.1,P04323.1,P10394.1	781_NW_020229917.1_1413_1887_+|NW_020229917.1_1975_2926_+|NW_020229917.1_2924_4635_+|NW_020229917.1_6238_7917_+|NW_020229917.1_8002_8105_+|NW_020229917.1_8258_8474_+|NW_020229917.1_8590_8730_+|NW_020229917.1_9247_10720_+|NW_020229917.1_10721_13507_+|NW_020229917.1_13501_13756_+|NW_020229917.1_13900_14633_+|NW_020229917.1_15511_15704_-|NW_020229917.1_15705_16443_-|NW_020229917.1_17014_17655_+|NW_0…	3_NW_020229917.1_1092159_1094594_+|NW_020229917.1_1094581_1094781_+|NW_020229917.1_1094581_1094781_+	37	28.35	ORF_00025	ORF_00025	CjLGDV	42.9	63	35	1	1	189	16	77	7.79e-09	57.8	999	Harpegnathos_saltator	28.35	32.596	6.269	-4.246	-0.677	No	1.97e-32	5.5	7.658	17.696	-2.158	-0.122
NW_020229917.1_1089331-1090536	NW_020229917.1_1089331-1090536:-		SRR21423555	NW_020229917.1	5.5	Harpegnathos_saltator	7.65839	1160288	Guinet et al.2023	1089331	1090536	-	pif0/p74	TSQDVTQAQS*AYVANRALLFQLWDLATYYPNIASKIEVRVRRSDPKRYYTYEAENEAFRDAAIVVNLRWMNERTACEYLSCRAKYARTGTCVPGDMPRVWASGDNTTLTSCEPACYMVRDSRVTGHSAVGDTVAKRYEGTTYLVMNVATGEYKPYTAQSFYISPTTNESPPPPPPPVLYKRLLPNHERNVDATRQEPDMPQLEYDPASDSCELANLTLEMFATLPALRTAPGEKPVCRLSNFAIGDDLVRARPDKSILYHSLAPNALDRAIVTARHSRSYCEAFYKNFDPKTRTCKESTFDRILSYTFIGSALVRLMRHAIYDDSCDTVLPASTKRSAVDASAVPLTKRSRAHWYTDVDKTWCLPSPNVLLSDLGLTDDDHMWTNQGGGRIERATPAY…	402	1	15_NW_020229917.1_574_4377_+|NW_020229917.1_22553_26149_+|NW_020229917.1_46292_51843_-|NW_020229917.1_51916_52404_-|NW_020229917.1_77913_82558_-|NW_020229917.1_118299_119576_+|NW_020229917.1_180954_182288_-|NW_020229917.1_198862_199658_-|NW_020229917.1_450210_450533_-|NW_020229917.1_469403_478046_-|NW_020229917.1_706019_711156_-|NW_020229917.1_898316_906613_+|NW_020229917.1_961969_964387_+|NW_020…	P20825.1,P04323.1,P04323.1,P04323.1,P10394.1,P04323.1,P04323.1,P16423.1,Q7JQ07.1,Q7JQ07.1,P04323.1,Q8I7P9.1,P16425.1,P04323.1,P10394.1	781_NW_020229917.1_1413_1887_+|NW_020229917.1_1975_2926_+|NW_020229917.1_2924_4635_+|NW_020229917.1_6238_7917_+|NW_020229917.1_8002_8105_+|NW_020229917.1_8258_8474_+|NW_020229917.1_8590_8730_+|NW_020229917.1_9247_10720_+|NW_020229917.1_10721_13507_+|NW_020229917.1_13501_13756_+|NW_020229917.1_13900_14633_+|NW_020229917.1_15511_15704_-|NW_020229917.1_15705_16443_-|NW_020229917.1_17014_17655_+|NW_0…	3_NW_020229917.1_1090519_1092158_-|NW_020229917.1_1090519_1092158_-|NW_020229917.1_1092159_1094594_+	37	28.35	ORF_00073	ORF_00073	CjLGDV	42.9	389	168	11	34	1167	17	362	2.84e-79	274		Harpegnathos_saltator	28.35	32.596	6.269	-4.246	-0.677	No	1.97e-32	5.5	7.658	17.696	-2.158	-0.122
NW_020229917.1_952375-953553	NW_020229917.1_952375-953553:-			NW_020229917.1	5.5	Harpegnathos_saltator	7.65839	1160288	Guinet et al.2023	952375	953553	-	pif2	LAVACIVLMFCAIRGLYFYAFRRPRIDAISRDLVAWYDDDGESAGADDASRNGRRDRAMRLHRAMNVGIDSLPRVRFVGNRPPRLSRRRREIDYKAAREIDNERDLVLQRNECLTHGVFVCADDDYVDCRSYCGATDGVEYRYYDRLGALLNGRVARTDGYCLPTDAAMCTENTSIAVYGSIGWCCIPQTRAFAGEGGNRIVVCNGRLLDRATGKIWIDHIDSTLAFDSIDEPLPNNAGFRFVCPPGMRDERDNDYVAVPFDRLFLLSNTCLSLIPHADESIAPKFEENTCECGDTTRYNERLRTCVPDERAGTDDAFDARTLQSVIRDNGEPCIEAWMTVSQTRGLLDEPRMCGVERADSDLGVAGVSYQRAYGALFDRAVPSPVAMLMSRT	393	0	15_NW_020229917.1_574_4377_+|NW_020229917.1_22553_26149_+|NW_020229917.1_46292_51843_-|NW_020229917.1_51916_52404_-|NW_020229917.1_77913_82558_-|NW_020229917.1_118299_119576_+|NW_020229917.1_180954_182288_-|NW_020229917.1_198862_199658_-|NW_020229917.1_450210_450533_-|NW_020229917.1_469403_478046_-|NW_020229917.1_706019_711156_-|NW_020229917.1_898316_906613_+|NW_020229917.1_961969_964387_+|NW_020…	P20825.1,P04323.1,P04323.1,P04323.1,P10394.1,P04323.1,P04323.1,P16423.1,Q7JQ07.1,Q7JQ07.1,P04323.1,Q8I7P9.1,P16425.1,P04323.1,P10394.1	781_NW_020229917.1_1413_1887_+|NW_020229917.1_1975_2926_+|NW_020229917.1_2924_4635_+|NW_020229917.1_6238_7917_+|NW_020229917.1_8002_8105_+|NW_020229917.1_8258_8474_+|NW_020229917.1_8590_8730_+|NW_020229917.1_9247_10720_+|NW_020229917.1_10721_13507_+|NW_020229917.1_13501_13756_+|NW_020229917.1_13900_14633_+|NW_020229917.1_15511_15704_-|NW_020229917.1_15705_16443_-|NW_020229917.1_17014_17655_+|NW_0…	1_NW_020229917.1_954513_954658_+	37	28.35	ORF_00064	ORF_00064	CjLGDV	41.5	400	187	12	1	1164	7	371	3.19e-77	254	0.2379	Harpegnathos_saltator	28.35	32.596	6.269	-4.246	-0.677	No	1.97e-32	5.5	7.658	17.696	-2.158	-0.122
NW_020229917.1_1030798-1032501	NW_020229917.1_1030798-1032501:+		SRR21423557	NW_020229917.1	5.5	Harpegnathos_saltator	7.65839	1160288		1030798	1032501	+	dnapol	FRRPICVDFASFYPSIGCQYELSMETVYVVTCLHLLALHNHDTAFLDVGIRTGLIRCFDYEPVESKWRKTIDRLTTSASIETNCALDDMSNYIIRGRNSLASAVLRSHGGWYEGVEFSNAREMIDSSQDVSKRRILVVCRSATINRDRPIICSLWTHYLCMRQ**KRMVRETSDVFQRRVFACKEKMFKVVANSMYGYLNYRHSVVYSPQVAAAVTLLSRKTFHETTWICEVALPAIVTSRVNAAVKIARAIVSEETEIGRNAADIRCNVVYRDTDGLILCLFRSKNRHAEISTGTSDDSQNFCAISAVEQRAYESLIVRTINRTFCRYECPLIAIDLEDSGLETCSIMGKKKYWKMLDATNGRFVTKGFEKNAQEFVKYTVVTLQRNVAAILATRHDR…	568	2	15_NW_020229917.1_574_4377_+|NW_020229917.1_22553_26149_+|NW_020229917.1_46292_51843_-|NW_020229917.1_51916_52404_-|NW_020229917.1_77913_82558_-|NW_020229917.1_118299_119576_+|NW_020229917.1_180954_182288_-|NW_020229917.1_198862_199658_-|NW_020229917.1_450210_450533_-|NW_020229917.1_469403_478046_-|NW_020229917.1_706019_711156_-|NW_020229917.1_898316_906613_+|NW_020229917.1_961969_964387_+|NW_020…	P20825.1,P04323.1,P04323.1,P04323.1,P10394.1,P04323.1,P04323.1,P16423.1,Q7JQ07.1,Q7JQ07.1,P04323.1,Q8I7P9.1,P16425.1,P04323.1,P10394.1	781_NW_020229917.1_1413_1887_+|NW_020229917.1_1975_2926_+|NW_020229917.1_2924_4635_+|NW_020229917.1_6238_7917_+|NW_020229917.1_8002_8105_+|NW_020229917.1_8258_8474_+|NW_020229917.1_8590_8730_+|NW_020229917.1_9247_10720_+|NW_020229917.1_10721_13507_+|NW_020229917.1_13501_13756_+|NW_020229917.1_13900_14633_+|NW_020229917.1_15511_15704_-|NW_020229917.1_15705_16443_-|NW_020229917.1_17014_17655_+|NW_0…	5_NW_020229917.1_1029000_1029890_+|NW_020229917.1_1029589_1029904_-|NW_020229917.1_1030562_1030646_+|NW_020229917.1_1032950_1034709_+|NW_020229917.1_1034060_1036955_+	37	28.35	ORF_00001	ORF_00001	CjLGDV	40.3	596	277	15	1	1704	686	1230	1.03e-108	364		Harpegnathos_saltator	28.35	32.596	6.269	-4.246	-0.677	No	1.97e-32	5.5	7.658	17.696	-2.158	-0.122
NW_020229917.1_110636-112323	NW_020229917.1_110636-112323:-		SRR21423565	NW_020229917.1	5.5	Harpegnathos_saltator	7.65839	1160288		110636	112323	-	lef9	HRRRRCESDATRYARSTSVADRDDAIATAIPPSSIESLGCVACRTAPRESEPTNTEPVATMRRATTGDVAIAPPYEYCSVAMYNQLRFSNDVDKILTDKGGTVKNILQSSKSFVHYLIKYPLRNTFCGYIQISPYLAPRYIALPFHHAVRLFSIDVERDRRHLQFRRESNDHSRATTNGVVDGEFDIADEIWPDARSAFHFDVAPNFGLVLKRDPCIHNGSVIGAERVYVYERGLEQNDSVHISPFVLKHLNADFDGDAVTIMILRGIESTYESRRCLRDPFLFGDIPRFTFCQSMHFWTFRVLAFDDMRDETCAVVELATE*VSRGRTFGRGADDVSPCEASSLLHVRLNIRRSRTARRRAHALFGPWYDDYAHVLSDIWLRRPIDEARRHDSRNTSD…	562	6	15_NW_020229917.1_574_4377_+|NW_020229917.1_22553_26149_+|NW_020229917.1_46292_51843_-|NW_020229917.1_51916_52404_-|NW_020229917.1_77913_82558_-|NW_020229917.1_118299_119576_+|NW_020229917.1_180954_182288_-|NW_020229917.1_198862_199658_-|NW_020229917.1_450210_450533_-|NW_020229917.1_469403_478046_-|NW_020229917.1_706019_711156_-|NW_020229917.1_898316_906613_+|NW_020229917.1_961969_964387_+|NW_020…	P20825.1,P04323.1,P04323.1,P04323.1,P10394.1,P04323.1,P04323.1,P16423.1,Q7JQ07.1,Q7JQ07.1,P04323.1,Q8I7P9.1,P16425.1,P04323.1,P10394.1	781_NW_020229917.1_1413_1887_+|NW_020229917.1_1975_2926_+|NW_020229917.1_2924_4635_+|NW_020229917.1_6238_7917_+|NW_020229917.1_8002_8105_+|NW_020229917.1_8258_8474_+|NW_020229917.1_8590_8730_+|NW_020229917.1_9247_10720_+|NW_020229917.1_10721_13507_+|NW_020229917.1_13501_13756_+|NW_020229917.1_13900_14633_+|NW_020229917.1_15511_15704_-|NW_020229917.1_15705_16443_-|NW_020229917.1_17014_17655_+|NW_0…		37	28.35	ORF_00034	ORF_00034	CjLGDV	39.9	419	199	14	103	1323	71	448	4.31e-74	258	0.3384	Harpegnathos_saltator	28.35	32.596	6.269	-4.246	-0.677	No	1.97e-32	5.5	7.658	17.696	-2.158	-0.122
NW_020229917.1_654475-655791	NW_020229917.1_654475-655791:+		SRR25195253	NW_020229917.1	5.5	Harpegnathos_saltator	7.65839	1160288		654475	655791	+	dnapol	FRRPICVNFASFYPSIGCQYELSMETVYVVTSAHLLALYNHDTAFLNDGIRTSLIRCFDYEPVESKWRKNIDHLTIPSSIGTNRALDMSNYIIRGRNSLASAVLRDHGGWYEGVEFSNVREMIDSSEDVSKPRILVVCRAATINRDRPIICPLWTHYLRMRQRYKRMVRETSDVFQRRVFACKEKMFKVVANSMYGYLSYRHSVVYSPQVAAAVTLLSRKMFHETTWICEVALPAIVTSRVDAAVKIARDIVPDETEIVRNASDIRYNVVYRDTDGLVLCLSRSNRQTGSSNVTETSDESENFCAISAIEQRAYESLTVRTINSTFRRYECPLIAIDLEDSGVETCSIMGKKK*WKTLDATNGRFVTKGFEKNAQEFVKYTVAILQRNVAAILAYQNRA…	439	1	15_NW_020229917.1_574_4377_+|NW_020229917.1_22553_26149_+|NW_020229917.1_46292_51843_-|NW_020229917.1_51916_52404_-|NW_020229917.1_77913_82558_-|NW_020229917.1_118299_119576_+|NW_020229917.1_180954_182288_-|NW_020229917.1_198862_199658_-|NW_020229917.1_450210_450533_-|NW_020229917.1_469403_478046_-|NW_020229917.1_706019_711156_-|NW_020229917.1_898316_906613_+|NW_020229917.1_961969_964387_+|NW_020…	P20825.1,P04323.1,P04323.1,P04323.1,P10394.1,P04323.1,P04323.1,P16423.1,Q7JQ07.1,Q7JQ07.1,P04323.1,Q8I7P9.1,P16425.1,P04323.1,P10394.1	781_NW_020229917.1_1413_1887_+|NW_020229917.1_1975_2926_+|NW_020229917.1_2924_4635_+|NW_020229917.1_6238_7917_+|NW_020229917.1_8002_8105_+|NW_020229917.1_8258_8474_+|NW_020229917.1_8590_8730_+|NW_020229917.1_9247_10720_+|NW_020229917.1_10721_13507_+|NW_020229917.1_13501_13756_+|NW_020229917.1_13900_14633_+|NW_020229917.1_15511_15704_-|NW_020229917.1_15705_16443_-|NW_020229917.1_17014_17655_+|NW_0…	3_NW_020229917.1_654132_654227_-|NW_020229917.1_656618_657719_+|NW_020229917.1_657720_660341_+	37	28.35	ORF_00001	ORF_00001	CjLGDV	39.7	463	218	11	1	1317	686	1111	2.92e-74	265		Harpegnathos_saltator	28.35	32.596	6.269	-4.246	-0.677	No	1.97e-32	5.5	7.658	17.696	-2.158	-0.122
NW_020229917.1_924178-924603	NW_020229917.1_924178-924603:+		SRR25204312	NW_020229917.1	5.5	Harpegnathos_saltator	7.65839	1160288		924178	924603	+	ac81	HVYMLYAGERAGDNVTVLPVEIHAGMSNYDSGSDAKRRLCSQQLMYCTADYYGRGRCEGYVLLCELCATDELNRAWLKSDSFFLPFNNCDTIVPFVFQTPLLWLSSFGLVVGSTLSTQTFNAYIFALFVPIMAFLFTAVYNR	142	0	15_NW_020229917.1_574_4377_+|NW_020229917.1_22553_26149_+|NW_020229917.1_46292_51843_-|NW_020229917.1_51916_52404_-|NW_020229917.1_77913_82558_-|NW_020229917.1_118299_119576_+|NW_020229917.1_180954_182288_-|NW_020229917.1_198862_199658_-|NW_020229917.1_450210_450533_-|NW_020229917.1_469403_478046_-|NW_020229917.1_706019_711156_-|NW_020229917.1_898316_906613_+|NW_020229917.1_961969_964387_+|NW_020…	P20825.1,P04323.1,P04323.1,P04323.1,P10394.1,P04323.1,P04323.1,P16423.1,Q7JQ07.1,Q7JQ07.1,P04323.1,Q8I7P9.1,P16425.1,P04323.1,P10394.1	781_NW_020229917.1_1413_1887_+|NW_020229917.1_1975_2926_+|NW_020229917.1_2924_4635_+|NW_020229917.1_6238_7917_+|NW_020229917.1_8002_8105_+|NW_020229917.1_8258_8474_+|NW_020229917.1_8590_8730_+|NW_020229917.1_9247_10720_+|NW_020229917.1_10721_13507_+|NW_020229917.1_13501_13756_+|NW_020229917.1_13900_14633_+|NW_020229917.1_15511_15704_-|NW_020229917.1_15705_16443_-|NW_020229917.1_17014_17655_+|NW_0…	2_NW_020229917.1_923165_923361_-|NW_020229917.1_926480_926578_-	37	28.35	ORF_00110	ORF_00110	CjLGDV	39.6	144	64	4	1	426	100	222	3.12e-17	87	0.0001	Harpegnathos_saltator	28.35	32.596	6.269	-4.246	-0.677	No	1.97e-32	5.5	7.658	17.696	-2.158	-0.122
NW_020229917.1_782625-783740	NW_020229917.1_782625-783740:+		SRR25204316	NW_020229917.1	5.5	Harpegnathos_saltator	7.65839	1160288		782625	783740	+	helicase	RPSQSRTTLVNIAAAYLFLVTREQERRIAFIRTSHHRESSERDERFVCAHGLTDLPVSLRAARALSDSMNAFAQLSDPRCSLFDECHDSLSRLYPECHIHSYDTNSLSKGLTAYATSRPERNDVSNDLAYSICTAVVTLFIFVRGDTGVIMFLLRCITAIRFPAQFLKTMLLLQGTSDSGKSEFVSEVLRPVFSSVLSGTFSNVTLRHGIKDEVNTDLMSMMRSHICQVDEPERMNAELFKNLISSTMMKSRYFHQ*QTQYLRNLAKIVLTVNGAISLRSDAAGVITRLKFCLRMLHRFKPLHGRHLDTSVDFVKTHATSSVSYQFATRCFARGVNYQAFHIGLFLTTEHYGTDMCTYNDATYALYDAIATR	372	1	15_NW_020229917.1_574_4377_+|NW_020229917.1_22553_26149_+|NW_020229917.1_46292_51843_-|NW_020229917.1_51916_52404_-|NW_020229917.1_77913_82558_-|NW_020229917.1_118299_119576_+|NW_020229917.1_180954_182288_-|NW_020229917.1_198862_199658_-|NW_020229917.1_450210_450533_-|NW_020229917.1_469403_478046_-|NW_020229917.1_706019_711156_-|NW_020229917.1_898316_906613_+|NW_020229917.1_961969_964387_+|NW_020…	P20825.1,P04323.1,P04323.1,P04323.1,P10394.1,P04323.1,P04323.1,P16423.1,Q7JQ07.1,Q7JQ07.1,P04323.1,Q8I7P9.1,P16425.1,P04323.1,P10394.1	781_NW_020229917.1_1413_1887_+|NW_020229917.1_1975_2926_+|NW_020229917.1_2924_4635_+|NW_020229917.1_6238_7917_+|NW_020229917.1_8002_8105_+|NW_020229917.1_8258_8474_+|NW_020229917.1_8590_8730_+|NW_020229917.1_9247_10720_+|NW_020229917.1_10721_13507_+|NW_020229917.1_13501_13756_+|NW_020229917.1_13900_14633_+|NW_020229917.1_15511_15704_-|NW_020229917.1_15705_16443_-|NW_020229917.1_17014_17655_+|NW_0…	1_NW_020229917.1_780427_782077_+	37	28.35	ORF_00059	ORF_00059	CjLGDV	39.6	374	195	6	1	1116	1034	1378	5.55e-64	233		Harpegnathos_saltator	28.35	32.596	6.269	-4.246	-0.677	No	1.97e-32	5.5	7.658	17.696	-2.158	-0.122
NW_020229917.1_166119-166613	NW_020229917.1_166119-166613:-			NW_020229917.1	5.5	Harpegnathos_saltator	7.65839	1160288		166119	166613	-	ac81	PRVNRIDIMSYGIDSTWNLLQHVYMSSREAFDEPALSVEIHAGMSNYESDTDLSERPVLQQLMYSMEHYYGKGRSEGYVLLGKSCATAELNVAQMKNDSFFLPFNNCDTIIPFVFQTPLMWLGSLGTIVGFALSTQTFNSFVFTLFVPIIAFVFTVV*NRMVFDT	165	1	15_NW_020229917.1_574_4377_+|NW_020229917.1_22553_26149_+|NW_020229917.1_46292_51843_-|NW_020229917.1_51916_52404_-|NW_020229917.1_77913_82558_-|NW_020229917.1_118299_119576_+|NW_020229917.1_180954_182288_-|NW_020229917.1_198862_199658_-|NW_020229917.1_450210_450533_-|NW_020229917.1_469403_478046_-|NW_020229917.1_706019_711156_-|NW_020229917.1_898316_906613_+|NW_020229917.1_961969_964387_+|NW_020…	P20825.1,P04323.1,P04323.1,P04323.1,P10394.1,P04323.1,P04323.1,P16423.1,Q7JQ07.1,Q7JQ07.1,P04323.1,Q8I7P9.1,P16425.1,P04323.1,P10394.1	781_NW_020229917.1_1413_1887_+|NW_020229917.1_1975_2926_+|NW_020229917.1_2924_4635_+|NW_020229917.1_6238_7917_+|NW_020229917.1_8002_8105_+|NW_020229917.1_8258_8474_+|NW_020229917.1_8590_8730_+|NW_020229917.1_9247_10720_+|NW_020229917.1_10721_13507_+|NW_020229917.1_13501_13756_+|NW_020229917.1_13900_14633_+|NW_020229917.1_15511_15704_-|NW_020229917.1_15705_16443_-|NW_020229917.1_17014_17655_+|NW_0…	3_NW_020229917.1_166733_166906_+|NW_020229917.1_167380_168380_+|NW_020229917.1_168381_170018_-	37	28.35	ORF_00110	ORF_00110	CjLGDV	39.4	155	74	4	13	471	83	219	1.4e-21	99.4	0.7569	Harpegnathos_saltator	28.35	32.596	6.269	-4.246	-0.677	No	1.97e-32	5.5	7.658	17.696	-2.158	-0.122
NW_020229917.1_149004-149582	NW_020229917.1_149004-149582:-			NW_020229917.1	5.5	Harpegnathos_saltator	7.65839	1160288	Guinet et al.2023	149004	149582	-	integrase	FLYVFYMLACTGKRLSDVAEVTIAQLRQLRDRGVCVIKIRKTRKFGRIEIPELLVRDRCDERSLPTEEKESAKRASRSVDREDDRRRRTDVTDEHAVRSCLGAFVAWVEIDGSLSILFSVRTLRQDLDHELARFYIAAVGRSNPRGLSFHALRRIYSGYRFLHSASIEHLRWNLDHRDR*QINHYVNACLYEI	193	1	15_NW_020229917.1_574_4377_+|NW_020229917.1_22553_26149_+|NW_020229917.1_46292_51843_-|NW_020229917.1_51916_52404_-|NW_020229917.1_77913_82558_-|NW_020229917.1_118299_119576_+|NW_020229917.1_180954_182288_-|NW_020229917.1_198862_199658_-|NW_020229917.1_450210_450533_-|NW_020229917.1_469403_478046_-|NW_020229917.1_706019_711156_-|NW_020229917.1_898316_906613_+|NW_020229917.1_961969_964387_+|NW_020…	P20825.1,P04323.1,P04323.1,P04323.1,P10394.1,P04323.1,P04323.1,P16423.1,Q7JQ07.1,Q7JQ07.1,P04323.1,Q8I7P9.1,P16425.1,P04323.1,P10394.1	781_NW_020229917.1_1413_1887_+|NW_020229917.1_1975_2926_+|NW_020229917.1_2924_4635_+|NW_020229917.1_6238_7917_+|NW_020229917.1_8002_8105_+|NW_020229917.1_8258_8474_+|NW_020229917.1_8590_8730_+|NW_020229917.1_9247_10720_+|NW_020229917.1_10721_13507_+|NW_020229917.1_13501_13756_+|NW_020229917.1_13900_14633_+|NW_020229917.1_15511_15704_-|NW_020229917.1_15705_16443_-|NW_020229917.1_17014_17655_+|NW_0…	4_NW_020229917.1_149012_149147_-|NW_020229917.1_149400_149636_-|NW_020229917.1_149400_149636_-|NW_020229917.1_151208_152655_+	37	28.35	ORF_00032	ORF_00032	CjLGDV	38.8	183	79	4	1	537	220	373	3.45e-22	103	0.0001	Harpegnathos_saltator	28.35	32.596	6.269	-4.246	-0.677	No	1.97e-32	5.5	7.658	17.696	-2.158	-0.122
NW_020229917.1_724210-724626	NW_020229917.1_724210-724626:+		SRR25204316	NW_020229917.1	5.5	Harpegnathos_saltator	7.65839	1160288		724210	724626	+	ORF_00086	MDAVRYVQTASIDMLRCHDKRIPVVLRDMYKTLLRDSDREACCEMNMVFIMFVQSLTRLTFYRYAVQLGTGVMASTASKLVPLDRGVRAVYITIEDVFNDIRRNCETYDASASGDSCENPYFRLMRSVVLEALREYVGN	139	0	15_NW_020229917.1_574_4377_+|NW_020229917.1_22553_26149_+|NW_020229917.1_46292_51843_-|NW_020229917.1_51916_52404_-|NW_020229917.1_77913_82558_-|NW_020229917.1_118299_119576_+|NW_020229917.1_180954_182288_-|NW_020229917.1_198862_199658_-|NW_020229917.1_450210_450533_-|NW_020229917.1_469403_478046_-|NW_020229917.1_706019_711156_-|NW_020229917.1_898316_906613_+|NW_020229917.1_961969_964387_+|NW_020…	P20825.1,P04323.1,P04323.1,P04323.1,P10394.1,P04323.1,P04323.1,P16423.1,Q7JQ07.1,Q7JQ07.1,P04323.1,Q8I7P9.1,P16425.1,P04323.1,P10394.1	781_NW_020229917.1_1413_1887_+|NW_020229917.1_1975_2926_+|NW_020229917.1_2924_4635_+|NW_020229917.1_6238_7917_+|NW_020229917.1_8002_8105_+|NW_020229917.1_8258_8474_+|NW_020229917.1_8590_8730_+|NW_020229917.1_9247_10720_+|NW_020229917.1_10721_13507_+|NW_020229917.1_13501_13756_+|NW_020229917.1_13900_14633_+|NW_020229917.1_15511_15704_-|NW_020229917.1_15705_16443_-|NW_020229917.1_17014_17655_+|NW_0…	6_NW_020229917.1_721991_722256_-|NW_020229917.1_722631_723257_-|NW_020229917.1_723254_723718_+|NW_020229917.1_723841_724866_-|NW_020229917.1_723841_724866_-|NW_020229917.1_723841_724866_-	37	28.35	ORF_00086	ORF_00086	CjLGDV	38.8	139	85	0	1	417	87	225	2.42e-24	107	291.657	Harpegnathos_saltator	28.35	32.596	6.269	-4.246	-0.677	No	1.97e-32	5.5	7.658	17.696	-2.158	-0.122
NW_020229917.1_1088284-1088898	NW_020229917.1_1088284-1088898:-		SRR25195252	NW_020229917.1	5.5	Harpegnathos_saltator	7.65839	1160288		1088284	1088898	-	pif0/p74	GSAINADILNTLSAEVRNILISITMETFVRKMLKLGFNRALRFVGQHLSGVVSRQVLALAVRESTARMLSFALSRITTRLLLALDTTASGIGVVIGLTELVTILLDIMLIFGWDPGNYKSEFDNASYDNIAIGWLRERERCNVPRYDLLLAFFLRDRESPMAEVKEDASASTTPQPDERFLILDQTDTPWYFAQFRDAADGMIRD	205	0	15_NW_020229917.1_574_4377_+|NW_020229917.1_22553_26149_+|NW_020229917.1_46292_51843_-|NW_020229917.1_51916_52404_-|NW_020229917.1_77913_82558_-|NW_020229917.1_118299_119576_+|NW_020229917.1_180954_182288_-|NW_020229917.1_198862_199658_-|NW_020229917.1_450210_450533_-|NW_020229917.1_469403_478046_-|NW_020229917.1_706019_711156_-|NW_020229917.1_898316_906613_+|NW_020229917.1_961969_964387_+|NW_020…	P20825.1,P04323.1,P04323.1,P04323.1,P10394.1,P04323.1,P04323.1,P16423.1,Q7JQ07.1,Q7JQ07.1,P04323.1,Q8I7P9.1,P16425.1,P04323.1,P10394.1	781_NW_020229917.1_1413_1887_+|NW_020229917.1_1975_2926_+|NW_020229917.1_2924_4635_+|NW_020229917.1_6238_7917_+|NW_020229917.1_8002_8105_+|NW_020229917.1_8258_8474_+|NW_020229917.1_8590_8730_+|NW_020229917.1_9247_10720_+|NW_020229917.1_10721_13507_+|NW_020229917.1_13501_13756_+|NW_020229917.1_13900_14633_+|NW_020229917.1_15511_15704_-|NW_020229917.1_15705_16443_-|NW_020229917.1_17014_17655_+|NW_0…	2_NW_020229917.1_1084994_1086633_+|NW_020229917.1_1090519_1092158_-	37	28.35	ORF_00073	ORF_00073	CjLGDV	38.1	215	121	2	1	615	439	651	5.16e-39	154		Harpegnathos_saltator	28.35	32.596	6.269	-4.246	-0.677	No	1.97e-32	5.5	7.658	17.696	-2.158	-0.122
NW_020229917.1_106649-107263	NW_020229917.1_106649-107263:-			NW_020229917.1	5.5	Harpegnathos_saltator	7.65839	1160288		106649	107263	-	lef9	FGPWYDDYARVISDIWRRRPIDKAKRHDSRNIRNCESTEEWWCESVWRQCPVLDLVFVRAVRIRGSDDGEAFIQRVRHVLFRRSIEAPDRAIVITDKNALCLENWLVVHSGAKGTPRDLVTLHERTAANVAQAAAPQSDIFRECSPDQETAYQRYLDDFVIVSKHVPKSSYFASGLKWAAQMCTVAHGDLYMRDSLLLRDVAYYL	205	0	15_NW_020229917.1_574_4377_+|NW_020229917.1_22553_26149_+|NW_020229917.1_46292_51843_-|NW_020229917.1_51916_52404_-|NW_020229917.1_77913_82558_-|NW_020229917.1_118299_119576_+|NW_020229917.1_180954_182288_-|NW_020229917.1_198862_199658_-|NW_020229917.1_450210_450533_-|NW_020229917.1_469403_478046_-|NW_020229917.1_706019_711156_-|NW_020229917.1_898316_906613_+|NW_020229917.1_961969_964387_+|NW_020…	P20825.1,P04323.1,P04323.1,P04323.1,P10394.1,P04323.1,P04323.1,P16423.1,Q7JQ07.1,Q7JQ07.1,P04323.1,Q8I7P9.1,P16425.1,P04323.1,P10394.1	781_NW_020229917.1_1413_1887_+|NW_020229917.1_1975_2926_+|NW_020229917.1_2924_4635_+|NW_020229917.1_6238_7917_+|NW_020229917.1_8002_8105_+|NW_020229917.1_8258_8474_+|NW_020229917.1_8590_8730_+|NW_020229917.1_9247_10720_+|NW_020229917.1_10721_13507_+|NW_020229917.1_13501_13756_+|NW_020229917.1_13900_14633_+|NW_020229917.1_15511_15704_-|NW_020229917.1_15705_16443_-|NW_020229917.1_17014_17655_+|NW_0…	1_NW_020229917.1_104735_104852_+	37	28.35	ORF_00034	ORF_00034	CjLGDV	37.5	232	110	8	1	615	370	593	1.03e-34	140		Harpegnathos_saltator	28.35	32.596	6.269	-4.246	-0.677	No	1.97e-32	5.5	7.658	17.696	-2.158	-0.122
NW_020229917.1_987555-988586	NW_020229917.1_987555-988586:+			NW_020229917.1	5.5	Harpegnathos_saltator	7.65839	1160288		987555	988586	+	dnapol	FYRDEQALLVKAFEILSSNEFFANLYKLDDPADAERIACVLLGYNSWDYDYSFMVNRALYYGMYDCAFRALSMHREPRFAPTQLSLDVMSHVKARYLAQVGSIALKHVSRYFGANDASESSLTERSRRDKMNFDAVTIRRLYFDRDGGNEVFDARAAFDSPDIDRGVNMLRVSLYNLQDCTTVYHLAQNLSLLSTIALYTRHFYATLLDSSHSGNSRLLPNAFAVRALQHGVLLPFRCNDHAMFSMQSRVPAPNDAKKRDSHGQQRATLVIPTSPHTVGQWLLGETTVAAPTVIDSSSSHGAAVAIRIPSIYDQLNLMCIDDGKLYIGGINSAVPNHYTCVLYV	344	0	15_NW_020229917.1_574_4377_+|NW_020229917.1_22553_26149_+|NW_020229917.1_46292_51843_-|NW_020229917.1_51916_52404_-|NW_020229917.1_77913_82558_-|NW_020229917.1_118299_119576_+|NW_020229917.1_180954_182288_-|NW_020229917.1_198862_199658_-|NW_020229917.1_450210_450533_-|NW_020229917.1_469403_478046_-|NW_020229917.1_706019_711156_-|NW_020229917.1_898316_906613_+|NW_020229917.1_961969_964387_+|NW_020…	P20825.1,P04323.1,P04323.1,P04323.1,P10394.1,P04323.1,P04323.1,P16423.1,Q7JQ07.1,Q7JQ07.1,P04323.1,Q8I7P9.1,P16425.1,P04323.1,P10394.1	781_NW_020229917.1_1413_1887_+|NW_020229917.1_1975_2926_+|NW_020229917.1_2924_4635_+|NW_020229917.1_6238_7917_+|NW_020229917.1_8002_8105_+|NW_020229917.1_8258_8474_+|NW_020229917.1_8590_8730_+|NW_020229917.1_9247_10720_+|NW_020229917.1_10721_13507_+|NW_020229917.1_13501_13756_+|NW_020229917.1_13900_14633_+|NW_020229917.1_15511_15704_-|NW_020229917.1_15705_16443_-|NW_020229917.1_17014_17655_+|NW_0…	3_NW_020229917.1_989046_989151_-|NW_020229917.1_989288_990075_-|NW_020229917.1_990068_990738_-	37	28.35	ORF_00001	ORF_00001	CjLGDV	37.3	351	201	6	4	1032	353	692	6.09e-59	217		Harpegnathos_saltator	28.35	32.596	6.269	-4.246	-0.677	No	1.97e-32	5.5	7.658	17.696	-2.158	-0.122
NW_020229917.1_575598-576716	NW_020229917.1_575598-576716:-		SRR25204316	NW_020229917.1	5.5	Harpegnathos_saltator	7.65839	1160288		575598	576716	-	pif0/p74	ADILNTLSTEVRNILISITMETFVRKMLKLGFNRALRFVGQRLSGVVSRQLLALAVRESTARMLSFALSRVTTRLLLALGTTASGIGVVIGLTELVTILLDIMLVFGWDPGNYKSEFDNASYDDIAIGWLRERERCDMPRYDPYLLLALFLRDRESPMTEGNEEDESASTTPRPDERFLILDQTDTPWYFAQFRDAVDGMIRDNRGLKHQIGAAALAGGSERSAATTSPTMQTLDDRSREKLRSLAPRFYLGGAHVGRENEHHDEASRARYKRSKDGSQIEKEDPLKRSRPIVSDNAMVCSMLWSLHYFANRRYNSLGQRVNTDDDVLNVNDATVERAVRDNELAALLASAYTVGTLPRNSVLGAARRNVASK	373	0	15_NW_020229917.1_574_4377_+|NW_020229917.1_22553_26149_+|NW_020229917.1_46292_51843_-|NW_020229917.1_51916_52404_-|NW_020229917.1_77913_82558_-|NW_020229917.1_118299_119576_+|NW_020229917.1_180954_182288_-|NW_020229917.1_198862_199658_-|NW_020229917.1_450210_450533_-|NW_020229917.1_469403_478046_-|NW_020229917.1_706019_711156_-|NW_020229917.1_898316_906613_+|NW_020229917.1_961969_964387_+|NW_020…	P20825.1,P04323.1,P04323.1,P04323.1,P10394.1,P04323.1,P04323.1,P16423.1,Q7JQ07.1,Q7JQ07.1,P04323.1,Q8I7P9.1,P16425.1,P04323.1,P10394.1	781_NW_020229917.1_1413_1887_+|NW_020229917.1_1975_2926_+|NW_020229917.1_2924_4635_+|NW_020229917.1_6238_7917_+|NW_020229917.1_8002_8105_+|NW_020229917.1_8258_8474_+|NW_020229917.1_8590_8730_+|NW_020229917.1_9247_10720_+|NW_020229917.1_10721_13507_+|NW_020229917.1_13501_13756_+|NW_020229917.1_13900_14633_+|NW_020229917.1_15511_15704_-|NW_020229917.1_15705_16443_-|NW_020229917.1_17014_17655_+|NW_0…	3_NW_020229917.1_573735_574177_+|NW_020229917.1_575599_575827_-|NW_020229917.1_577217_577530_-	37	28.35	ORF_00073	ORF_00073	CjLGDV	36	392	207	9	1	1119	442	808	1.14e-55	208		Harpegnathos_saltator	28.35	32.596	6.269	-4.246	-0.677	No	1.97e-32	5.5	7.658	17.696	-2.158	-0.122
NW_020229917.1_851157-852323	NW_020229917.1_851157-852323:-		SRR25195253	NW_020229917.1	5.5	Harpegnathos_saltator	7.65839	1160288	Guinet et al.2023	851157	852323	-	pif2	VLAVACIVLMFYVIRALYLDAFRRP*IDAISRDLVAWYDDESAAVDDASRNGRRDRALKLRRAMDVGIDSLPRMRFVGNRRPRLSRRREVNDKVSCDNERDLALRRNECLTHGVFVSADDDYVDCLSYCGATDGVEYRYYDRLGAIINGRVARTGGYCLPMDAAMCNENTSIAVYGSIGWRCIPQTRAFAGEGGNRIVVCNGRLLDRATGKIWIDHVDSTLAFDSIDEPLPNNAGFRFVCPPGMRDERDNDYVAALFYRLFLLRNTGASLISHADESIAPNFEKNTCECGDTARYDERLRTCVPDERAGNADAFDARTLQSVIRDDGEPCIEAWMTVSQARGLLDEPRMCGVE*AESDLGVAGIGYQRA*GALFDQAVPSPAAMLMSRT	389	3	15_NW_020229917.1_574_4377_+|NW_020229917.1_22553_26149_+|NW_020229917.1_46292_51843_-|NW_020229917.1_51916_52404_-|NW_020229917.1_77913_82558_-|NW_020229917.1_118299_119576_+|NW_020229917.1_180954_182288_-|NW_020229917.1_198862_199658_-|NW_020229917.1_450210_450533_-|NW_020229917.1_469403_478046_-|NW_020229917.1_706019_711156_-|NW_020229917.1_898316_906613_+|NW_020229917.1_961969_964387_+|NW_020…	P20825.1,P04323.1,P04323.1,P04323.1,P10394.1,P04323.1,P04323.1,P16423.1,Q7JQ07.1,Q7JQ07.1,P04323.1,Q8I7P9.1,P16425.1,P04323.1,P10394.1	781_NW_020229917.1_1413_1887_+|NW_020229917.1_1975_2926_+|NW_020229917.1_2924_4635_+|NW_020229917.1_6238_7917_+|NW_020229917.1_8002_8105_+|NW_020229917.1_8258_8474_+|NW_020229917.1_8590_8730_+|NW_020229917.1_9247_10720_+|NW_020229917.1_10721_13507_+|NW_020229917.1_13501_13756_+|NW_020229917.1_13900_14633_+|NW_020229917.1_15511_15704_-|NW_020229917.1_15705_16443_-|NW_020229917.1_17014_17655_+|NW_0…		37	28.35	ORF_00064	ACY25115.1	Musca domestica salivary gland hypertrophy virus	35.5	124	73	5	367	720	51	173	1.31e-08	66.6	0.3345	Harpegnathos_saltator	28.35	32.596	6.269	-4.246	-0.677	No	1.97e-32	5.5	7.658	17.696	-2.158	-0.122
NW_020229917.1_573731-574561	NW_020229917.1_573731-574561:-		SRR25204316	NW_020229917.1	5.5	Harpegnathos_saltator	7.65839	1160288		573731	574561	-	ORF_00094	VIRVYRALHRRIYSEALLHRSESVALTRYGFAQRVLRGDFGGSGGGSGCELNDENVSVTARTTYSRGVHNSRIRKERISARLWPEDDDNSLSLATSSAEQPFAPIWRCDVSVIFAPTAGIGIDNERPVKLLDYRFENAREAWALVSSLVRWCERVYRETGLYPVRRSVWDLLLCRESDGGSSAAAAVTGTTTTGITVVSSCGLVDVGDDSAYVHILRVLMLMVYVSCSYGAMVRTASINDRVSNRSHACLFPPKTSGIYHALFHTSVLPHRLICAQT	277	0	15_NW_020229917.1_574_4377_+|NW_020229917.1_22553_26149_+|NW_020229917.1_46292_51843_-|NW_020229917.1_51916_52404_-|NW_020229917.1_77913_82558_-|NW_020229917.1_118299_119576_+|NW_020229917.1_180954_182288_-|NW_020229917.1_198862_199658_-|NW_020229917.1_450210_450533_-|NW_020229917.1_469403_478046_-|NW_020229917.1_706019_711156_-|NW_020229917.1_898316_906613_+|NW_020229917.1_961969_964387_+|NW_020…	P20825.1,P04323.1,P04323.1,P04323.1,P10394.1,P04323.1,P04323.1,P16423.1,Q7JQ07.1,Q7JQ07.1,P04323.1,Q8I7P9.1,P16425.1,P04323.1,P10394.1	781_NW_020229917.1_1413_1887_+|NW_020229917.1_1975_2926_+|NW_020229917.1_2924_4635_+|NW_020229917.1_6238_7917_+|NW_020229917.1_8002_8105_+|NW_020229917.1_8258_8474_+|NW_020229917.1_8590_8730_+|NW_020229917.1_9247_10720_+|NW_020229917.1_10721_13507_+|NW_020229917.1_13501_13756_+|NW_020229917.1_13900_14633_+|NW_020229917.1_15511_15704_-|NW_020229917.1_15705_16443_-|NW_020229917.1_17014_17655_+|NW_0…	3_NW_020229917.1_571855_572010_+|NW_020229917.1_573735_574177_+|NW_020229917.1_575599_575827_-	37	28.35	ORF_00094	ORF_00094	CjLGDV	33.5	218	117	3	187	828	133	326	2.33e-32	134	999	Harpegnathos_saltator	28.35	32.596	6.269	-4.246	-0.677	No	1.97e-32	5.5	7.658	17.696	-2.158	-0.122
NW_020229917.1_115102-115713	NW_020229917.1_115102-115713:-			NW_020229917.1	5.5	Harpegnathos_saltator	7.65839	1160288		115102	115713	-	integrase	ISFASHKSASRTMTNRTTTKAGRNELSIWRLIGRFLDADGASGNDDGDVARLRDLAAGISSDRLVEFFR*LYRERYSDNYMRSIWAIVAKQRNDCAVTLRDLTSLRDRVARPSRDENHRVAATAEITVGGASLKSDERLTFTERDLMLHRCEIEIRASTSPAVGPRRLLTRRYDDALDATASYSSLARHRAFIYVFYMLACTGN	204	1	15_NW_020229917.1_574_4377_+|NW_020229917.1_22553_26149_+|NW_020229917.1_46292_51843_-|NW_020229917.1_51916_52404_-|NW_020229917.1_77913_82558_-|NW_020229917.1_118299_119576_+|NW_020229917.1_180954_182288_-|NW_020229917.1_198862_199658_-|NW_020229917.1_450210_450533_-|NW_020229917.1_469403_478046_-|NW_020229917.1_706019_711156_-|NW_020229917.1_898316_906613_+|NW_020229917.1_961969_964387_+|NW_020…	P20825.1,P04323.1,P04323.1,P04323.1,P10394.1,P04323.1,P04323.1,P16423.1,Q7JQ07.1,Q7JQ07.1,P04323.1,Q8I7P9.1,P16425.1,P04323.1,P10394.1	781_NW_020229917.1_1413_1887_+|NW_020229917.1_1975_2926_+|NW_020229917.1_2924_4635_+|NW_020229917.1_6238_7917_+|NW_020229917.1_8002_8105_+|NW_020229917.1_8258_8474_+|NW_020229917.1_8590_8730_+|NW_020229917.1_9247_10720_+|NW_020229917.1_10721_13507_+|NW_020229917.1_13501_13756_+|NW_020229917.1_13900_14633_+|NW_020229917.1_15511_15704_-|NW_020229917.1_15705_16443_-|NW_020229917.1_17014_17655_+|NW_0…	1_NW_020229917.1_114569_114713_-	37	28.35	ORF_00032	ORF_00032	CjLGDV	32.1	212	110	9	16	612	42	232	8.4e-06	58.2	0.0001	Harpegnathos_saltator	28.35	32.596	6.269	-4.246	-0.677	No	1.97e-32	5.5	7.658	17.696	-2.158	-0.122
NW_020229917.1_566585-568153	NW_020229917.1_566585-568153:-		SRR21423557	NW_020229917.1	5.5	Harpegnathos_saltator	7.65839	1160288		566585	568153	-	lef8	VNTNSINTTVRLYMYDRMGKGYMLYLGQSGKLRMRDKRKREVELIDAHGEYVLDRDEASNTSTTATAAIVDDFARDALRPPFDELSPSSFFRNCREYVLRGIDKTTAERNNGGKNTIFRNTAIEGCDIDHLCNKRVSNAPALYTALMTEFERTVRAAVESSLSSSNEDEKQQQQQQQQQQSLSRNVVDLSSRVRYIVAQYASMAQRANLLPFISHKTHIKHDWCESMKRLMKSEIRINRARTVRFARTGSLAATTSTSTSVNGTLIGDGNNELIFRFRAPDAPFECAKVTQPFLCAKTHNDPEYDHEMIKRMRIVNHNAMTCLRMPRGFDRFLSYFNVGNIGNAGRVMNRVHSMRESYIINEAVAIQRTVKWMRKYALRRYHRCVHASPQQYQVPYVML…	523	0	15_NW_020229917.1_574_4377_+|NW_020229917.1_22553_26149_+|NW_020229917.1_46292_51843_-|NW_020229917.1_51916_52404_-|NW_020229917.1_77913_82558_-|NW_020229917.1_118299_119576_+|NW_020229917.1_180954_182288_-|NW_020229917.1_198862_199658_-|NW_020229917.1_450210_450533_-|NW_020229917.1_469403_478046_-|NW_020229917.1_706019_711156_-|NW_020229917.1_898316_906613_+|NW_020229917.1_961969_964387_+|NW_020…	P20825.1,P04323.1,P04323.1,P04323.1,P10394.1,P04323.1,P04323.1,P16423.1,Q7JQ07.1,Q7JQ07.1,P04323.1,Q8I7P9.1,P16425.1,P04323.1,P10394.1	781_NW_020229917.1_1413_1887_+|NW_020229917.1_1975_2926_+|NW_020229917.1_2924_4635_+|NW_020229917.1_6238_7917_+|NW_020229917.1_8002_8105_+|NW_020229917.1_8258_8474_+|NW_020229917.1_8590_8730_+|NW_020229917.1_9247_10720_+|NW_020229917.1_10721_13507_+|NW_020229917.1_13501_13756_+|NW_020229917.1_13900_14633_+|NW_020229917.1_15511_15704_-|NW_020229917.1_15705_16443_-|NW_020229917.1_17014_17655_+|NW_0…	3_NW_020229917.1_566064_566145_-|NW_020229917.1_567206_567350_+|NW_020229917.1_569095_569551_+	37	28.35	ORF_00095	ORF_00095	CjLGDV	31.1	531	261	17	1	1434	160	638	9.6e-45	182		Harpegnathos_saltator	28.35	32.596	6.269	-4.246	-0.677	No	1.97e-32	5.5	7.658	17.696	-2.158	-0.122
NW_020229917.1_572093-573463	NW_020229917.1_572093-573463:-		SRR21423577	NW_020229917.1	5.5	Harpegnathos_saltator	7.65839	1160288		572093	573463	-	lef8	FERAALQMMNGSEYLTYLRDSYPQTRYALRQ*NALYERYSCELCQDAIVAFTDGGRRSLAGVRAHELSRILVTGRYNACANISMSINNNDTEDRRKDDLADCCSSGGGDGGGVRLSMHVCNFLPLVIGTNLDRAIRTTIPQALITDDNNDNDDGGGDGCGSGDGEDDDDKSLSFKQRQQNWSLANKPESEYLGRVFAFGNFWLFNSFISTDARQGHRYREHINSINTTVRLYVYDRMGKGHMLYLGQSGELRMRDKRKREVELIDAHGEYVLDRDEASNTSTTATAAIVGDFARDALRPPFDGLSPSSFFRNCREYMLHGIGKTTAEGNNGGKNTIFRNTAIEGCDIDHLCNKRISNAPALYMALMTEFERTVRAAVESSLSSSNEDEKQQQEQQQQQS…	457	1	15_NW_020229917.1_574_4377_+|NW_020229917.1_22553_26149_+|NW_020229917.1_46292_51843_-|NW_020229917.1_51916_52404_-|NW_020229917.1_77913_82558_-|NW_020229917.1_118299_119576_+|NW_020229917.1_180954_182288_-|NW_020229917.1_198862_199658_-|NW_020229917.1_450210_450533_-|NW_020229917.1_469403_478046_-|NW_020229917.1_706019_711156_-|NW_020229917.1_898316_906613_+|NW_020229917.1_961969_964387_+|NW_020…	P20825.1,P04323.1,P04323.1,P04323.1,P10394.1,P04323.1,P04323.1,P16423.1,Q7JQ07.1,Q7JQ07.1,P04323.1,Q8I7P9.1,P16425.1,P04323.1,P10394.1	781_NW_020229917.1_1413_1887_+|NW_020229917.1_1975_2926_+|NW_020229917.1_2924_4635_+|NW_020229917.1_6238_7917_+|NW_020229917.1_8002_8105_+|NW_020229917.1_8258_8474_+|NW_020229917.1_8590_8730_+|NW_020229917.1_9247_10720_+|NW_020229917.1_10721_13507_+|NW_020229917.1_13501_13756_+|NW_020229917.1_13900_14633_+|NW_020229917.1_15511_15704_-|NW_020229917.1_15705_16443_-|NW_020229917.1_17014_17655_+|NW_0…	3_NW_020229917.1_571035_571263_-|NW_020229917.1_571855_572010_+|NW_020229917.1_573735_574177_+	37	28.35	ORF_00095	ORF_00095	CjLGDV	31	429	192	11	103	1371	37	367	1.15e-40	168		Harpegnathos_saltator	28.35	32.596	6.269	-4.246	-0.677	No	1.97e-32	5.5	7.658	17.696	-2.158	-0.122
NW_020229917.1_569417-569749	NW_020229917.1_569417-569749:-		SRR25204316	NW_020229917.1	5.5	Harpegnathos_saltator	7.65839	1160288		569417	569749	-	ORF_00094	TYSRGVHDSRIRKERISARLWFEDDDNSLSLATSSAEQSFAPIWRCDVSVIFAPTAGIDIDNERPVKLLDYRFENAREAWALVSSLVRWYERVYRETGLCPVRRSVWDLLL	111	0	15_NW_020229917.1_574_4377_+|NW_020229917.1_22553_26149_+|NW_020229917.1_46292_51843_-|NW_020229917.1_51916_52404_-|NW_020229917.1_77913_82558_-|NW_020229917.1_118299_119576_+|NW_020229917.1_180954_182288_-|NW_020229917.1_198862_199658_-|NW_020229917.1_450210_450533_-|NW_020229917.1_469403_478046_-|NW_020229917.1_706019_711156_-|NW_020229917.1_898316_906613_+|NW_020229917.1_961969_964387_+|NW_020…	P20825.1,P04323.1,P04323.1,P04323.1,P10394.1,P04323.1,P04323.1,P16423.1,Q7JQ07.1,Q7JQ07.1,P04323.1,Q8I7P9.1,P16425.1,P04323.1,P10394.1	781_NW_020229917.1_1413_1887_+|NW_020229917.1_1975_2926_+|NW_020229917.1_2924_4635_+|NW_020229917.1_6238_7917_+|NW_020229917.1_8002_8105_+|NW_020229917.1_8258_8474_+|NW_020229917.1_8590_8730_+|NW_020229917.1_9247_10720_+|NW_020229917.1_10721_13507_+|NW_020229917.1_13501_13756_+|NW_020229917.1_13900_14633_+|NW_020229917.1_15511_15704_-|NW_020229917.1_15705_16443_-|NW_020229917.1_17014_17655_+|NW_0…	3_NW_020229917.1_569095_569551_+|NW_020229917.1_569095_569551_+|NW_020229917.1_571035_571263_-	37	28.35	ORF_00094	ORF_00094	CjLGDV	30.7	114	72	2	1	330	133	243	5.1e-09	64.3	2.227	Harpegnathos_saltator	28.35	32.596	6.269	-4.246	-0.677	No	1.97e-32	5.5	7.658	17.696	-2.158	-0.122
NW_020229917.1_753276-754010	NW_020229917.1_753276-754010:-		SRR25204316	NW_020229917.1	5.5	Harpegnathos_saltator	7.65839	1160288		753276	754010	-	ORF_00094	WTCDVELSFSARDGGEAGAIATDETMMSGEKLLDHRFESATEAWLVLVSVFDWCGPVHRVIRLYPVRRSVWDLSFHSDRAQRHDDDDASVDDGSNVDERWTRDDGDKWRVVATNRLIDVGDVASYVYTLRVFILALYLGCSYGGKSRTVSVNDRTSNRAHDCAFPPNMSGVYHAQFHKSIAPHRLICAQYGTRRGGHGYGGGEGACSENQDDLARFVSLSNYASPEQWLDDLFSLCDKACECHDL	245	0	15_NW_020229917.1_574_4377_+|NW_020229917.1_22553_26149_+|NW_020229917.1_46292_51843_-|NW_020229917.1_51916_52404_-|NW_020229917.1_77913_82558_-|NW_020229917.1_118299_119576_+|NW_020229917.1_180954_182288_-|NW_020229917.1_198862_199658_-|NW_020229917.1_450210_450533_-|NW_020229917.1_469403_478046_-|NW_020229917.1_706019_711156_-|NW_020229917.1_898316_906613_+|NW_020229917.1_961969_964387_+|NW_020…	P20825.1,P04323.1,P04323.1,P04323.1,P10394.1,P04323.1,P04323.1,P16423.1,Q7JQ07.1,Q7JQ07.1,P04323.1,Q8I7P9.1,P16425.1,P04323.1,P10394.1	781_NW_020229917.1_1413_1887_+|NW_020229917.1_1975_2926_+|NW_020229917.1_2924_4635_+|NW_020229917.1_6238_7917_+|NW_020229917.1_8002_8105_+|NW_020229917.1_8258_8474_+|NW_020229917.1_8590_8730_+|NW_020229917.1_9247_10720_+|NW_020229917.1_10721_13507_+|NW_020229917.1_13501_13756_+|NW_020229917.1_13900_14633_+|NW_020229917.1_15511_15704_-|NW_020229917.1_15705_16443_-|NW_020229917.1_17014_17655_+|NW_0…	4_NW_020229917.1_752378_754471_+|NW_020229917.1_752378_754471_+|NW_020229917.1_752378_754471_+|NW_020229917.1_754472_756052_-	37	28.35	ORF_00094	ORF_00094	CjLGDV	30.1	246	118	5	1	735	177	369	2.88e-25	114	0.0001	Harpegnathos_saltator	28.35	32.596	6.269	-4.246	-0.677	No	1.97e-32	5.5	7.658	17.696	-2.158	-0.122
NW_020229917.1_640156-640929	NW_020229917.1_640156-640929:+		SRR25195253	NW_020229917.1	5.5	Harpegnathos_saltator	7.65839	1160288	Guinet et al.2023	640156	640929	+	pif2	YCYIREGYYDRLGAILNGRVARAGGYCLPIDAAMCNENTSIAVYGSIGWRCIPQTRAFAGEGGNRIVVCNGRLLDRATGKI*IDHVDSTLAFDSIDEPLPNNAGFRFVCPPGMRDEHDNDYVAAPFDRLFLLRNTCASLIPHADESIVPNFEENTCECGDTARYDERLRAYVPDERTGNTDAFDARTLQSVIRDDGEPCIESWMTVSQARRLLDKRRICGVERAESDLGVAGIGYQRAYGALFDRAVPSPAAMLMSRT	258	1	15_NW_020229917.1_574_4377_+|NW_020229917.1_22553_26149_+|NW_020229917.1_46292_51843_-|NW_020229917.1_51916_52404_-|NW_020229917.1_77913_82558_-|NW_020229917.1_118299_119576_+|NW_020229917.1_180954_182288_-|NW_020229917.1_198862_199658_-|NW_020229917.1_450210_450533_-|NW_020229917.1_469403_478046_-|NW_020229917.1_706019_711156_-|NW_020229917.1_898316_906613_+|NW_020229917.1_961969_964387_+|NW_020…	P20825.1,P04323.1,P04323.1,P04323.1,P10394.1,P04323.1,P04323.1,P16423.1,Q7JQ07.1,Q7JQ07.1,P04323.1,Q8I7P9.1,P16425.1,P04323.1,P10394.1	781_NW_020229917.1_1413_1887_+|NW_020229917.1_1975_2926_+|NW_020229917.1_2924_4635_+|NW_020229917.1_6238_7917_+|NW_020229917.1_8002_8105_+|NW_020229917.1_8258_8474_+|NW_020229917.1_8590_8730_+|NW_020229917.1_9247_10720_+|NW_020229917.1_10721_13507_+|NW_020229917.1_13501_13756_+|NW_020229917.1_13900_14633_+|NW_020229917.1_15511_15704_-|NW_020229917.1_15705_16443_-|NW_020229917.1_17014_17655_+|NW_0…		37	28.35	ORF_00064	UDM55397.1	Phenacoccus solenopsis nudivirus	29.8	178	103	7	49	531	122	294	5.14e-08	65.9	0.1312	Harpegnathos_saltator	28.35	32.596	6.269	-4.246	-0.677	No	1.97e-32	5.5	7.658	17.696	-2.158	-0.122
NW_020229917.1_153151-154164	NW_020229917.1_153151-154164:-			NW_020229917.1	5.5	Harpegnathos_saltator	7.65839	1160288		153151	154164	-	lef4	ERQTSLVLSLPVDVGQSSLIERFWRWDGPLESFVYRKTHHGAIWWRIGTTRDLSPNERRRAGDDRLAVVRCLIEN*DTDDDATVVSELKACLATDPTVRYEDSLPLSANIRYPLVLEDRISLELSPMSVEFERELIDSQPDTSDNNLGVTFEHRVPLQAYVCELCRVVARDDFVGGSCDCAIAGADSRVVRVFLRAALNEFHEIAYWYELECEEATARGIDTEDARARLSRHDCLTTVFHLVALPMLSAQ*PTGLMRESALCTPEGTFLNAHQTPVRMISGRSSRTHRRLFEHLSDMVAATRKIDNGVVEARLKYDGDRAYGWYSMGEFWSIRSESPI	338	2	15_NW_020229917.1_574_4377_+|NW_020229917.1_22553_26149_+|NW_020229917.1_46292_51843_-|NW_020229917.1_51916_52404_-|NW_020229917.1_77913_82558_-|NW_020229917.1_118299_119576_+|NW_020229917.1_180954_182288_-|NW_020229917.1_198862_199658_-|NW_020229917.1_450210_450533_-|NW_020229917.1_469403_478046_-|NW_020229917.1_706019_711156_-|NW_020229917.1_898316_906613_+|NW_020229917.1_961969_964387_+|NW_020…	P20825.1,P04323.1,P04323.1,P04323.1,P10394.1,P04323.1,P04323.1,P16423.1,Q7JQ07.1,Q7JQ07.1,P04323.1,Q8I7P9.1,P16425.1,P04323.1,P10394.1	781_NW_020229917.1_1413_1887_+|NW_020229917.1_1975_2926_+|NW_020229917.1_2924_4635_+|NW_020229917.1_6238_7917_+|NW_020229917.1_8002_8105_+|NW_020229917.1_8258_8474_+|NW_020229917.1_8590_8730_+|NW_020229917.1_9247_10720_+|NW_020229917.1_10721_13507_+|NW_020229917.1_13501_13756_+|NW_020229917.1_13900_14633_+|NW_020229917.1_15511_15704_-|NW_020229917.1_15705_16443_-|NW_020229917.1_17014_17655_+|NW_0…	3_NW_020229917.1_151208_152655_+|NW_020229917.1_154587_155074_+|NW_020229917.1_155104_156741_-	37	28.35	ORF_00029	ORF_00029	CjLGDV	28.5	358	210	13	1	1014	4	335	1.36e-16	93.6	1.185	Harpegnathos_saltator	28.35	32.596	6.269	-4.246	-0.677	No	1.97e-32	5.5	7.658	17.696	-2.158	-0.122
NW_020229917.1_583045-583560	NW_020229917.1_583045-583560:+		SRR25195252	NW_020229917.1	5.5	Harpegnathos_saltator	7.65839	1160288		583045	583560	+	pif4	PHNAWWYAQSIIDRNTKSRATNGRALLRADVTKRQYDGLIVIRPVGWYVYYRVNDRFFYLTNTFAGHDSSCRANESSAVTLLPVLKSESTNATLRTACLNTNQLELLSLFAADRNAVHDTIVLDDLLESRDNSGGGGGGDEEEEEEEEEEEEADTRVTLIDVLNHLLDVQAL	172	0	15_NW_020229917.1_574_4377_+|NW_020229917.1_22553_26149_+|NW_020229917.1_46292_51843_-|NW_020229917.1_51916_52404_-|NW_020229917.1_77913_82558_-|NW_020229917.1_118299_119576_+|NW_020229917.1_180954_182288_-|NW_020229917.1_198862_199658_-|NW_020229917.1_450210_450533_-|NW_020229917.1_469403_478046_-|NW_020229917.1_706019_711156_-|NW_020229917.1_898316_906613_+|NW_020229917.1_961969_964387_+|NW_020…	P20825.1,P04323.1,P04323.1,P04323.1,P10394.1,P04323.1,P04323.1,P16423.1,Q7JQ07.1,Q7JQ07.1,P04323.1,Q8I7P9.1,P16425.1,P04323.1,P10394.1	781_NW_020229917.1_1413_1887_+|NW_020229917.1_1975_2926_+|NW_020229917.1_2924_4635_+|NW_020229917.1_6238_7917_+|NW_020229917.1_8002_8105_+|NW_020229917.1_8258_8474_+|NW_020229917.1_8590_8730_+|NW_020229917.1_9247_10720_+|NW_020229917.1_10721_13507_+|NW_020229917.1_13501_13756_+|NW_020229917.1_13900_14633_+|NW_020229917.1_15511_15704_-|NW_020229917.1_15705_16443_-|NW_020229917.1_17014_17655_+|NW_0…	3_NW_020229917.1_584106_584426_+|NW_020229917.1_584923_585225_-|NW_020229917.1_585259_585445_+	37	28.35	ORF_00024	ORF_00024	CjLGDV	27.7	173	90	4	1	516	102	240	9.98e-09	64.7	0.0004	Harpegnathos_saltator	28.35	32.596	6.269	-4.246	-0.677	No	1.97e-32	5.5	7.658	17.696	-2.158	-0.122
NW_020229367.1_36159-37757	NW_020229367.1_36159-37757:+			NW_020229367.1	17.42	Camponotus_floridanus	9.74726	204719		36159	37757	+	ORF_00089	LEEFRVALRSASTLTRCAELFDGSSSFAFSVAREFGRSRRDDMSSSCSRKLPVDSFAWLLVDASTSARISLHRLNREIESRVNACRLYGYTAANAKLAISREKRAKRLTRKRTRPDVAIDATKDEQVDITTKLVFRELAANVAAKRRVFADER*CVDLRREIDEFRARVVALATTSRRRRSRRRERSMSPTREIVVGDEDVVVSESDDDEDDLSESRSAISLGDNELPLPARRVTSDAEEIARSTLILANYAKTVETLERERNEAMERSNVVSSSEVFYARVEAANGFRRFARMTRSSLEPGATRSRTSYAIARS*RERCSRRDETRRSSFIEMYEKSLEDIRSRAETLVIVLTECEDTVAEESRSLRLEANATTRDRYIRENDAALYEFARELDIAYP…	533	2	2_NW_020229367.1_17262_23112_-|NW_020229367.1_24992_34540_-	P16425.1,P16425.1	54_NW_020229367.1_970_1148_+|NW_020229367.1_1216_1348_+|NW_020229367.1_1449_1542_+|NW_020229367.1_4859_4938_+|NW_020229367.1_5040_5225_+|NW_020229367.1_5142_5287_-|NW_020229367.1_9676_9755_+|NW_020229367.1_9863_9971_+|NW_020229367.1_9988_10141_-|NW_020229367.1_13693_14061_-|NW_020229367.1_16135_16216_+|NW_020229367.1_24018_24108_+|NW_020229367.1_30737_30898_+|NW_020229367.1_31103_31193_+|NW_02022…	1_NW_020229367.1_34708_34787_+	35	35.01	ORF_00089	ORF_00089	CjLGDV	32.3	548	297	10	1	1599	7	495	3.43e-60	218		Camponotus_floridanus	35.01	23.755	4.03	11.255	2.793	Yes	8.47e-102	17.42	9.747	3.11	7.673	2.467
NW_020229367.1_42898-43440	NW_020229367.1_42898-43440:-			NW_020229367.1	17.42	Camponotus_floridanus	9.74726	204719		42898	43440	-	ORF_00088	FAIDVQGFSLDRDIFVLKELAVADSTGRVVFAVQSRPPCRFSLLLP*ERRCVICTERRCQIKPWSSDDTRYDIALLTTALRLRKLSFNARTSSNSAATIFYVKSANKREYLSRVLSDATRFSGLRRSFDIASIDAERYRANLPGLARMREVYDRDKKIRDRRLETLTAVRNVRAIALFLFD	181	1	2_NW_020229367.1_17262_23112_-|NW_020229367.1_24992_34540_-	P16425.1,P16425.1	54_NW_020229367.1_970_1148_+|NW_020229367.1_1216_1348_+|NW_020229367.1_1449_1542_+|NW_020229367.1_4859_4938_+|NW_020229367.1_5040_5225_+|NW_020229367.1_5142_5287_-|NW_020229367.1_9676_9755_+|NW_020229367.1_9863_9971_+|NW_020229367.1_9988_10141_-|NW_020229367.1_13693_14061_-|NW_020229367.1_16135_16216_+|NW_020229367.1_24018_24108_+|NW_020229367.1_30737_30898_+|NW_020229367.1_31103_31193_+|NW_02022…		35	35.01	ORF_00088	ORF_00088	CjLGDV	42.9	182	96	5	1	543	209	383	2.26e-23	106		Camponotus_floridanus	35.01	23.755	4.03	11.255	2.793	Yes	8.47e-102	17.42	9.747	3.11	7.673	2.467
NW_020229367.1_43631-43813	NW_020229367.1_43631-43813:-			NW_020229367.1	17.42	Camponotus_floridanus	9.74726	204719		43631	43813	-	ORF_00085	PYALAVGSLFLVLTAIAVTARAVSIDLRGSRSTLRRGEQYLRQSVYNDAMLTDPRMYDFEY	61	0	2_NW_020229367.1_17262_23112_-|NW_020229367.1_24992_34540_-	P16425.1,P16425.1	54_NW_020229367.1_970_1148_+|NW_020229367.1_1216_1348_+|NW_020229367.1_1449_1542_+|NW_020229367.1_4859_4938_+|NW_020229367.1_5040_5225_+|NW_020229367.1_5142_5287_-|NW_020229367.1_9676_9755_+|NW_020229367.1_9863_9971_+|NW_020229367.1_9988_10141_-|NW_020229367.1_13693_14061_-|NW_020229367.1_16135_16216_+|NW_020229367.1_24018_24108_+|NW_020229367.1_30737_30898_+|NW_020229367.1_31103_31193_+|NW_02022…		35	35.01	ORF_00085	ORF_00085	CjLGDV	47.5	61	32	0	1	183	16	76	6.85e-09	57.8		Camponotus_floridanus	35.01	23.755	4.03	11.255	2.793	Yes	8.47e-102	17.42	9.747	3.11	7.673	2.467
NW_020229367.1_44553-45470	NW_020229367.1_44553-45470:-			NW_020229367.1	17.42	Camponotus_floridanus	9.74726	204719		44553	45470	-	ORF_00038	FLQNIYDCCELTHWAENMRIDRWLSTNSDRRLQRDRSLLLVPFLDSADDYGRSYLTEYMRRSSLTDEQIASAVDFRGKYLFDIGFTYSRRGKLSVWETMYLFLCMNDLFVARRILSLCVTDYKVDSLPTPEEQTMRCAVQSIILRFLAYSVDLPYCLFYDADSYTSIVRCMRIGDALVFAKQAVELFGDTFVRCKRAYEELAFVLSESMYGSIIDRRFEREQKHAFDLFRVVVKRHMHVWALALPAQVLLAKKDVVRGCRVMLRNLGSRRFVGEDVSSFLTALDAIDACLLMREERPIREQLFDAS	306	0	2_NW_020229367.1_17262_23112_-|NW_020229367.1_24992_34540_-	P16425.1,P16425.1	54_NW_020229367.1_970_1148_+|NW_020229367.1_1216_1348_+|NW_020229367.1_1449_1542_+|NW_020229367.1_4859_4938_+|NW_020229367.1_5040_5225_+|NW_020229367.1_5142_5287_-|NW_020229367.1_9676_9755_+|NW_020229367.1_9863_9971_+|NW_020229367.1_9988_10141_-|NW_020229367.1_13693_14061_-|NW_020229367.1_16135_16216_+|NW_020229367.1_24018_24108_+|NW_020229367.1_30737_30898_+|NW_020229367.1_31103_31193_+|NW_02022…		35	35.01	ORF_00038	ORF_00038	CjLGDV	42.6	317	163	5	4	909	35	347	9.48e-68	232		Camponotus_floridanus	35.01	23.755	4.03	11.255	2.793	Yes	8.47e-102	17.42	9.747	3.11	7.673	2.467
NW_020229367.1_46839-47948	NW_020229367.1_46839-47948:+			NW_020229367.1	17.42	Camponotus_floridanus	9.74726	204719		46839	47948	+	ORF_00010	LSQTVYDCCELTHWSGTCRLDRCDWGEVSDNERGMLLTPFLPLTDSTGRAYLEQYLRRSGLNEEQINSTSDLRAKYLFDIGSNYTCRGKLSVWETLYLYTCITDLFIAQHIVSLCDFSSFRDDPMLASRRDEYTDGDRVQIIDRALQMCVETLMLRSMTYPSSLTFCTVYDNDSFLNILACMPLDNAMRFAHRAVMWLNDTFHANARAYQELAYVLTKTMRIGVERFSTEHERVAKLIFRNVCKRHIRSWGLALPVQVLLRKREVVRGCRVMLRAIESARFSEETLTSYLEALDVIDACLVLRGERSVRHLIFNRQHRLTRRSKRLTSERVSYIQARNHLVEDIEECYDSVIWFVREISMENHVNLGDNV	370	0	2_NW_020229367.1_17262_23112_-|NW_020229367.1_24992_34540_-	P16425.1,P16425.1	54_NW_020229367.1_970_1148_+|NW_020229367.1_1216_1348_+|NW_020229367.1_1449_1542_+|NW_020229367.1_4859_4938_+|NW_020229367.1_5040_5225_+|NW_020229367.1_5142_5287_-|NW_020229367.1_9676_9755_+|NW_020229367.1_9863_9971_+|NW_020229367.1_9988_10141_-|NW_020229367.1_13693_14061_-|NW_020229367.1_16135_16216_+|NW_020229367.1_24018_24108_+|NW_020229367.1_30737_30898_+|NW_020229367.1_31103_31193_+|NW_02022…	2_NW_020229367.1_48788_49243_-|NW_020229367.1_49146_49582_+	35	35.01	ORF_00010	ORF_00010	CjLGDV	42.9	375	206	5	1	1110	34	405	2.05e-90	293		Camponotus_floridanus	35.01	23.755	4.03	11.255	2.793	Yes	8.47e-102	17.42	9.747	3.11	7.673	2.467
NW_020229367.1_49999-51144	NW_020229367.1_49999-51144:+			NW_020229367.1	17.42	Camponotus_floridanus	9.74726	204719		49999	51144	+	trypsin-like serine protease	TRANRFAIVVLFAAATIFVLAFAVSITSYDSHYYGVYDRYVRSRFREIEKLVRAEKFVGGESWSSGCDVRVGIPVTNDEDHALLGTAYRRDVSRKDDGVVAVYMANGILVDQRWFLTLHIDGVDDDDEEDEGEENVDETSFNASSIAHDDEGGNDVSNSSRYYVIVGPTRTTRSVDRVKRNGDFALMHLIQDTILSPISRRWLPVLSDVEFFVTFPDERNRRVSKTNDGATFLAYAFDPSTKGGYTFASPYAIRPVFKTLAFEATCDEELVFARDRKFAECPLTIGPECFVPCVENIGAPIVTHGRQIEIRGSVVTSYRVHGLLRTEGRGKAESLRNEAESTTNDTRALGDCATIDSSSASNAVLLVDGDWIRRVVSSSDGQ	382	0	2_NW_020229367.1_17262_23112_-|NW_020229367.1_24992_34540_-	P16425.1,P16425.1	54_NW_020229367.1_970_1148_+|NW_020229367.1_1216_1348_+|NW_020229367.1_1449_1542_+|NW_020229367.1_4859_4938_+|NW_020229367.1_5040_5225_+|NW_020229367.1_5142_5287_-|NW_020229367.1_9676_9755_+|NW_020229367.1_9863_9971_+|NW_020229367.1_9988_10141_-|NW_020229367.1_13693_14061_-|NW_020229367.1_16135_16216_+|NW_020229367.1_24018_24108_+|NW_020229367.1_30737_30898_+|NW_020229367.1_31103_31193_+|NW_02022…	2_NW_020229367.1_48788_49243_-|NW_020229367.1_49146_49582_+	35	35.01	ORF_00072	ORF_00072	CjLGDV	29.3	396	178	17	1	1146	4	311	2.51e-26	119		Camponotus_floridanus	35.01	23.755	4.03	11.255	2.793	Yes	8.47e-102	17.42	9.747	3.11	7.673	2.467
NW_020229367.1_55115-55558	NW_020229367.1_55115-55558:-			NW_020229367.1	17.42	Camponotus_floridanus	9.74726	204719		55115	55558	-	ORF_00069	FPFSPSLQPYAVVFFMELLRRNVAFKALDLQFHEIEAFDRDTETVARAVTRFVNNALWIVITENRPDNGVCVFQNEGRLLYQWRDMQHLLPAGSKFVSTASKDTYVSLVDLYNDYRFYRVSGDKGDFYHQASWLYLCNNDIIREMPVS	148	0	2_NW_020229367.1_17262_23112_-|NW_020229367.1_24992_34540_-	P16425.1,P16425.1	54_NW_020229367.1_970_1148_+|NW_020229367.1_1216_1348_+|NW_020229367.1_1449_1542_+|NW_020229367.1_4859_4938_+|NW_020229367.1_5040_5225_+|NW_020229367.1_5142_5287_-|NW_020229367.1_9676_9755_+|NW_020229367.1_9863_9971_+|NW_020229367.1_9988_10141_-|NW_020229367.1_13693_14061_-|NW_020229367.1_16135_16216_+|NW_020229367.1_24018_24108_+|NW_020229367.1_30737_30898_+|NW_020229367.1_31103_31193_+|NW_02022…		35	35.01	ORF_00069	ORF_00069	CjLGDV	48	148	77	0	1	444	276	423	1.56e-40	153	0.2488	Camponotus_floridanus	35.01	23.755	4.03	11.255	2.793	Yes	8.47e-102	17.42	9.747	3.11	7.673	2.467
NW_020229367.1_55769-56565	NW_020229367.1_55769-56565:-			NW_020229367.1	17.42	Camponotus_floridanus	9.74726	204719		55769	56565	-	ORF_00069	VFGLVCADFECRAVEKLPLPRLDATASTLRDRARDSMCLPGHDAWWLRDMVSIPFDEQARIKDAAHATLRRVMRRLFRCEADVIQPVYMPNDSTEVRSMRRQCLIRLDGNNRNIDVFVFRRDRSESAESTRTTCPCRSSTTHPITSNSTRDPTPVEDRII*RRGPSSNYRDRERIKRRSTKRRARIKTIRRATFSPLSRSPRTVTIERRGTKRRFLRPS*RANRRRDEDSPSF*NASAFRCDRIFLAPAKNQNRRKEKRRRETRF	265	3	2_NW_020229367.1_17262_23112_-|NW_020229367.1_24992_34540_-	P16425.1,P16425.1	54_NW_020229367.1_970_1148_+|NW_020229367.1_1216_1348_+|NW_020229367.1_1449_1542_+|NW_020229367.1_4859_4938_+|NW_020229367.1_5040_5225_+|NW_020229367.1_5142_5287_-|NW_020229367.1_9676_9755_+|NW_020229367.1_9863_9971_+|NW_020229367.1_9988_10141_-|NW_020229367.1_13693_14061_-|NW_020229367.1_16135_16216_+|NW_020229367.1_24018_24108_+|NW_020229367.1_30737_30898_+|NW_020229367.1_31103_31193_+|NW_02022…		35	35.01	ORF_00069	ORF_00069	CjLGDV	64.5	124	43	1	1	372	9	131	7.78e-46	172	0.1468	Camponotus_floridanus	35.01	23.755	4.03	11.255	2.793	Yes	8.47e-102	17.42	9.747	3.11	7.673	2.467
NW_020229367.1_57366-59345	NW_020229367.1_57366-59345:-			NW_020229367.1	17.42	Camponotus_floridanus	9.74726	204719		57366	59345	-	ORF_00067	GDIIANKDESAMITKEQAAAVEPVSLSAITTVAPAVPSVVVARLVAPSSPVLDFDSSMSRIRAAVSIRVLPKRPNNDEYNLNPYVIGYVNLEALRRFKAKLVSRLKCKDDVTVVANGATTSTIVDGDENGYATDATAVATYRVSSDSGEFNDVYVSFAERIGFINDTLDSFWYRYGLLQSDKRWQKYLETRGDTAVRRGSIPKTIKPQALALLVNLLDCCEPLGLAMLLSLLSISMSKQFYDSFGYLRDMVDPYVLASRFRMLQYYGDVSESQDGVGGGDGQPYIGITASRDPNVSTRNTADPRTEMRIKSTLISCASDKLKRAGPRFSVTGDDTMTFVPDHASSGDRDGVDLYFEISSRLGARWRPVLPAPSVTGVKLARLATSNGTCYDIPRDESTF…	660	1	2_NW_020229367.1_17262_23112_-|NW_020229367.1_24992_34540_-	P16425.1,P16425.1	54_NW_020229367.1_970_1148_+|NW_020229367.1_1216_1348_+|NW_020229367.1_1449_1542_+|NW_020229367.1_4859_4938_+|NW_020229367.1_5040_5225_+|NW_020229367.1_5142_5287_-|NW_020229367.1_9676_9755_+|NW_020229367.1_9863_9971_+|NW_020229367.1_9988_10141_-|NW_020229367.1_13693_14061_-|NW_020229367.1_16135_16216_+|NW_020229367.1_24018_24108_+|NW_020229367.1_30737_30898_+|NW_020229367.1_31103_31193_+|NW_02022…		35	35.01	ORF_00067	ORF_00067	CjLGDV	40.9	626	268	14	37	1872	226	763	3.73e-121	390		Camponotus_floridanus	35.01	23.755	4.03	11.255	2.793	Yes	8.47e-102	17.42	9.747	3.11	7.673	2.467
NW_020229367.1_60195-61357	NW_020229367.1_60195-61357:-			NW_020229367.1	17.42	Camponotus_floridanus	9.74726	204719		60195	61357	-	pif2	IFVVVRWNDYHRSVSFVRISNLRHNFLQTALVERRTHRLVRNRGRILASRSFVAPAKKSRLRHGRVAVRKISFGV*RRRGKQRR*RGRRRRSSFAAIARPMFNSGRVFFGERRLRRLFIVLSRNGWRGVQNYSRIGSVMSEIYGRAGSYCMPTAAAACNENTSTVIYGRDSWRCLLRTRAFAGEGCNKIVACNGSLLDRATGVVWREHPTLFFRDIDEKLPARDSEDKTTSDEYRFVCPSNVRDDVGNVMLESPYDRLQLVRNYCASAIPSAAPFVRPDFSSDLCLCTSEDPNDPRYEIDPITKRCVPLTVPFRDYTIRAGQSDCVESWSTLSSLRRMTNPRGFTPCGLENENSSGAVLPSWQVASIPLFDTVVVSHLAMRDWKSRS	387	2	2_NW_020229367.1_17262_23112_-|NW_020229367.1_24992_34540_-	P16425.1,P16425.1	54_NW_020229367.1_970_1148_+|NW_020229367.1_1216_1348_+|NW_020229367.1_1449_1542_+|NW_020229367.1_4859_4938_+|NW_020229367.1_5040_5225_+|NW_020229367.1_5142_5287_-|NW_020229367.1_9676_9755_+|NW_020229367.1_9863_9971_+|NW_020229367.1_9988_10141_-|NW_020229367.1_13693_14061_-|NW_020229367.1_16135_16216_+|NW_020229367.1_24018_24108_+|NW_020229367.1_30737_30898_+|NW_020229367.1_31103_31193_+|NW_02022…		35	35.01	ORF_00064	ORF_00064	CjLGDV	66.5	257	71	4	396	1160	134	377	4.19e-120	363	0.0898	Camponotus_floridanus	35.01	23.755	4.03	11.255	2.793	Yes	8.47e-102	17.42	9.747	3.11	7.673	2.467
NW_020229367.1_61452-63362	NW_020229367.1_61452-63362:-			NW_020229367.1	17.42	Camponotus_floridanus	9.74726	204719		61452	63362	-	ORF_00063	FSSFLERFEHYAKQRLPPRAEIDSAVSASLLQAFREINSDVTNLTSVSETWSAPRKTWRNDTMTVLDASSDNVSLKRRLLDSSDDAAQRVSAEGDKESTFYDTNIFIACSCSKTRAVVRSAEHSFAFTLGRDVCYACVLNSAAAVNADDEEEYVEYDDEDDYDDRYCVFMERVNLIVRSWIGLTLEKILKQRLVADIRRVLRVTLGIDNTIDYRRRGGISVLAIRSPHPWSTSRRVDVILALNDADMHDATAANETDDRMGTGVRVIRKFAKSTRTLWLSSGKTWNSRALSDDLVAVCRSLRRITERVVGSIGSVASVVFVEEILRAHDWTQDFARRETTFRNILPRELSFREDRRIWHVAVLRGAVNTERATFRSHRSAEVADKIVNFEAHTVRRRRV…	637	0	2_NW_020229367.1_17262_23112_-|NW_020229367.1_24992_34540_-	P16425.1,P16425.1	54_NW_020229367.1_970_1148_+|NW_020229367.1_1216_1348_+|NW_020229367.1_1449_1542_+|NW_020229367.1_4859_4938_+|NW_020229367.1_5040_5225_+|NW_020229367.1_5142_5287_-|NW_020229367.1_9676_9755_+|NW_020229367.1_9863_9971_+|NW_020229367.1_9988_10141_-|NW_020229367.1_13693_14061_-|NW_020229367.1_16135_16216_+|NW_020229367.1_24018_24108_+|NW_020229367.1_30737_30898_+|NW_020229367.1_31103_31193_+|NW_02022…	2_NW_020229367.1_63369_63518_-|NW_020229367.1_63521_66941_+	35	35.01	ORF_00063	ORF_00063	CjLGDV	29.1	663	366	18	22	1911	8	599	3.57e-60	223		Camponotus_floridanus	35.01	23.755	4.03	11.255	2.793	Yes	8.47e-102	17.42	9.747	3.11	7.673	2.467
NW_020229367.1_69322-69789	NW_020229367.1_69322-69789:-			NW_020229367.1	17.42	Camponotus_floridanus	9.74726	204719		69322	69789	-	ORF_00056	TFHDLAEALTVYAGLTKSERERAQAVLRRATQGTFAEALCRGESKTRRTARTIFELLCCSSNDNPNRLRENAKIATRSMNIEGQISAKYMLNTVSLWYTFALPAACVLRLSHHGNLQRLERDWDSLTLSDYLCRVCVDVLVRSTRGAVATDVYRER	156	0	2_NW_020229367.1_17262_23112_-|NW_020229367.1_24992_34540_-	P16425.1,P16425.1	54_NW_020229367.1_970_1148_+|NW_020229367.1_1216_1348_+|NW_020229367.1_1449_1542_+|NW_020229367.1_4859_4938_+|NW_020229367.1_5040_5225_+|NW_020229367.1_5142_5287_-|NW_020229367.1_9676_9755_+|NW_020229367.1_9863_9971_+|NW_020229367.1_9988_10141_-|NW_020229367.1_13693_14061_-|NW_020229367.1_16135_16216_+|NW_020229367.1_24018_24108_+|NW_020229367.1_30737_30898_+|NW_020229367.1_31103_31193_+|NW_02022…	3_NW_020229367.1_66854_67702_+|NW_020229367.1_67814_68156_+|NW_020229367.1_67988_68181_-	35	35.01	ORF_00056	ORF_00056	CjLGDV	33.9	165	99	3	1	468	44	207	4.37e-18	90.1	0.0052	Camponotus_floridanus	35.01	23.755	4.03	11.255	2.793	Yes	8.47e-102	17.42	9.747	3.11	7.673	2.467
NW_020229367.1_73876-74175	NW_020229367.1_73876-74175:+			NW_020229367.1	17.42	Camponotus_floridanus	9.74726	204719		73876	74175	+	ORF_00044	WWHLVSIPDAALARFLYSRYTDDRDRRVIRESEGTINRYVFLDVDLARVWRWGEYACGFDNFDLSAKTRRSDVVSCQSIVAILDSDTLRIATPQERDSVL	100	0	2_NW_020229367.1_17262_23112_-|NW_020229367.1_24992_34540_-	P16425.1,P16425.1	54_NW_020229367.1_970_1148_+|NW_020229367.1_1216_1348_+|NW_020229367.1_1449_1542_+|NW_020229367.1_4859_4938_+|NW_020229367.1_5040_5225_+|NW_020229367.1_5142_5287_-|NW_020229367.1_9676_9755_+|NW_020229367.1_9863_9971_+|NW_020229367.1_9988_10141_-|NW_020229367.1_13693_14061_-|NW_020229367.1_16135_16216_+|NW_020229367.1_24018_24108_+|NW_020229367.1_30737_30898_+|NW_020229367.1_31103_31193_+|NW_02022…	4_NW_020229367.1_72425_72803_-|NW_020229367.1_73004_73123_+|NW_020229367.1_73124_73476_.|NW_020229367.1_73521_73722_-	35	35.01	ORF_00044	ORF_00044	CjLGDV	39	100	37	2	1	300	55	130	2.61e-12	72.8		Camponotus_floridanus	35.01	23.755	4.03	11.255	2.793	Yes	8.47e-102	17.42	9.747	3.11	7.673	2.467
NW_020229367.1_76768-78567	NW_020229367.1_76768-78567:-			NW_020229367.1	17.42	Camponotus_floridanus	9.74726	204719		76768	78567	-	ORF_00041	KFRASLKDAIPCNLRSRDVQFLSSYINGEFDANSMIVFLRCYGYLMYSREEKLRLLRRFVDAKDVAANSIVDALAHCNDKDSFRESMKAQMAVVRDVFQHSLAENEDAVVVGASRGDDSGDDNEKDDTMDIDDYKDETNSTNDPSRAFERAASNGADTSEYNDLLRLSLSQLTEIVKFIERNSDYFAETTTLNEQAETLVARHDDAANAACYACWSDLQRNGRPADASIVLSIVLRDMLITTGRQTHVMVLFVIRIATILIFLIVNFVRNPSVRGSSAAVEDAALVAASGLFAVDATAPNAFALIVTIDNFVATFVIDILRRCFATYLNWPSRLLARNNETWSLDEARRALKRSLAKESFVHLHWFRVLRGRLYAKDDALLGFFEESSNAYHATRRGAA…	600	1	2_NW_020229367.1_17262_23112_-|NW_020229367.1_24992_34540_-	P16425.1,P16425.1	54_NW_020229367.1_970_1148_+|NW_020229367.1_1216_1348_+|NW_020229367.1_1449_1542_+|NW_020229367.1_4859_4938_+|NW_020229367.1_5040_5225_+|NW_020229367.1_5142_5287_-|NW_020229367.1_9676_9755_+|NW_020229367.1_9863_9971_+|NW_020229367.1_9988_10141_-|NW_020229367.1_13693_14061_-|NW_020229367.1_16135_16216_+|NW_020229367.1_24018_24108_+|NW_020229367.1_30737_30898_+|NW_020229367.1_31103_31193_+|NW_02022…		35	35.01	ORF_00041	ORF_00041	CjLGDV	56.4	603	196	14	1	1734	20	580	4.5e-198	579	0.1126	Camponotus_floridanus	35.01	23.755	4.03	11.255	2.793	Yes	8.47e-102	17.42	9.747	3.11	7.673	2.467
NW_020229367.1_78791-79780	NW_020229367.1_78791-79780:-			NW_020229367.1	17.42	Camponotus_floridanus	9.74726	204719		78791	79780	-	ORF_00040	EDTEGVQDSKGVEDSEDDLRSAAAAFFIDLDCEACKCREDELSLERRFDVNWKRHVRSVGCSATPSPTWRSDIARVARAFLRRRESSARKDSATFTCRRCNTYECFDSRWMWLAIRDDGRHGIHVALESCDRASILDNVVEFRRHFFDERHDTARDSAPPYYDLLWDATISGWCDYAYEENGAYGKIFALMATTRRLSSFRSFAILERAWSSAKCGTIARWIWRSKTLFGEDWHLYLGDSRNGTLPRVELGVASTRSPDARRRRPYFRRRRRCFVNGESLRRAMHPLLLKYIR*RCGATTPSSAISLARDLFARFRSTTYAAIAVADHLI	330	1	2_NW_020229367.1_17262_23112_-|NW_020229367.1_24992_34540_-	P16425.1,P16425.1	54_NW_020229367.1_970_1148_+|NW_020229367.1_1216_1348_+|NW_020229367.1_1449_1542_+|NW_020229367.1_4859_4938_+|NW_020229367.1_5040_5225_+|NW_020229367.1_5142_5287_-|NW_020229367.1_9676_9755_+|NW_020229367.1_9863_9971_+|NW_020229367.1_9988_10141_-|NW_020229367.1_13693_14061_-|NW_020229367.1_16135_16216_+|NW_020229367.1_24018_24108_+|NW_020229367.1_30737_30898_+|NW_020229367.1_31103_31193_+|NW_02022…		35	35.01	ORF_00040	ORF_00040	CjLGDV	31.2	285	144	12	49	879	19	259	1.69e-20	102		Camponotus_floridanus	35.01	23.755	4.03	11.255	2.793	Yes	8.47e-102	17.42	9.747	3.11	7.673	2.467
NW_020229367.1_80402-81757	NW_020229367.1_80402-81757:-			NW_020229367.1	17.42	Camponotus_floridanus	9.74726	204719	Guinet et al.2023	80402	81757	-	lef9	VEQKCTIYMQYLTTYPLKNTFRGYIQLAPHLLPWAIALPWHRAIDVFFLNEERDDACLVRRDSPRTRDDATPWPDDRFAYYFDTTQNFTLVLKRDPCIHNGSVVVIRRVYVIARNVDLSDSVYISPFVLRNLNTDFDGDAVTAMIVRGIESVADVIAHMNGPTLGAETARPRYTFSQSLVLRIFVSLCFDASENPDLELRTERAESSRSYSTIRDGLMKRLDPRNAKARRRAIETFGEYAKFYVETFLTSRAYTEYARRNEAAALDVATAVNAENDDNSWTFLIWSADFLDDVYLAVERSSSSSSSRKHGAIVESFLERVVRVCRDRTRREPALFLGDRILCANNWMIVYSSAKSSPVDLVALNDKYVSYVSSSGAGALDPRADFFSACSEEQLDSYKA…	452	0	2_NW_020229367.1_17262_23112_-|NW_020229367.1_24992_34540_-	P16425.1,P16425.1	54_NW_020229367.1_970_1148_+|NW_020229367.1_1216_1348_+|NW_020229367.1_1449_1542_+|NW_020229367.1_4859_4938_+|NW_020229367.1_5040_5225_+|NW_020229367.1_5142_5287_-|NW_020229367.1_9676_9755_+|NW_020229367.1_9863_9971_+|NW_020229367.1_9988_10141_-|NW_020229367.1_13693_14061_-|NW_020229367.1_16135_16216_+|NW_020229367.1_24018_24108_+|NW_020229367.1_30737_30898_+|NW_020229367.1_31103_31193_+|NW_02022…		35	35.01	ORF_00034	ORF_00034	CjLGDV	63.6	467	137	6	22	1356	140	595	4.83e-192	557	0.0972	Camponotus_floridanus	35.01	23.755	4.03	11.255	2.793	Yes	8.47e-102	17.42	9.747	3.11	7.673	2.467
NW_020229367.1_82368-83567	NW_020229367.1_82368-83567:-			NW_020229367.1	17.42	Camponotus_floridanus	9.74726	204719		82368	83567	-	ORF_00033	NRVAYYSYRARPEGVDARTARIVVYADVAIPDATAKGMIDRFSRTVDLPDRRRASFICAAKRLTGRCNDRTKYFCSVAPLVRDMRSLYFAKLDFLREMLHEGMDCDFDMDTWRRALTPGYLLAAGEASGTRVRVIASNANTGRVVRCAIANLRDGETIPQRVQFSRDAIALLRLTIDHLAYRVLSRTQLRRSDRRHRIDPYQIAMADRTDDKQYIKNGREPISGHNIFPSLVPLNPNKCWGVVPARDTASGARKRTSETVKFRDVAQRGMLPYNESQFKRLLVLYNLPPMSSYRRYVQTINTAVYKQIYDILRFALLSSNRYVRAAADPSGPQGVRVSHKEILYVLNRWYDIKILFDVENVTLEVSDEWLAEHVPKVLASMHAYANELLRRAASTVKRAR	400	0	2_NW_020229367.1_17262_23112_-|NW_020229367.1_24992_34540_-	P16425.1,P16425.1	54_NW_020229367.1_970_1148_+|NW_020229367.1_1216_1348_+|NW_020229367.1_1449_1542_+|NW_020229367.1_4859_4938_+|NW_020229367.1_5040_5225_+|NW_020229367.1_5142_5287_-|NW_020229367.1_9676_9755_+|NW_020229367.1_9863_9971_+|NW_020229367.1_9988_10141_-|NW_020229367.1_13693_14061_-|NW_020229367.1_16135_16216_+|NW_020229367.1_24018_24108_+|NW_020229367.1_30737_30898_+|NW_020229367.1_31103_31193_+|NW_02022…		35	35.01	ORF_00033	ORF_00033	CjLGDV	42.9	403	206	8	16	1200	135	521	5.85e-98	312	0.1657	Camponotus_floridanus	35.01	23.755	4.03	11.255	2.793	Yes	8.47e-102	17.42	9.747	3.11	7.673	2.467
NW_020229367.1_84045-85157	NW_020229367.1_84045-85157:-			NW_020229367.1	17.42	Camponotus_floridanus	9.74726	204719		84045	85157	-	lef4	TIDHRVAVAHGNTPLLRRFERLEYVASDEQRYEATAHLLESGVDVFEMFYERIDPRIADRVIRCHRSLLERCEEFGIYARRALLFDSSLKILRRIAASSTSTISDGAAISRVLREATRFARSGIAYSSRQRHDERKLFVPLSTRHSNRLLTEMDLRERRSLDLSSTDSLRDSRVRVSLPLIDVAPRKILDGSVTPPRGAAWRCGSCANAWTLPCDGWLISLSRTKSSSSSNNTDNYDSSDRIDIDEYALSSSRDIAYVKIKWRQTIELAIAEDLSHVCSRDGVFAARNIGATLRNERCWMLRSASGGRGGVRVTGIPIDAAYRSVRTYRIEEFEYVGLRDVRFVRWRDDKSVADSSRKCLAVLLCGETRES	371	0	2_NW_020229367.1_17262_23112_-|NW_020229367.1_24992_34540_-	P16425.1,P16425.1	54_NW_020229367.1_970_1148_+|NW_020229367.1_1216_1348_+|NW_020229367.1_1449_1542_+|NW_020229367.1_4859_4938_+|NW_020229367.1_5040_5225_+|NW_020229367.1_5142_5287_-|NW_020229367.1_9676_9755_+|NW_020229367.1_9863_9971_+|NW_020229367.1_9988_10141_-|NW_020229367.1_13693_14061_-|NW_020229367.1_16135_16216_+|NW_020229367.1_24018_24108_+|NW_020229367.1_30737_30898_+|NW_020229367.1_31103_31193_+|NW_02022…		35	35.01	ORF_00029	ORF_00029	CjLGDV	42.2	370	146	7	4	1110	371	673	4.2e-70	243	0.0116	Camponotus_floridanus	35.01	23.755	4.03	11.255	2.793	Yes	8.47e-102	17.42	9.747	3.11	7.673	2.467
NW_020229367.1_85490-86326	NW_020229367.1_85490-86326:-			NW_020229367.1	17.42	Camponotus_floridanus	9.74726	204719		85490	86326	-	lef4	MNVEVESTISYTLSLAVGQSGLLEDFVARASGDTRTRKFGISTYRVTKIASFDWRVGKTRLWTSRARKPSVRSRLELLCELEDPSNFADPPDYFNELKLRLSHVNNATYAESWTFDDNLLYPMIVDDTTCLELPCALVPSVEHALVTSETDVSDCNLGIEFHNRTWCVERDVETGAFVRVLLHAILSEYHEIAYQFDAECEDDENGADRNEPFSST*SERRSSAIENVLRECGYLDMLRRHWPNGLSRENIDDSPTRETLDDLSAFSLVTGPSFVSATT	279	1	2_NW_020229367.1_17262_23112_-|NW_020229367.1_24992_34540_-	P16425.1,P16425.1	54_NW_020229367.1_970_1148_+|NW_020229367.1_1216_1348_+|NW_020229367.1_1449_1542_+|NW_020229367.1_4859_4938_+|NW_020229367.1_5040_5225_+|NW_020229367.1_5142_5287_-|NW_020229367.1_9676_9755_+|NW_020229367.1_9863_9971_+|NW_020229367.1_9988_10141_-|NW_020229367.1_13693_14061_-|NW_020229367.1_16135_16216_+|NW_020229367.1_24018_24108_+|NW_020229367.1_30737_30898_+|NW_020229367.1_31103_31193_+|NW_02022…		35	35.01	ORF_00029	ORF_00029	CjLGDV	60.2	274	102	4	1	819	1	268	8.84e-98	311	0.2732	Camponotus_floridanus	35.01	23.755	4.03	11.255	2.793	Yes	8.47e-102	17.42	9.747	3.11	7.673	2.467
NW_020229367.1_87566-88361	NW_020229367.1_87566-88361:+			NW_020229367.1	17.42	Camponotus_floridanus	9.74726	204719		87566	88361	+	integrase	APETLKVQPRRRDRPARVSLEPSVCSLRERPRDAIAARRPRETSYLDGASSLAWRNWYWG*ATKTATVM*VRTAYRRPNACRSPSARLLR*NATISRARPWSVSSTLCIATVTRNRTRDPS*KLSRVHAVLAT*DRFERCATATSRKRRRTSR*TERFVFEQWIAASTSSATSARENKPIVLAVPFEVTRKRERLDTKLRNLYARAFPGKRKPRGLSFHALRRAYAGYKYLQGCPLAAIRESFEHSNVAMSNHYINTCFFALTRE	265	6	2_NW_020229367.1_17262_23112_-|NW_020229367.1_24992_34540_-	P16425.1,P16425.1	54_NW_020229367.1_970_1148_+|NW_020229367.1_1216_1348_+|NW_020229367.1_1449_1542_+|NW_020229367.1_4859_4938_+|NW_020229367.1_5040_5225_+|NW_020229367.1_5142_5287_-|NW_020229367.1_9676_9755_+|NW_020229367.1_9863_9971_+|NW_020229367.1_9988_10141_-|NW_020229367.1_13693_14061_-|NW_020229367.1_16135_16216_+|NW_020229367.1_24018_24108_+|NW_020229367.1_30737_30898_+|NW_020229367.1_31103_31193_+|NW_02022…	1_NW_020229367.1_89256_89880_-	35	35.01	ORF_00032	ORF_00032	CjLGDV	56.6	106	37	1	479	796	294	390	3.71e-30	127	1.2597	Camponotus_floridanus	35.01	23.755	4.03	11.255	2.793	Yes	8.47e-102	17.42	9.747	3.11	7.673	2.467
NW_020229367.1_90414-91728	NW_020229367.1_90414-91728:-			NW_020229367.1	17.42	Camponotus_floridanus	9.74726	204719		90414	91728	-	ORF_00027	LRVQSTSEHFALFVASEGLGADSSRETGSRASSCTTFSEGSAVAPLSTPSVLPPLLRGLHNSRDRAWTAISLAMRDATRASCFSLELHYFASFLFWRDTYVEALARRSMKFVTTYLSDCAHHARRIIVSEGDSASRPIETTVLRSYENVADTVKRFIRDGGRGEGGALRNDANALLSAMRQTRVDYFVKLYEISRRAYEHQAENVVLAVACRRSIRESRDEYTCAANRDADERIPTRDRLVRFASRSRVPRNRTCHDLRRFRASTLRRTVRAHRLRAGGGNDDDDGNDDYDDADGSDDYDDADDGDDYDDADGSDDYDDADGSDSREKRTRFRAGGCSRCCSRASRLVRFLRVPDLRDRRARGVEERAVE*SWGRSLSNGERYNNDEIERYSRIFLALL…	438	1	2_NW_020229367.1_17262_23112_-|NW_020229367.1_24992_34540_-	P16425.1,P16425.1	54_NW_020229367.1_970_1148_+|NW_020229367.1_1216_1348_+|NW_020229367.1_1449_1542_+|NW_020229367.1_4859_4938_+|NW_020229367.1_5040_5225_+|NW_020229367.1_5142_5287_-|NW_020229367.1_9676_9755_+|NW_020229367.1_9863_9971_+|NW_020229367.1_9988_10141_-|NW_020229367.1_13693_14061_-|NW_020229367.1_16135_16216_+|NW_020229367.1_24018_24108_+|NW_020229367.1_30737_30898_+|NW_020229367.1_31103_31193_+|NW_02022…	1_NW_020229367.1_89256_89880_-	35	35.01	ORF_00027	ORF_00027	CjLGDV	43.1	204	100	4	142	753	33	220	1.19e-34	148		Camponotus_floridanus	35.01	23.755	4.03	11.255	2.793	Yes	8.47e-102	17.42	9.747	3.11	7.673	2.467
NW_020229367.1_92830-94828	NW_020229367.1_92830-94828:+			NW_020229367.1	17.42	Camponotus_floridanus	9.74726	204719		92830	94828	+	ORF_00026	PMNSSLFVTFWTILLES*ISINKNEFCCTN*TNARLE*PIRASPKKSRPWPSCPYRGRNTARPLSTTKTSSTPPTTKKKRAITRERAKPTFRRASARFRIATTTITRC*RAPR*NERY*A*RVRSF*RAYRRGNFAAHPLRNRYSARQGGNILAKLLSLQRVVRAKRWIE*RNCEINARITRLRLRSPSKRYTVRRIRCDSRATRRAPEHFTDS*VAPLAWSHAG*SISSAATRRCSASATPLFPNTPSALLAEKSASTVSQDGAGGTHVLAVYAAICDDLGSAASNASLSIALRARGLFSHGCIHTVVDKRR*CYGGDVVVRNGGGLRVTRRAEEKRERYARRRRNAQEIPRSEILFRHTSDQRR*NLHLRPSANGFHQCGRHRDRRTIASVGAATQR…	666	13	2_NW_020229367.1_17262_23112_-|NW_020229367.1_24992_34540_-	P16425.1,P16425.1	54_NW_020229367.1_970_1148_+|NW_020229367.1_1216_1348_+|NW_020229367.1_1449_1542_+|NW_020229367.1_4859_4938_+|NW_020229367.1_5040_5225_+|NW_020229367.1_5142_5287_-|NW_020229367.1_9676_9755_+|NW_020229367.1_9863_9971_+|NW_020229367.1_9988_10141_-|NW_020229367.1_13693_14061_-|NW_020229367.1_16135_16216_+|NW_020229367.1_24018_24108_+|NW_020229367.1_30737_30898_+|NW_020229367.1_31103_31193_+|NW_02022…	5_NW_020229367.1_95332_95704_-|NW_020229367.1_96001_96240_+|NW_020229367.1_96498_96870_+|NW_020229367.1_96618_96966_+|NW_020229367.1_96730_97021_-	35	35.01	ORF_00026	ORF_00026	CjLGDV	38.8	278	118	8	1166	1999	478	703	1.55e-40	171		Camponotus_floridanus	35.01	23.755	4.03	11.255	2.793	Yes	8.47e-102	17.42	9.747	3.11	7.673	2.467
NW_020229367.1_98500-98640	NW_020229367.1_98500-98640:-			NW_020229367.1	17.42	Camponotus_floridanus	9.74726	204719		98500	98640	-	ORF_00025	FEKCDSCGRFFSNGTPLRNHIVREHGRFNIDLGVNREQQKEIRRILR	47	0	2_NW_020229367.1_17262_23112_-|NW_020229367.1_24992_34540_-	P16425.1,P16425.1	54_NW_020229367.1_970_1148_+|NW_020229367.1_1216_1348_+|NW_020229367.1_1449_1542_+|NW_020229367.1_4859_4938_+|NW_020229367.1_5040_5225_+|NW_020229367.1_5142_5287_-|NW_020229367.1_9676_9755_+|NW_020229367.1_9863_9971_+|NW_020229367.1_9988_10141_-|NW_020229367.1_13693_14061_-|NW_020229367.1_16135_16216_+|NW_020229367.1_24018_24108_+|NW_020229367.1_30737_30898_+|NW_020229367.1_31103_31193_+|NW_02022…	6_NW_020229367.1_96498_96870_+|NW_020229367.1_96618_96966_+|NW_020229367.1_96730_97021_-|NW_020229367.1_97022_100748_.|NW_020229367.1_97022_100748_.|NW_020229367.1_97022_100748_.	35	35.01	ORF_00025	ORF_00025	CjLGDV	66	47	16	0	1	141	16	62	8.96e-13	67	0.0022	Camponotus_floridanus	35.01	23.755	4.03	11.255	2.793	Yes	8.47e-102	17.42	9.747	3.11	7.673	2.467
NW_020229367.1_99475-100083	NW_020229367.1_99475-100083:-			NW_020229367.1	17.42	Camponotus_floridanus	9.74726	204719		99475	100083	-	pif4	FAIVCALVTIFVVVASSRAFAILWSNDPGGSISYANAWKRAIAAFEADALGAKNGFLVDYRGRRFSPNVVAIYAEIR*HSWKRARRRKRRRGRRRATAGLDRLLSSRRDVLLFKRSVARQRRKTLRA*RIGIIMLDAVDDYTKTMNLRVACINLTPSGLNATFAVARPNYVVLDYMLTASPRDFNDVINVTSVLNALIENHSL	203	2	2_NW_020229367.1_17262_23112_-|NW_020229367.1_24992_34540_-	P16425.1,P16425.1	54_NW_020229367.1_970_1148_+|NW_020229367.1_1216_1348_+|NW_020229367.1_1449_1542_+|NW_020229367.1_4859_4938_+|NW_020229367.1_5040_5225_+|NW_020229367.1_5142_5287_-|NW_020229367.1_9676_9755_+|NW_020229367.1_9863_9971_+|NW_020229367.1_9988_10141_-|NW_020229367.1_13693_14061_-|NW_020229367.1_16135_16216_+|NW_020229367.1_24018_24108_+|NW_020229367.1_30737_30898_+|NW_020229367.1_31103_31193_+|NW_02022…	4_NW_020229367.1_97022_100748_.|NW_020229367.1_97022_100748_.|NW_020229367.1_97022_100748_.|NW_020229367.1_100749_100939_+	35	35.01	ORF_00024	ORF_00024	CjLGDV	33.3	207	130	5	7	609	36	240	8.2e-15	82	0.5903	Camponotus_floridanus	35.01	23.755	4.03	11.255	2.793	Yes	8.47e-102	17.42	9.747	3.11	7.673	2.467
NW_020229367.1_100138-100500	NW_020229367.1_100138-100500:-			NW_020229367.1	17.42	Camponotus_floridanus	9.74726	204719		100138	100500	-	ORF_00023	VAMAETNAQLDAMTLSRKLKNVGSSLNNVYQTRVAQLTASWSNCKRVLWNTRNLMYVICILSIMCLVSSILSWNKNFQVFVQGAFVICTTFGALVVSKQSCFAVFDNGLNATGNVGANSTT	121	0	2_NW_020229367.1_17262_23112_-|NW_020229367.1_24992_34540_-	P16425.1,P16425.1	54_NW_020229367.1_970_1148_+|NW_020229367.1_1216_1348_+|NW_020229367.1_1449_1542_+|NW_020229367.1_4859_4938_+|NW_020229367.1_5040_5225_+|NW_020229367.1_5142_5287_-|NW_020229367.1_9676_9755_+|NW_020229367.1_9863_9971_+|NW_020229367.1_9988_10141_-|NW_020229367.1_13693_14061_-|NW_020229367.1_16135_16216_+|NW_020229367.1_24018_24108_+|NW_020229367.1_30737_30898_+|NW_020229367.1_31103_31193_+|NW_02022…	4_NW_020229367.1_97022_100748_.|NW_020229367.1_97022_100748_.|NW_020229367.1_97022_100748_.|NW_020229367.1_100749_100939_+	35	35.01	ORF_00023	ORF_00023	CjLGDV	76.9	121	28	0	1	363	1	121	5.82e-58	186	0.0098	Camponotus_floridanus	35.01	23.755	4.03	11.255	2.793	Yes	8.47e-102	17.42	9.747	3.11	7.673	2.467
NW_020229367.1_109687-110049	NW_020229367.1_109687-110049:-			NW_020229367.1	17.42	Camponotus_floridanus	9.74726	204719		109687	110049	-	ORF_00022	LYLGRLIVDTFADLRRDRFIVRSSSFERHSMPFSITADDVSLLLIGVFNAIANSSGESTPSGESSPSSIGTLIRFIDSIEKRPISFVGVPTRSVEDLYAFFRDNRDFTSDLTDSVRLRLYE	121	0	2_NW_020229367.1_17262_23112_-|NW_020229367.1_24992_34540_-	P16425.1,P16425.1	54_NW_020229367.1_970_1148_+|NW_020229367.1_1216_1348_+|NW_020229367.1_1449_1542_+|NW_020229367.1_4859_4938_+|NW_020229367.1_5040_5225_+|NW_020229367.1_5142_5287_-|NW_020229367.1_9676_9755_+|NW_020229367.1_9863_9971_+|NW_020229367.1_9988_10141_-|NW_020229367.1_13693_14061_-|NW_020229367.1_16135_16216_+|NW_020229367.1_24018_24108_+|NW_020229367.1_30737_30898_+|NW_020229367.1_31103_31193_+|NW_02022…		35	35.01	ORF_00022	ORF_00022	CjLGDV	41.5	135	65	3	1	363	1	135	2.49e-20	91.3		Camponotus_floridanus	35.01	23.755	4.03	11.255	2.793	Yes	8.47e-102	17.42	9.747	3.11	7.673	2.467
NW_020229367.1_110183-111253	NW_020229367.1_110183-111253:+			NW_020229367.1	17.42	Camponotus_floridanus	9.74726	204719		110183	111253	+	ORF_00021	MQTAAHFIHDFMRFPSLEVDADSGVFARRVARGSVFVRVNASGEDCDVKFSKRQFYPYIAPAMLMKPGFFQIRARLQVPLVEYTSPSSGLDDFAENGTEKDVNGDALDNAPLLPQIEQLYVFSTRVKSDVAANDRIVGIDEYSYRAKPMRMAARVNTSAGDEDDDRAAREDYAEAVRATSVTDRVMRSGLTSSGVNVCSWNTCRPASVAISVTPYSDRGTTISVAEPVSATMTTARLDGRGVEASRASATASGGGAVSGNLADVARLVDDLEPFFEYRTPLTVDAATARQIAIETAWTDADYDYALQWMSRNKEELLRLGFDEQFFHRAKLAEFVAQLVKDGLLRAPVSPDDFLRFL	357	0	2_NW_020229367.1_17262_23112_-|NW_020229367.1_24992_34540_-	P16425.1,P16425.1	54_NW_020229367.1_970_1148_+|NW_020229367.1_1216_1348_+|NW_020229367.1_1449_1542_+|NW_020229367.1_4859_4938_+|NW_020229367.1_5040_5225_+|NW_020229367.1_5142_5287_-|NW_020229367.1_9676_9755_+|NW_020229367.1_9863_9971_+|NW_020229367.1_9988_10141_-|NW_020229367.1_13693_14061_-|NW_020229367.1_16135_16216_+|NW_020229367.1_24018_24108_+|NW_020229367.1_30737_30898_+|NW_020229367.1_31103_31193_+|NW_02022…		35	35.01	ORF_00021	ORF_00021	CjLGDV	41.3	375	177	14	1	1071	37	386	3.17e-61	213	0.0116	Camponotus_floridanus	35.01	23.755	4.03	11.255	2.793	Yes	8.47e-102	17.42	9.747	3.11	7.673	2.467
NW_020229367.1_111512-113089	NW_020229367.1_111512-113089:+			NW_020229367.1	17.42	Camponotus_floridanus	9.74726	204719		111512	113089	+	helicase2	AFALDVASLDRLDRITRPLLHDTYLEQHNIERISLDLHLSPERVPLDKLDTDVEREFVRECCDGIAETYRIARLNVSRTRSDEPMSTSTSTSREMCERSIALEDDYVRSLKVVRASSDVCIAERVRVFDRVFVRVSITTTENANIRSRTKNYDPEQLLDLFVRWMLLVSTFPISLREEPTFFAIPIKSSRIWIFSNDEAMRESAAMAMIEGDDASDDVDDENVFVEGVDSSLRGIDDANEERRDPELFAVINDPRR*VLVDEKLDVSCECVASRPSRIWNDRAKFLGWAARKTSRVPSRRTAPKLTALSTIAPRINETKRRTSRFVSLTLEQRDTFAAVCAVLDGRSRSAREEGGGDDARVVVDGVAGAGKTFMLSLLLKTYPHGGVIYLVKKRLFAQS…	526	2	2_NW_020229367.1_17262_23112_-|NW_020229367.1_24992_34540_-	P16425.1,P16425.1	54_NW_020229367.1_970_1148_+|NW_020229367.1_1216_1348_+|NW_020229367.1_1449_1542_+|NW_020229367.1_4859_4938_+|NW_020229367.1_5040_5225_+|NW_020229367.1_5142_5287_-|NW_020229367.1_9676_9755_+|NW_020229367.1_9863_9971_+|NW_020229367.1_9988_10141_-|NW_020229367.1_13693_14061_-|NW_020229367.1_16135_16216_+|NW_020229367.1_24018_24108_+|NW_020229367.1_30737_30898_+|NW_020229367.1_31103_31193_+|NW_02022…		35	35.01	ORF_00020	ORF_00020	CjLGDV	43	532	246	14	1	1578	2	482	1.61e-96	321	0.0209	Camponotus_floridanus	35.01	23.755	4.03	11.255	2.793	Yes	8.47e-102	17.42	9.747	3.11	7.673	2.467
NW_020229367.1_113348-115759	NW_020229367.1_113348-115759:+			NW_020229367.1	17.42	Camponotus_floridanus	9.74726	204719		113348	115759	+	odv-e66	RINENKVFLATICVLMVFLFVATLIRSQVQCRGNPLAFPVIGDPDASLRRKNVSPPLPLDWSTIVSIPRSRAAPNEIWTYRLESEVSVGTTVSRSATKLARILANVIGGGASRKKKNIDKLITTTSVYARWPFNERNFRLMMGLQDKLLSYVATPENNSNASLETYARSLSVMRDFAQRFPRVENRRTFPDWRMYVVLGAEHFAKCMYFIADKRLTDLATRCMTYLVKDPYRLAGRTPDDVDDITASRAAYAWAVACLAVNRDSFAADAAYKRVLRSLTESRSKLYAKPIPPRFGFGKIAIGAAAKVKLDTFRSAIGSENIPEDEFVRLRDGGRLWRGRIPFYGDLWRFVHSARFRELDRVARRKATSVEILSEIDQMMLSFFAHKQIKYVCFGLFGNG…	804	0	2_NW_020229367.1_17262_23112_-|NW_020229367.1_24992_34540_-	P16425.1,P16425.1	54_NW_020229367.1_970_1148_+|NW_020229367.1_1216_1348_+|NW_020229367.1_1449_1542_+|NW_020229367.1_4859_4938_+|NW_020229367.1_5040_5225_+|NW_020229367.1_5142_5287_-|NW_020229367.1_9676_9755_+|NW_020229367.1_9863_9971_+|NW_020229367.1_9988_10141_-|NW_020229367.1_13693_14061_-|NW_020229367.1_16135_16216_+|NW_020229367.1_24018_24108_+|NW_020229367.1_30737_30898_+|NW_020229367.1_31103_31193_+|NW_02022…	2_NW_020229367.1_116166_116440_+|NW_020229367.1_116642_117300_+	35	35.01	ORF_00011	ORF_00011	CjLGDV	62.7	805	260	8	1	2412	4	769	0	1015	0.0032	Camponotus_floridanus	35.01	23.755	4.03	11.255	2.793	Yes	8.47e-102	17.42	9.747	3.11	7.673	2.467
NW_020229367.1_118631-119563	NW_020229367.1_118631-119563:+			NW_020229367.1	17.42	Camponotus_floridanus	9.74726	204719		118631	119563	+	odv-e66	QNIDRLANAPTDFDKYTIGGETTGIYANWNTNHVVFGDLCIWLVDAAKYCLNENTPETAKKRVFDIFVDFVNRYRIQMDTPDEHGKLRRGNPYPWNDGHRNNWYQFTVSAPLLLFHGIVISRTAEFTKMCVEEIHQTITSPRCSNGQCRDGANQIYMSLPWIVAHYAKDPKSVEKWAQHPAYQCVVEYIKFTRVKERKLEGLYLDSTYIMHSIVLAFGYLLEMTTLSSSIIAFDDLIRNFVINYRRVQSLLCHPTLPYGPIGFFSRTTTTTIGTFLASPLGVRVIPTCLFIRMYGEDYSFACRGQVPWIAY	311	0	2_NW_020229367.1_17262_23112_-|NW_020229367.1_24992_34540_-	P16425.1,P16425.1	54_NW_020229367.1_970_1148_+|NW_020229367.1_1216_1348_+|NW_020229367.1_1449_1542_+|NW_020229367.1_4859_4938_+|NW_020229367.1_5040_5225_+|NW_020229367.1_5142_5287_-|NW_020229367.1_9676_9755_+|NW_020229367.1_9863_9971_+|NW_020229367.1_9988_10141_-|NW_020229367.1_13693_14061_-|NW_020229367.1_16135_16216_+|NW_020229367.1_24018_24108_+|NW_020229367.1_30737_30898_+|NW_020229367.1_31103_31193_+|NW_02022…	2_NW_020229367.1_116642_117300_+|NW_020229367.1_118163_118590_+	35	35.01	ORF_00009	WAQ80020.1	Oryctes rhinoceros nudivirus	28.3	300	198	9	28	918	68	353	3.13e-24	115	0.1151	Camponotus_floridanus	35.01	23.755	4.03	11.255	2.793	Yes	8.47e-102	17.42	9.747	3.11	7.673	2.467
NW_020229367.1_124089-124709	NW_020229367.1_124089-124709:+			NW_020229367.1	17.42	Camponotus_floridanus	9.74726	204719		124089	124709	+	odv-e66	STAGKGTYPWRIEKSDGQPANLRFGFVFSYGNIGILRHYYKCPQMRYSMTKPISDDKTSFGKYSVDEFILCDYENHTIDIYMRVYKDSAFTMILCDGDTKHEWSQYDSALGIWHMHWDCAARRLTSEFESKDDIDSYIEEKYPKGYTVVDSDDNETVILLDQGKPKMAMYPDDWKSLDRNFTKYKGQSYTFQFDEATNQFWLTGQCV	207	0	2_NW_020229367.1_17262_23112_-|NW_020229367.1_24992_34540_-	P16425.1,P16425.1	54_NW_020229367.1_970_1148_+|NW_020229367.1_1216_1348_+|NW_020229367.1_1449_1542_+|NW_020229367.1_4859_4938_+|NW_020229367.1_5040_5225_+|NW_020229367.1_5142_5287_-|NW_020229367.1_9676_9755_+|NW_020229367.1_9863_9971_+|NW_020229367.1_9988_10141_-|NW_020229367.1_13693_14061_-|NW_020229367.1_16135_16216_+|NW_020229367.1_24018_24108_+|NW_020229367.1_30737_30898_+|NW_020229367.1_31103_31193_+|NW_02022…		35	35.01	ORF_00009	ORF_00009	CjLGDV	68.3	208	65	1	1	621	428	635	1.18e-96	308	0.3955	Camponotus_floridanus	35.01	23.755	4.03	11.255	2.793	Yes	8.47e-102	17.42	9.747	3.11	7.673	2.467
NW_020229367.1_125031-126782	NW_020229367.1_125031-126782:-			NW_020229367.1	17.42	Camponotus_floridanus	9.74726	204719		125031	126782	-	ORF_00007	MGIQGFGGLRDKFSVRWTIPDNEGLKNNGRGAERNAADVVVQNDDEKIRPNRREFGSSRFAVSVDVTPFVVGALRSIDALEQFGAVFVERLRSSNEISYLRKHRPGLLHYTLDNHAPRAKRQTQLIRQTDVPVIAKLVGASRLKREERQCASDDVDAPPVATMSASRRLRVADVAPPVRALLTTPTGEFDFALERTDFDHDEGEGEIKAINWLMGQQRYRSKLVMSRDNDVYVYVLSKFATSPAIAINMLVFHERSGGVLECWRAFEHVRSKCWAFIVWLFVCYGNDYAHGILCSSRDSIATYYTALHYVFLNVASTFRNFDPVAFSFEGLDATNAPNAASNRSWRSRSDAIRDSMFAPLGVATYDENDVERMSLERKEQRPSEAIATPKEDDAYESAI…	584	1	2_NW_020229367.1_17262_23112_-|NW_020229367.1_24992_34540_-	P16425.1,P16425.1	54_NW_020229367.1_970_1148_+|NW_020229367.1_1216_1348_+|NW_020229367.1_1449_1542_+|NW_020229367.1_4859_4938_+|NW_020229367.1_5040_5225_+|NW_020229367.1_5142_5287_-|NW_020229367.1_9676_9755_+|NW_020229367.1_9863_9971_+|NW_020229367.1_9988_10141_-|NW_020229367.1_13693_14061_-|NW_020229367.1_16135_16216_+|NW_020229367.1_24018_24108_+|NW_020229367.1_30737_30898_+|NW_020229367.1_31103_31193_+|NW_02022…		35	35.01	ORF_00007	ORF_00007	CjLGDV	48.7	589	225	14	1	1743	1	520	1.65e-157	472	0.1451	Camponotus_floridanus	35.01	23.755	4.03	11.255	2.793	Yes	8.47e-102	17.42	9.747	3.11	7.673	2.467
NW_020229367.1_130990-131301	NW_020229367.1_130990-131301:-			NW_020229367.1	17.42	Camponotus_floridanus	9.74726	204719		130990	131301	-	ORF_00006	DLREWDTFARFWHQRAALRFSPPLPRSSDTFVGVGRDLTLALAQRSVAHRAARYAPPYDPSIRLDYTG*GKSTRTPK*LLNGLRYRIEIYKVTMVSHNLSHNTK	104	2	2_NW_020229367.1_17262_23112_-|NW_020229367.1_24992_34540_-	P16425.1,P16425.1	54_NW_020229367.1_970_1148_+|NW_020229367.1_1216_1348_+|NW_020229367.1_1449_1542_+|NW_020229367.1_4859_4938_+|NW_020229367.1_5040_5225_+|NW_020229367.1_5142_5287_-|NW_020229367.1_9676_9755_+|NW_020229367.1_9863_9971_+|NW_020229367.1_9988_10141_-|NW_020229367.1_13693_14061_-|NW_020229367.1_16135_16216_+|NW_020229367.1_24018_24108_+|NW_020229367.1_30737_30898_+|NW_020229367.1_31103_31193_+|NW_02022…	4_NW_020229367.1_130096_130388_+|NW_020229367.1_130107_130449_-|NW_020229367.1_130761_131106_+|NW_020229367.1_130761_131106_+	35	35.01	ORF_00006	ORF_00006	CjLGDV	56.7	67	27	1	1	195	31	97	4.52e-13	72.8		Camponotus_floridanus	35.01	23.755	4.03	11.255	2.793	Yes	8.47e-102	17.42	9.747	3.11	7.673	2.467
NW_020229367.1_131516-131823	NW_020229367.1_131516-131823:-			NW_020229367.1	17.42	Camponotus_floridanus	9.74726	204719		131516	131823	-	ORF_00005	LDIMRNNGYSLRTLDDFARATAEYARRIRAHSVTAAPSTAPRLIPSLIKYRAMHAAAIVRDGCTRVRKFAPFDRV*TISD*LYPFEGEN*LESKRNWTRASR	102	3	2_NW_020229367.1_17262_23112_-|NW_020229367.1_24992_34540_-	P16425.1,P16425.1	54_NW_020229367.1_970_1148_+|NW_020229367.1_1216_1348_+|NW_020229367.1_1449_1542_+|NW_020229367.1_4859_4938_+|NW_020229367.1_5040_5225_+|NW_020229367.1_5142_5287_-|NW_020229367.1_9676_9755_+|NW_020229367.1_9863_9971_+|NW_020229367.1_9988_10141_-|NW_020229367.1_13693_14061_-|NW_020229367.1_16135_16216_+|NW_020229367.1_24018_24108_+|NW_020229367.1_30737_30898_+|NW_020229367.1_31103_31193_+|NW_02022…	3_NW_020229367.1_130096_130388_+|NW_020229367.1_130107_130449_-|NW_020229367.1_130761_131106_+	35	35.01	ORF_00005	ORF_00005	CjLGDV	54.4	57	21	2	4	162	24	79	4.58e-06	54.3		Camponotus_floridanus	35.01	23.755	4.03	11.255	2.793	Yes	8.47e-102	17.42	9.747	3.11	7.673	2.467
NW_020229367.1_132963-133265	NW_020229367.1_132963-133265:-			NW_020229367.1	17.42	Camponotus_floridanus	9.74726	204719		132963	133265	-	ORF_00003	VVEAFRDISERRREKRSTSESVETFDEFSATASPPASTPSTPRTFPIFIVVALQYVLSVLLFWLTSRLTDKYSFAMYTTSATIGAAATQLLVSRGRYWYSA	101	0	2_NW_020229367.1_17262_23112_-|NW_020229367.1_24992_34540_-	P16425.1,P16425.1	54_NW_020229367.1_970_1148_+|NW_020229367.1_1216_1348_+|NW_020229367.1_1449_1542_+|NW_020229367.1_4859_4938_+|NW_020229367.1_5040_5225_+|NW_020229367.1_5142_5287_-|NW_020229367.1_9676_9755_+|NW_020229367.1_9863_9971_+|NW_020229367.1_9988_10141_-|NW_020229367.1_13693_14061_-|NW_020229367.1_16135_16216_+|NW_020229367.1_24018_24108_+|NW_020229367.1_30737_30898_+|NW_020229367.1_31103_31193_+|NW_02022…	1_NW_020229367.1_130761_131106_+	35	35.01	ORF_00003	ORF_00003	CjLGDV	57.6	59	25	0	127	303	74	132	4.3e-13	71.6		Camponotus_floridanus	35.01	23.755	4.03	11.255	2.793	Yes	8.47e-102	17.42	9.747	3.11	7.673	2.467
NW_020230569.1_125452-125964	NW_020230569.1_125452-125964:+		SRR25195252	NW_020230569.1	6.24	Harpegnathos_saltator	7.65839	233588	Guinet et al.2023	125452	125964	+	lef4	KYARVILRAVGTRQTVKLQNFFGQKGVAHYADLSDLITDRGERVDLVSSIYSLLGRFACGQLLEQRDACRYVFSRRTGICVGSGGYGYFFASDDSAHNNFIYSVKRDGENPIRVCKLTYDSFLENGMSSSALVKASEFEYGLNNPYAGLPRNVSRALDCYGVYDRRVRLRS	171	0	2_NW_020230569.1_16606_17238_+|NW_020230569.1_36111_43081_-	Q7JQ07.1,Q03272.1	141_NW_020230569.1_819_1056_+|NW_020230569.1_1046_1466_-|NW_020230569.1_1467_2266_-|NW_020230569.1_2364_2641_-|NW_020230569.1_2666_2769_-|NW_020230569.1_2770_3005_-|NW_020230569.1_4244_4613_-|NW_020230569.1_4683_4926_-|NW_020230569.1_5027_5336_-|NW_020230569.1_5627_5790_+|NW_020230569.1_6257_6486_+|NW_020230569.1_7550_7648_+|NW_020230569.1_7689_7817_-|NW_020230569.1_10081_10508_-|NW_020230569.1_1…	4_NW_020230569.1_123135_123726_-|NW_020230569.1_123730_124311_-|NW_020230569.1_124811_124899_+|NW_020230569.1_125485_125932_+	34	42.18	ORF_00029	ORF_00029	CjLGDV	61.5	169	65	0	1	507	970	1138	1.59e-58	208	0.1867	Harpegnathos_saltator	42.18	32.596	6.269	9.584	1.529	No	1.61e-99	6.24	7.658	17.696	-1.418	-0.08
NW_020230569.1_116696-116824	NW_020230569.1_116696-116824:+			NW_020230569.1	6.24	Harpegnathos_saltator	7.65839	233588		116696	116824	+	ORF_00025	YEMCDSCGKFYKNGRELRNHVLRTHAIYNVELGINRTQQEYVR	43	0	2_NW_020230569.1_16606_17238_+|NW_020230569.1_36111_43081_-	Q7JQ07.1,Q03272.1	141_NW_020230569.1_819_1056_+|NW_020230569.1_1046_1466_-|NW_020230569.1_1467_2266_-|NW_020230569.1_2364_2641_-|NW_020230569.1_2666_2769_-|NW_020230569.1_2770_3005_-|NW_020230569.1_4244_4613_-|NW_020230569.1_4683_4926_-|NW_020230569.1_5027_5336_-|NW_020230569.1_5627_5790_+|NW_020230569.1_6257_6486_+|NW_020230569.1_7550_7648_+|NW_020230569.1_7689_7817_-|NW_020230569.1_10081_10508_-|NW_020230569.1_1…	2_NW_020230569.1_116489_116821_+|NW_020230569.1_116489_116821_+	34	42.18	ORF_00025	ORF_00025	CjLGDV	58.1	43	18	0	1	129	16	58	2.92e-10	60.5	0.0001	Harpegnathos_saltator	42.18	32.596	6.269	9.584	1.529	No	1.61e-99	6.24	7.658	17.696	-1.418	-0.08
NW_020230569.1_114291-114560	NW_020230569.1_114291-114560:+			NW_020230569.1	6.24	Harpegnathos_saltator	7.65839	233588		114291	114560	+	ORF_00023	IGDTFNNLRRTLAPGLVKMSATWSDCKTVLWNTRNVTYIICLLDIVLLIALILSWNKNFVVFLCGSLTIFSVYGALVVSQQSCFSVFDNT	90	0	2_NW_020230569.1_16606_17238_+|NW_020230569.1_36111_43081_-	Q7JQ07.1,Q03272.1	141_NW_020230569.1_819_1056_+|NW_020230569.1_1046_1466_-|NW_020230569.1_1467_2266_-|NW_020230569.1_2364_2641_-|NW_020230569.1_2666_2769_-|NW_020230569.1_2770_3005_-|NW_020230569.1_4244_4613_-|NW_020230569.1_4683_4926_-|NW_020230569.1_5027_5336_-|NW_020230569.1_5627_5790_+|NW_020230569.1_6257_6486_+|NW_020230569.1_7550_7648_+|NW_020230569.1_7689_7817_-|NW_020230569.1_10081_10508_-|NW_020230569.1_1…	1_NW_020230569.1_116489_116821_+	34	42.18	ORF_00023	ORF_00023	CjLGDV	53.3	90	39	1	1	270	22	108	1.8e-25	102	0.546	Harpegnathos_saltator	42.18	32.596	6.269	9.584	1.529	No	1.61e-99	6.24	7.658	17.696	-1.418	-0.08
NW_020230569.1_165244-166083	NW_020230569.1_165244-166083:-		SRR21423557	NW_020230569.1	6.24	Harpegnathos_saltator	7.65839	233588	Guinet et al.2023	165244	166083	-	pif1	RRRPFGVDRLRRFRRATIELPDRSSDTRDCDDLGHARECLVSDGYAACFECAESRSLSLRVCAHVSAPVTVHMTDYDYDEHLGTDLTLRANMSIDKGYCVSESLAARLRDLNEPDRAATSEIGRAKRQCSVANADWMLVRKRATQDTSVSSLNFACRCKYPHLMTNASDPLSACSRDVGCGDHGRLDEASRASDVDPFVNGRCECVDGWISERDDVIGPFCREATVGEWPSLLPEPNYGDDGFLDLSSEFVDAGFRAVIEHERRDSTAGATGRSVPSVPD	280	0	2_NW_020230569.1_16606_17238_+|NW_020230569.1_36111_43081_-	Q7JQ07.1,Q03272.1	141_NW_020230569.1_819_1056_+|NW_020230569.1_1046_1466_-|NW_020230569.1_1467_2266_-|NW_020230569.1_2364_2641_-|NW_020230569.1_2666_2769_-|NW_020230569.1_2770_3005_-|NW_020230569.1_4244_4613_-|NW_020230569.1_4683_4926_-|NW_020230569.1_5027_5336_-|NW_020230569.1_5627_5790_+|NW_020230569.1_6257_6486_+|NW_020230569.1_7550_7648_+|NW_020230569.1_7689_7817_-|NW_020230569.1_10081_10508_-|NW_020230569.1_1…	6_NW_020230569.1_163960_164651_+|NW_020230569.1_165189_167305_.|NW_020230569.1_165189_167305_.|NW_020230569.1_165189_167305_.|NW_020230569.1_167306_167358_+|NW_020230569.1_167502_170492_+	34	42.18	ORF_00105	ORF_00105	CjLGDV	49.4	263	121	4	10	795	171	422	5.04e-73	249		Harpegnathos_saltator	42.18	32.596	6.269	9.584	1.529	No	1.61e-99	6.24	7.658	17.696	-1.418	-0.08
NW_020230569.1_222797-223648	NW_020230569.1_222797-223648:-			NW_020230569.1	6.24	Harpegnathos_saltator	7.65839	233588	Guinet et al.2023	222797	223648	-	pif1	EVGMSKRRRPFGDDRLRRFRRATIELPDRSSDTRDCDDLGHARECMVSEGYAACFECAESLSLSLRVCAHVSAPVTVHMTDYDYGERLGTDLTLRANTSADKGYCVSESLAARLRDVNEPDRAANSDIGRTRRQCRVANADWMLVRKRATQDTSVGSFNFACRCKYPHLMTNVSGPLSACSRDVGCADHGRLDEASRASDVDPFVNGRCECEDGWISERDDVIGPFCREATVGEWPSLLPEPNYDDDGFLDLSSEFVDAGFRAVIERERRVSRNAPVRLVDPCQ	284	0	2_NW_020230569.1_16606_17238_+|NW_020230569.1_36111_43081_-	Q7JQ07.1,Q03272.1	141_NW_020230569.1_819_1056_+|NW_020230569.1_1046_1466_-|NW_020230569.1_1467_2266_-|NW_020230569.1_2364_2641_-|NW_020230569.1_2666_2769_-|NW_020230569.1_2770_3005_-|NW_020230569.1_4244_4613_-|NW_020230569.1_4683_4926_-|NW_020230569.1_5027_5336_-|NW_020230569.1_5627_5790_+|NW_020230569.1_6257_6486_+|NW_020230569.1_7550_7648_+|NW_020230569.1_7689_7817_-|NW_020230569.1_10081_10508_-|NW_020230569.1_1…	6_NW_020230569.1_221477_222174_.|NW_020230569.1_222571_222730_-|NW_020230569.1_222731_224938_+|NW_020230569.1_222731_224938_+|NW_020230569.1_222731_224938_+|NW_020230569.1_225045_227266_+	34	42.18	ORF_00105	ORF_00105	CjLGDV	48	275	131	4	28	849	171	434	1.74e-77	261		Harpegnathos_saltator	42.18	32.596	6.269	9.584	1.529	No	1.61e-99	6.24	7.658	17.696	-1.418	-0.08
NW_020230569.1_134558-134833	NW_020230569.1_134558-134833:-			NW_020230569.1	6.24	Harpegnathos_saltator	7.65839	233588	Guinet et al.2023	134558	134833	-	pif5/odv-e56	MRLGNSECDSATGQTPPYCVHCDWNETDSCSVNYVNREQLPDNAYVRCEHMDALDALNEFIGSTLDKAFGVGETIVGTANNSLTTSTRILPW	92	0	2_NW_020230569.1_16606_17238_+|NW_020230569.1_36111_43081_-	Q7JQ07.1,Q03272.1	141_NW_020230569.1_819_1056_+|NW_020230569.1_1046_1466_-|NW_020230569.1_1467_2266_-|NW_020230569.1_2364_2641_-|NW_020230569.1_2666_2769_-|NW_020230569.1_2770_3005_-|NW_020230569.1_4244_4613_-|NW_020230569.1_4683_4926_-|NW_020230569.1_5027_5336_-|NW_020230569.1_5627_5790_+|NW_020230569.1_6257_6486_+|NW_020230569.1_7550_7648_+|NW_020230569.1_7689_7817_-|NW_020230569.1_10081_10508_-|NW_020230569.1_1…		34	42.18	ORF_00087	ORF_00087	CjLGDV	46.2	93	49	1	1	276	1	93	2.21e-17	82	0.1597	Harpegnathos_saltator	42.18	32.596	6.269	9.584	1.529	No	1.61e-99	6.24	7.658	17.696	-1.418	-0.08
NW_020230569.1_155358-157152	NW_020230569.1_155358-157152:+			NW_020230569.1	6.24	Harpegnathos_saltator	7.65839	233588		155358	157152	+	odv-e66	FTTCAIIITDSTSVTASLSRQSDCKKNVSTWTSKW*PW*ASSPVTLIVTRCYRQLVPPRTQIGTWIMLRSVTCATGS*SSLVIT*A*IRKRADRESYKLCAISCIVTPLRWTVNSIGYFRGARIGTSFRSRPILSLSFMPFYFILITQNAKDREFACDLKLKIITDPQHSLDMKRDNANSIYMALPWMAAHYFRGDSLQAALNEGYRYAVQYIKFPVVERRKDEGLYIDSTYITHTNVLAYGYLFEMTRTSLPLVGLDNLVRNFLLDWRKCQLIMGHRNIGYGGIGFHSRNKRITQFTVPDSTCGVQVIPTCLFIRMYDPDYSFSMRSQVPWIA*YESDKTNDDMAQHWVQCRRVFFKGETYTATFPEVGFIHQRYTDSTKSTEVTARCRIPTRTSTTT…	598	8	2_NW_020230569.1_16606_17238_+|NW_020230569.1_36111_43081_-	Q7JQ07.1,Q03272.1	141_NW_020230569.1_819_1056_+|NW_020230569.1_1046_1466_-|NW_020230569.1_1467_2266_-|NW_020230569.1_2364_2641_-|NW_020230569.1_2666_2769_-|NW_020230569.1_2770_3005_-|NW_020230569.1_4244_4613_-|NW_020230569.1_4683_4926_-|NW_020230569.1_5027_5336_-|NW_020230569.1_5627_5790_+|NW_020230569.1_6257_6486_+|NW_020230569.1_7550_7648_+|NW_020230569.1_7689_7817_-|NW_020230569.1_10081_10508_-|NW_020230569.1_1…	4_NW_020230569.1_153686_153790_-|NW_020230569.1_154098_155263_-|NW_020230569.1_156979_157948_-|NW_020230569.1_156979_157948_-	34	42.18	ORF_00009	ORF_00009	CjLGDV	46.1	473	237	8	401	1780	165	632	6.41e-123	391	0.2164	Harpegnathos_saltator	42.18	32.596	6.269	9.584	1.529	No	1.61e-99	6.24	7.658	17.696	-1.418	-0.08
NW_020230569.1_61281-62457	NW_020230569.1_61281-62457:+			NW_020230569.1	6.24	Harpegnathos_saltator	7.65839	233588	Guinet et al.2023	61281	62457	+	pif2	S*RSRA*F*CFARFAVCTSMRFVVLESTQSRAISSLGTTTMANRPPRTTRLETVDAIAQ*DFVAQWTLESIRCRECNLLAIVRRDCRVVIEKSTTR*RAKLATSEISRCDETSV*RTMCSSLRTTITSTVVLTAGRLTVSSIDITINWVRSSTDALRTGGYCLPTDAAMCNENTSIALYGSIGWRCIPQTRAFAGEGGNRIVVCNGRLLDCATGKIWIDHIDSTLAFDSIDEPLPNNAGFRFVCPPGMRDERDNDYVAAPFDRLFLLRNTCASLILHADESIVPNFEENTFECGDIARYDERLRTCVPDERAGNDDAFDARTLQSVTRDDGEPCIETWMIVSQARGLLDEPRMCGVERADSDLSVAGVGYQRAYGALFDRAVPSPAVMSMFR	392	6	2_NW_020230569.1_16606_17238_+|NW_020230569.1_36111_43081_-	Q7JQ07.1,Q03272.1	141_NW_020230569.1_819_1056_+|NW_020230569.1_1046_1466_-|NW_020230569.1_1467_2266_-|NW_020230569.1_2364_2641_-|NW_020230569.1_2666_2769_-|NW_020230569.1_2770_3005_-|NW_020230569.1_4244_4613_-|NW_020230569.1_4683_4926_-|NW_020230569.1_5027_5336_-|NW_020230569.1_5627_5790_+|NW_020230569.1_6257_6486_+|NW_020230569.1_7550_7648_+|NW_020230569.1_7689_7817_-|NW_020230569.1_10081_10508_-|NW_020230569.1_1…	5_NW_020230569.1_59265_59347_+|NW_020230569.1_59601_60002_+|NW_020230569.1_60127_60410_+|NW_020230569.1_60411_60605_-|NW_020230569.1_60843_61154_+	34	42.18	ORF_00064	ORF_00064	CjLGDV	45.2	239	110	7	470	1165	147	371	4.13e-47	176	0.2436	Harpegnathos_saltator	42.18	32.596	6.269	9.584	1.529	No	1.61e-99	6.24	7.658	17.696	-1.418	-0.08
NW_020230569.1_66847-68025	NW_020230569.1_66847-68025:-			NW_020230569.1	6.24	Harpegnathos_saltator	7.65839	233588	Guinet et al.2023	66847	68025	-	helicase	FTRLGVCTNLHELTQTMRRSCVTTEDDGATLVNIAAAYLFLVTRERERRVAFIRTSHHRESSDRDERFICAHGLTDLPASLRAARLLSESMNAFAQLSDPRCSLFDECHDSLSRLYPECHIHSYDTNSLSKGLTAYATSRPEGKDVSNDQAYSICTAVVTLFIFARGDTGVIMFLLRYITAIRFPGQFLKTMLLLQGTSDSGKSEFVSEVLRPVFSSVLSGTLSNATLRHGIKDEMNTDLMSMMRSHICQVDEPERMNAELFKNLISSTMMKSRYFHQQQTQYLRNLAKIVLTVNDAISLRSDAGVITRLKFCLRMLHRFKPLHDRHLDTSTDFVKTHATPSVSYQFATRCFARGVNYQAFRTGLFLTMEHYGTDMCTYNDATYTLYDAIATR	393	0	2_NW_020230569.1_16606_17238_+|NW_020230569.1_36111_43081_-	Q7JQ07.1,Q03272.1	141_NW_020230569.1_819_1056_+|NW_020230569.1_1046_1466_-|NW_020230569.1_1467_2266_-|NW_020230569.1_2364_2641_-|NW_020230569.1_2666_2769_-|NW_020230569.1_2770_3005_-|NW_020230569.1_4244_4613_-|NW_020230569.1_4683_4926_-|NW_020230569.1_5027_5336_-|NW_020230569.1_5627_5790_+|NW_020230569.1_6257_6486_+|NW_020230569.1_7550_7648_+|NW_020230569.1_7689_7817_-|NW_020230569.1_10081_10508_-|NW_020230569.1_1…		34	42.18	ORF_00059	ORF_00059	CjLGDV	40.3	397	201	8	1	1179	1014	1378	6.8e-69	248		Harpegnathos_saltator	42.18	32.596	6.269	9.584	1.529	No	1.61e-99	6.24	7.658	17.696	-1.418	-0.08
NW_020230569.1_92708-94357	NW_020230569.1_92708-94357:+		SRR25204316	NW_020230569.1	6.24	Harpegnathos_saltator	7.65839	233588	Guinet et al.2023	92708	94357	+	dnapol	FRRPICVDFASFYPLIGCQYELSMETVYVVTCLHLLALHNHDTAFLDDGIRTGLIRCFDYEPVESKWRKTIDCLASPASIETNRVLDDMSNYIIRGRNSLTWAVLRSHGGWYEGVEFSNAREMIDSSQDVSKRRILVVCRSATISRDRPIICSLWTHYLRMRQRYKRMVRETSDVFQRRVFACKEKMFKVVANLMYGYLNYRHSVVYSPQVTAAVTLLSRKTFHETTWICEVALPAIITSRVNAAVKIAPAIVPEETDTVRNASDIRCNVVYRDTDGLILCLSRSNRQAEPLTAGTSDDSQNFCAISAVEQRTNESLIVRTIYRTFHRYEYPLIAIDLEDSGVETCSIMGKKKYWKTLDATNGRFVTKGFEKNAQEFVKYTVATLQRNVAAILATRHDR…	550	0	2_NW_020230569.1_16606_17238_+|NW_020230569.1_36111_43081_-	Q7JQ07.1,Q03272.1	141_NW_020230569.1_819_1056_+|NW_020230569.1_1046_1466_-|NW_020230569.1_1467_2266_-|NW_020230569.1_2364_2641_-|NW_020230569.1_2666_2769_-|NW_020230569.1_2770_3005_-|NW_020230569.1_4244_4613_-|NW_020230569.1_4683_4926_-|NW_020230569.1_5027_5336_-|NW_020230569.1_5627_5790_+|NW_020230569.1_6257_6486_+|NW_020230569.1_7550_7648_+|NW_020230569.1_7689_7817_-|NW_020230569.1_10081_10508_-|NW_020230569.1_1…	8_NW_020230569.1_91168_91271_+|NW_020230569.1_91212_91300_-|NW_020230569.1_91487_91588_+|NW_020230569.1_91855_91960_-|NW_020230569.1_92078_92183_+|NW_020230569.1_92453_92541_-|NW_020230569.1_94847_96600_+|NW_020230569.1_95963_99266_+	34	42.18	ORF_00001	ORF_00001	CjLGDV	40.1	573	274	12	1	1650	686	1212	8.06e-107	358		Harpegnathos_saltator	42.18	32.596	6.269	9.584	1.529	No	1.61e-99	6.24	7.658	17.696	-1.418	-0.08
NW_020230569.1_83223-83597	NW_020230569.1_83223-83597:-		SRR25204316	NW_020230569.1	6.24	Harpegnathos_saltator	7.65839	233588		83223	83597	-	ac81	EIHTGMSNYDSRNDDDDAKRKFCSQQLMYCTADYYGRGRCEGYVLLCELSATDELNRARLKNDSFFLPFNNCDTIVPFVFQTPLLWLGSLGVVVGATLSTQTFNAYIFALFVPIMAFLFMAVYNR	125	0	2_NW_020230569.1_16606_17238_+|NW_020230569.1_36111_43081_-	Q7JQ07.1,Q03272.1	141_NW_020230569.1_819_1056_+|NW_020230569.1_1046_1466_-|NW_020230569.1_1467_2266_-|NW_020230569.1_2364_2641_-|NW_020230569.1_2666_2769_-|NW_020230569.1_2770_3005_-|NW_020230569.1_4244_4613_-|NW_020230569.1_4683_4926_-|NW_020230569.1_5027_5336_-|NW_020230569.1_5627_5790_+|NW_020230569.1_6257_6486_+|NW_020230569.1_7550_7648_+|NW_020230569.1_7689_7817_-|NW_020230569.1_10081_10508_-|NW_020230569.1_1…	1_NW_020230569.1_84482_84698_+	34	42.18	ORF_00110	ORF_00110	CjLGDV	39.4	127	62	2	1	375	109	222	9.74e-16	82.4	0.1654	Harpegnathos_saltator	42.18	32.596	6.269	9.584	1.529	No	1.61e-99	6.24	7.658	17.696	-1.418	-0.08
NW_020230569.1_150523-151539	NW_020230569.1_150523-151539:+			NW_020230569.1	6.24	Harpegnathos_saltator	7.65839	233588		150523	151539	+	odv-e66	VPFYGNVWHRYVYTRNLRTWDARLDAQLADSSDFAPLHLLVHT*VPYACFGLFGPGAAIPSHGLWPRTTVGLAVIPSIGLLRMYNQRFAFSYRAMKEHVPFYAYRRGRFDLRQMHIDAQQRTFVLLGDHELSKRESKVVYQPGCIVLDNETEEWVLNNCRSRLEGSDLMTLYPLRASSTVMATKSVGLLVQRYEMFRGLLIEE*VMLDRNHNRAFLHVTIDNRTDRTATFHTAAFDKGTVRRVPAGTRGSVYAYADFDDQALHTRLLCNPMQLDAFLNESQEVMRYSSFLENGCIYYALSAEDANRHVYVISRDNILEMPERLTCRGMEYSFSREYNQY	339	2	2_NW_020230569.1_16606_17238_+|NW_020230569.1_36111_43081_-	Q7JQ07.1,Q03272.1	141_NW_020230569.1_819_1056_+|NW_020230569.1_1046_1466_-|NW_020230569.1_1467_2266_-|NW_020230569.1_2364_2641_-|NW_020230569.1_2666_2769_-|NW_020230569.1_2770_3005_-|NW_020230569.1_4244_4613_-|NW_020230569.1_4683_4926_-|NW_020230569.1_5027_5336_-|NW_020230569.1_5627_5790_+|NW_020230569.1_6257_6486_+|NW_020230569.1_7550_7648_+|NW_020230569.1_7689_7817_-|NW_020230569.1_10081_10508_-|NW_020230569.1_1…	4_NW_020230569.1_146358_151189_.|NW_020230569.1_146358_151189_.|NW_020230569.1_148645_148933_.|NW_020230569.1_151808_151891_-	34	42.18	ORF_00011	ORF_00011	CjLGDV	39	349	198	5	1	1017	334	677	6.02e-72	249	0.1502	Harpegnathos_saltator	42.18	32.596	6.269	9.584	1.529	No	1.61e-99	6.24	7.658	17.696	-1.418	-0.08
NW_020230569.1_160400-161455	NW_020230569.1_160400-161455:+			NW_020230569.1	6.24	Harpegnathos_saltator	7.65839	233588		160400	161455	+	helicase2	RELVFVDEYSLIEGSLAELLNVALSD*IALIVGDCNQQPPIGEVEDQAVRTMLGYDDICFMYENVRATDPRLLRRLACFTARAGGHENAVLQALYGLPRVKQVDMRSFIRSMRTVANCSTDDDFAQLLRVIVASNERVNYANWAIGYIVWRNCPLCGGRGGDAANRCDYTRSGRCCLRYRRNVVAFERVRNNDRHPCETDDVAVRQRLTDYPYADEHFVLCGMRYRMIHSGANWPVQVGSRVIVREIESDDSVVIETENGTLCRVRRTLVKPYEYGSK*TRRDDDDRWDYNFSMFPFVIDAATTVYQVQGLTLDETSFPHCYVDAYGMNEKALYVVLSRF*RERQLRGVINC	352	3	2_NW_020230569.1_16606_17238_+|NW_020230569.1_36111_43081_-	Q7JQ07.1,Q03272.1	141_NW_020230569.1_819_1056_+|NW_020230569.1_1046_1466_-|NW_020230569.1_1467_2266_-|NW_020230569.1_2364_2641_-|NW_020230569.1_2666_2769_-|NW_020230569.1_2770_3005_-|NW_020230569.1_4244_4613_-|NW_020230569.1_4683_4926_-|NW_020230569.1_5027_5336_-|NW_020230569.1_5627_5790_+|NW_020230569.1_6257_6486_+|NW_020230569.1_7550_7648_+|NW_020230569.1_7689_7817_-|NW_020230569.1_10081_10508_-|NW_020230569.1_1…	3_NW_020230569.1_160426_160811_-|NW_020230569.1_161251_162066_+|NW_020230569.1_161251_162066_+	34	42.18	ORF_00020	ORF_00020	CjLGDV	39	336	153	10	88	1020	466	774	4.31e-49	187	0.236	Harpegnathos_saltator	42.18	32.596	6.269	9.584	1.529	No	1.61e-99	6.24	7.658	17.696	-1.418	-0.08
NW_020230569.1_189549-189815	NW_020230569.1_189549-189815:-			NW_020230569.1	6.24	Harpegnathos_saltator	7.65839	233588		189549	189815	-	lef5	FFALENHVLYSPRLVAVVAPRSNDSIDENRMQIALRALFDDY*HFLNFIRELECKHTAGSFRTEMRQLRANDEAATRFVICNECDKIVR	89	1	2_NW_020230569.1_16606_17238_+|NW_020230569.1_36111_43081_-	Q7JQ07.1,Q03272.1	141_NW_020230569.1_819_1056_+|NW_020230569.1_1046_1466_-|NW_020230569.1_1467_2266_-|NW_020230569.1_2364_2641_-|NW_020230569.1_2666_2769_-|NW_020230569.1_2770_3005_-|NW_020230569.1_4244_4613_-|NW_020230569.1_4683_4926_-|NW_020230569.1_5027_5336_-|NW_020230569.1_5627_5790_+|NW_020230569.1_6257_6486_+|NW_020230569.1_7550_7648_+|NW_020230569.1_7689_7817_-|NW_020230569.1_10081_10508_-|NW_020230569.1_1…	4_NW_020230569.1_188734_189418_+|NW_020230569.1_189538_189734_+|NW_020230569.1_189538_189734_+|NW_020230569.1_190099_192006_+	34	42.18	ORF_00083	ORF_00083	CjLGDV	38.9	90	50	3	1	267	26	111	2.4e-07	55.8	999	Harpegnathos_saltator	42.18	32.596	6.269	9.584	1.529	No	1.61e-99	6.24	7.658	17.696	-1.418	-0.08
NW_020230569.1_217577-218569	NW_020230569.1_217577-218569:+			NW_020230569.1	6.24	Harpegnathos_saltator	7.65839	233588		217577	218569	+	helicase2	KTFLLGLMLDRFASVLYLVKKRNFIDATVRRFAGRDHLQARTIDAWLMNLCNVRNLHAWLSARRSAAGRAELSRRLSRTARNVCSRELVFVDEYSLVEGSLAELLNVALTGRTALIVGDCNQQPPIGEVGDQAVRTMLGYDDICFMYENMRATDPRLLRRLACFTARTGGHENAVLQALYGLPRVKRVDMSSFVRSMRTVANCSTDADIAQLPRVIVASNERVNYANWAISYIVWRNCPLCGGRGGDASADRCDYTRSGRCCLRYRRNIVAFQRARGGNDADDDIAVRQRLTDDPYADEHFVLCGMRYRMIHFGVNWPVQVGSRVIVRKIR	331	0	2_NW_020230569.1_16606_17238_+|NW_020230569.1_36111_43081_-	Q7JQ07.1,Q03272.1	141_NW_020230569.1_819_1056_+|NW_020230569.1_1046_1466_-|NW_020230569.1_1467_2266_-|NW_020230569.1_2364_2641_-|NW_020230569.1_2666_2769_-|NW_020230569.1_2770_3005_-|NW_020230569.1_4244_4613_-|NW_020230569.1_4683_4926_-|NW_020230569.1_5027_5336_-|NW_020230569.1_5627_5790_+|NW_020230569.1_6257_6486_+|NW_020230569.1_7550_7648_+|NW_020230569.1_7689_7817_-|NW_020230569.1_10081_10508_-|NW_020230569.1_1…	2_NW_020230569.1_217858_218243_-|NW_020230569.1_218678_219509_+	34	42.18	ORF_00020	ORF_00020	CjLGDV	35.6	357	179	10	1	990	338	670	3.3e-45	176	2.0833	Harpegnathos_saltator	42.18	32.596	6.269	9.584	1.529	No	1.61e-99	6.24	7.658	17.696	-1.418	-0.08
NW_020230569.1_118957-119898	NW_020230569.1_118957-119898:+		SRR25195252	NW_020230569.1	6.24	Harpegnathos_saltator	7.65839	233588		118957	119898	+	pif0/p74	PQTSTTSYMFVDRDDDDNEGARHRRVLDFDRLYASVTLRNSRRSSMESVISTVQTLLEETGALAGTVLLETWMTRMMRSAYNRALRFAGQRLGGVASRTLLGLAVRASTARMLSIALTSLSTRVMLSLGSVATGVGAIVAEIELLSFVLDMAVIFGWDPGHYNVEQQNSVFDEYAMAWLRLRTRERTPRLDPYYVLFLLDRSAESANADGAVISDNVRDESAASVATTADARRYAVRSRDDAPWFFAPFDAAVTAKLDDSLGGAESDSAATGTDGDRDQQRA*PVHSDSSVVSYMLWSVHYFSHRRFNSNGQRV	314	1	2_NW_020230569.1_16606_17238_+|NW_020230569.1_36111_43081_-	Q7JQ07.1,Q03272.1	141_NW_020230569.1_819_1056_+|NW_020230569.1_1046_1466_-|NW_020230569.1_1467_2266_-|NW_020230569.1_2364_2641_-|NW_020230569.1_2666_2769_-|NW_020230569.1_2770_3005_-|NW_020230569.1_4244_4613_-|NW_020230569.1_4683_4926_-|NW_020230569.1_5027_5336_-|NW_020230569.1_5627_5790_+|NW_020230569.1_6257_6486_+|NW_020230569.1_7550_7648_+|NW_020230569.1_7689_7817_-|NW_020230569.1_10081_10508_-|NW_020230569.1_1…	3_NW_020230569.1_118994_120394_+|NW_020230569.1_118994_120394_+|NW_020230569.1_120083_122191_-	34	42.18	ORF_00073	ORF_00073	CjLGDV	35.2	261	157	5	1	777	401	651	5.97e-32	138		Harpegnathos_saltator	42.18	32.596	6.269	9.584	1.529	No	1.61e-99	6.24	7.658	17.696	-1.418	-0.08
NW_020230569.1_194203-195918	NW_020230569.1_194203-195918:+			NW_020230569.1	6.24	Harpegnathos_saltator	7.65839	233588		194203	195918	+	odv-e66	STVLHDNWLSSE*EYIAIYAFQHEVLRYVATESNNESDKIDSYVRAVSILRDFAKRFLAEVATIAHIAAARVEARAVNLKSRFRFFRTRPDDKESTNIVIDDAVDWRIFVTTAAAHFTQCVYFVRDRSVRDPARECVRIVAREPFVTIGRTEN*VDSITAYRLCNAWILTSVVDGDREWTRNANYALLRQRIRDRVASDGTLRSVMRQWLYYEPPPIDAMVRLRDHGRLLQGVVPFYGDVWHRYVYTRNLRTWDSRLDAQLADSSDFAPLRLLVHTQVPYACFGLFGPGAAIPSHWLWPRTTVGLAVISSISFLRMYNQRFAFSCRAMKRHVPFYAYRRGRFDLRQMYIDAQQRMFVLLGDHELSKRESKVVYQPGCIVLDNETEEWVLNNCRSRLEGG…	572	2	2_NW_020230569.1_16606_17238_+|NW_020230569.1_36111_43081_-	Q7JQ07.1,Q03272.1	141_NW_020230569.1_819_1056_+|NW_020230569.1_1046_1466_-|NW_020230569.1_1467_2266_-|NW_020230569.1_2364_2641_-|NW_020230569.1_2666_2769_-|NW_020230569.1_2770_3005_-|NW_020230569.1_4244_4613_-|NW_020230569.1_4683_4926_-|NW_020230569.1_5027_5336_-|NW_020230569.1_5627_5790_+|NW_020230569.1_6257_6486_+|NW_020230569.1_7550_7648_+|NW_020230569.1_7689_7817_-|NW_020230569.1_10081_10508_-|NW_020230569.1_1…	6_NW_020230569.1_192075_192838_+|NW_020230569.1_193245_193347_+|NW_020230569.1_193379_195568_+|NW_020230569.1_193379_195568_+|NW_020230569.1_196165_196246_+|NW_020230569.1_196185_196359_+	34	42.18	ORF_00011	ORF_00011	CjLGDV	35.1	587	311	9	40	1716	133	677	1.55e-105	346	0.5531	Harpegnathos_saltator	42.18	32.596	6.269	9.584	1.529	No	1.61e-99	6.24	7.658	17.696	-1.418	-0.08
NW_020230569.1_122486-123442	NW_020230569.1_122486-123442:+		SRR25195252	NW_020230569.1	6.24	Harpegnathos_saltator	7.65839	233588		122486	123442	+	lef8	LPRFLRTGRYMACVTVRSRDREKTVHVCNFLPLVISTEPDVRLRYGDRDLAFAHSEFARHDMSHMGQIYAFARFWVFNSFIHMDSRQCHRYRCHTNATTGAVVRMYVYDRTGKGNMLFLASNGALRIRDKAEAHADRRDRRRRGLVDRRDVDDARHRRETFLRDLNSGADNDDCAMSPNDFFQCCREYMLRGMDHEDTDAPPPRHDADDEQQQQQVNEVPQLTREIDHIDNKRVSNAPALYSALLTDFARPLDTILTTSDDADADEGTARSASPRWQTCLAHYAAMSHRANLLPFISRRTHIRRDWCEVMKRRMKYEAK	319	0	2_NW_020230569.1_16606_17238_+|NW_020230569.1_36111_43081_-	Q7JQ07.1,Q03272.1	141_NW_020230569.1_819_1056_+|NW_020230569.1_1046_1466_-|NW_020230569.1_1467_2266_-|NW_020230569.1_2364_2641_-|NW_020230569.1_2666_2769_-|NW_020230569.1_2770_3005_-|NW_020230569.1_4244_4613_-|NW_020230569.1_4683_4926_-|NW_020230569.1_5027_5336_-|NW_020230569.1_5627_5790_+|NW_020230569.1_6257_6486_+|NW_020230569.1_7550_7648_+|NW_020230569.1_7689_7817_-|NW_020230569.1_10081_10508_-|NW_020230569.1_1…	8_NW_020230569.1_120083_122191_-|NW_020230569.1_122283_122417_-|NW_020230569.1_122460_123083_-|NW_020230569.1_122460_123083_-|NW_020230569.1_123135_123726_-|NW_020230569.1_123135_123726_-|NW_020230569.1_123730_124311_-|NW_020230569.1_124811_124899_+	34	42.18	ORF_00095	ORF_00095	CjLGDV	34.9	321	175	10	22	957	69	364	1.42e-35	149		Harpegnathos_saltator	42.18	32.596	6.269	9.584	1.529	No	1.61e-99	6.24	7.658	17.696	-1.418	-0.08
NW_020230569.1_138599-139069	NW_020230569.1_138599-139069:+			NW_020230569.1	6.24	Harpegnathos_saltator	7.65839	233588		138599	139069	+	ORF_00086	LNAVRYVQTVSLDMLRCHDKRMSVLRDIYKTLLRDGDRRACCEMSMVFNMYVQSLTRLTFYKDAIQLGTGVMASTASKLIPLDRGVRAVSITMEDVFNDIEWNRESYDSGVNGTACENPYFRLLRSVVLEALREYVGNDSRLFRETPTYESTDAATV	157	0	2_NW_020230569.1_16606_17238_+|NW_020230569.1_36111_43081_-	Q7JQ07.1,Q03272.1	141_NW_020230569.1_819_1056_+|NW_020230569.1_1046_1466_-|NW_020230569.1_1467_2266_-|NW_020230569.1_2364_2641_-|NW_020230569.1_2666_2769_-|NW_020230569.1_2770_3005_-|NW_020230569.1_4244_4613_-|NW_020230569.1_4683_4926_-|NW_020230569.1_5027_5336_-|NW_020230569.1_5627_5790_+|NW_020230569.1_6257_6486_+|NW_020230569.1_7550_7648_+|NW_020230569.1_7689_7817_-|NW_020230569.1_10081_10508_-|NW_020230569.1_1…	3_NW_020230569.1_138565_139072_-|NW_020230569.1_138565_139072_-|NW_020230569.1_138565_139072_-	34	42.18	ORF_00086	ORF_00086	CjLGDV	34.8	158	100	2	1	465	87	244	1.7e-23	105	0.1351	Harpegnathos_saltator	42.18	32.596	6.269	9.584	1.529	No	1.61e-99	6.24	7.658	17.696	-1.418	-0.08
NW_020230569.1_89211-91028	NW_020230569.1_89211-91028:+		SRR25204316	NW_020230569.1	6.24	Harpegnathos_saltator	7.65839	233588		89211	91028	+	dnapol	ICEIRFDSYRARAIAMRYLRENAHALSDAYSLIATDSKCFEVALTSYFRRKRDLAQHYRARVTRENSMFEDAVQQLDTDDDDNAANSADDDDDAVTHIDLHRVFEMNAWCRVNDTASSDAQQYLVKLSVRERRQSQLPNDPLTWLPVVSYDIETIARMDSTLPRGVEEDQRLSSVALTVHQRRIEPSPNPRDYAATKTVEDKDDDIVTTPILLAYVPLPDDDQTAIVARERQIQSLLRVQPGMKRATVQFYRDERALLLKAFEILFSNEFFANLYKLDDPADAERIACVLLGYNSWDYDYSFMVNRALYHGMYDCTFRALSMHREPRFAATQLSLDVMSHVKARYLAQVGSIELKHVSRYFSANDASERSFTERSRREKMNFDAVTIRRLYFDRDGGNE…	606	1	2_NW_020230569.1_16606_17238_+|NW_020230569.1_36111_43081_-	Q7JQ07.1,Q03272.1	141_NW_020230569.1_819_1056_+|NW_020230569.1_1046_1466_-|NW_020230569.1_1467_2266_-|NW_020230569.1_2364_2641_-|NW_020230569.1_2666_2769_-|NW_020230569.1_2770_3005_-|NW_020230569.1_4244_4613_-|NW_020230569.1_4683_4926_-|NW_020230569.1_5027_5336_-|NW_020230569.1_5627_5790_+|NW_020230569.1_6257_6486_+|NW_020230569.1_7550_7648_+|NW_020230569.1_7689_7817_-|NW_020230569.1_10081_10508_-|NW_020230569.1_1…	6_NW_020230569.1_91168_91271_+|NW_020230569.1_91212_91300_-|NW_020230569.1_91487_91588_+|NW_020230569.1_91855_91960_-|NW_020230569.1_92078_92183_+|NW_020230569.1_92453_92541_-	34	42.18	ORF_00001	ORF_00001	CjLGDV	33.8	592	321	14	1	1749	157	686	6.9e-79	283		Harpegnathos_saltator	42.18	32.596	6.269	9.584	1.529	No	1.61e-99	6.24	7.658	17.696	-1.418	-0.08
NW_020230569.1_170531-171280	NW_020230569.1_170531-171280:-		SRR21423565	NW_020230569.1	6.24	Harpegnathos_saltator	7.65839	233588		170531	171280	-	ORF_00007	MGIFGFGALRDKFALVMKEDAISSGCYIACFDITPMVVYAVRNCTTEDEFDGIFRHRMETCKVRFLHNNPPHALRYTLDNRAPRAKRQT*LQRQLDAKSVTTRMTRTSSSLTERSSIVADDTIDQPVRIRDVVPNIRDIL*RDFALIVRPPARDHWMEFDSSWSS*SSSGDECATSKERRGDHDDRIVKSKRASFVTSGIIRLADRLEFDYNEGEGEVKALNWLAAHRGDRPRLIMARDNDVFVYILSKL	250	3	2_NW_020230569.1_16606_17238_+|NW_020230569.1_36111_43081_-	Q7JQ07.1,Q03272.1	141_NW_020230569.1_819_1056_+|NW_020230569.1_1046_1466_-|NW_020230569.1_1467_2266_-|NW_020230569.1_2364_2641_-|NW_020230569.1_2666_2769_-|NW_020230569.1_2770_3005_-|NW_020230569.1_4244_4613_-|NW_020230569.1_4683_4926_-|NW_020230569.1_5027_5336_-|NW_020230569.1_5627_5790_+|NW_020230569.1_6257_6486_+|NW_020230569.1_7550_7648_+|NW_020230569.1_7689_7817_-|NW_020230569.1_10081_10508_-|NW_020230569.1_1…	5_NW_020230569.1_167502_170492_+|NW_020230569.1_170493_172424_+|NW_020230569.1_170493_172424_+|NW_020230569.1_170493_172424_+|NW_020230569.1_172425_172562_-	34	42.18	ORF_00007	ORF_00007	CjLGDV	33.3	273	103	6	1	750	1	217	3.25e-24	112	0.2904	Harpegnathos_saltator	42.18	32.596	6.269	9.584	1.529	No	1.61e-99	6.24	7.658	17.696	-1.418	-0.08
NW_020230569.1_184274-184663	NW_020230569.1_184274-184663:+			NW_020230569.1	6.24	Harpegnathos_saltator	7.65839	233588		184274	184663	+	ORF_00047	VFDELQPLIRQTGRNPEVTRLYELLFDQARWCDAIEPYDPRVVSTMFGMIRYTQRHDLDRQVYEMLMGQSLTVAYNTYQSVATSERLNLFAQLVGVLQRTRRLTAWTIVESCSLSRRYVEYFVIAASRVC	130	0	2_NW_020230569.1_16606_17238_+|NW_020230569.1_36111_43081_-	Q7JQ07.1,Q03272.1	141_NW_020230569.1_819_1056_+|NW_020230569.1_1046_1466_-|NW_020230569.1_1467_2266_-|NW_020230569.1_2364_2641_-|NW_020230569.1_2666_2769_-|NW_020230569.1_2770_3005_-|NW_020230569.1_4244_4613_-|NW_020230569.1_4683_4926_-|NW_020230569.1_5027_5336_-|NW_020230569.1_5627_5790_+|NW_020230569.1_6257_6486_+|NW_020230569.1_7550_7648_+|NW_020230569.1_7689_7817_-|NW_020230569.1_10081_10508_-|NW_020230569.1_1…	3_NW_020230569.1_185583_186140_+|NW_020230569.1_186185_186530_+|NW_020230569.1_186533_186754_+	34	42.18	ORF_00047	ORF_00047	CjLGDV	33.1	130	86	1	1	387	129	258	1.85e-14	80.5	0.0001	Harpegnathos_saltator	42.18	32.596	6.269	9.584	1.529	No	1.61e-99	6.24	7.658	17.696	-1.418	-0.08
NW_020230569.1_232645-233547	NW_020230569.1_232645-233547:+		SRR25195252	NW_020230569.1	6.24	Harpegnathos_saltator	7.65839	233588		232645	233547	+	lef4	MHYELETSLVFSLPVNVGQGGLLERLWRWPGTLESFVYRKTRHGAFHWRLGAMFALSMSERAIIGDRRLDVVRALIESPESTTTTTVSEFKASMVTDRTVRYEDSVSLGVNIRYPMVLDERLSLELNPLPVEFERELFESEDYTSDNNLGISFEHRLSLSVRLCARCLSLINESSSLSCVSCRDRSIAKIPVRLSLRSTMNEYHEIAYWFELECKEEEEASLTKMSSDGASNKEDTELSCLTRHRAIVAVFRSVALPMLAVEWPDGLSRESLPHTPERPWLNDHKRPVRMISGWSFGTHQR	301	0	2_NW_020230569.1_16606_17238_+|NW_020230569.1_36111_43081_-	Q7JQ07.1,Q03272.1	141_NW_020230569.1_819_1056_+|NW_020230569.1_1046_1466_-|NW_020230569.1_1467_2266_-|NW_020230569.1_2364_2641_-|NW_020230569.1_2666_2769_-|NW_020230569.1_2770_3005_-|NW_020230569.1_4244_4613_-|NW_020230569.1_4683_4926_-|NW_020230569.1_5027_5336_-|NW_020230569.1_5627_5790_+|NW_020230569.1_6257_6486_+|NW_020230569.1_7550_7648_+|NW_020230569.1_7689_7817_-|NW_020230569.1_10081_10508_-|NW_020230569.1_1…	1_NW_020230569.1_231603_231976_-	34	42.18	ORF_00029	ORF_00029	CjLGDV	33	312	160	10	1	903	1	274	1.32e-21	107	0.8677	Harpegnathos_saltator	42.18	32.596	6.269	9.584	1.529	No	1.61e-99	6.24	7.658	17.696	-1.418	-0.08
NW_020230569.1_141793-142752	NW_020230569.1_141793-142752:-			NW_020230569.1	6.24	Harpegnathos_saltator	7.65839	233588		141793	142752	-	ORF_00077	TMTERERQRERLQVRFDEGRPMHDTFEVMDDVELLSSTTDPAAPSGSLQDGLARADEFVALVWLSRYLPIVWSNVDACKKKAKRPGMSCCLFAPLKYCHDSINVINGFCQYHLRAIFNLTYQNASYYVLNEEGKAVLWVKPCCCTSEPRSVDDRMTACFPFFELFEREPNVMDIMLSNFERHLISYGVNNWETVYMQHVNYLHRLITIHSSFAQQSRPSRDDQLLDNQLIMHWNVWNEYYSWILRETPADLYIFHVSDRTREVQGVPVSKCTTLTQMIVRLFSESYTRLNENRFLSGPSSYGVFLRGHFTYSDNL*AFGT	320	1	2_NW_020230569.1_16606_17238_+|NW_020230569.1_36111_43081_-	Q7JQ07.1,Q03272.1	141_NW_020230569.1_819_1056_+|NW_020230569.1_1046_1466_-|NW_020230569.1_1467_2266_-|NW_020230569.1_2364_2641_-|NW_020230569.1_2666_2769_-|NW_020230569.1_2770_3005_-|NW_020230569.1_4244_4613_-|NW_020230569.1_4683_4926_-|NW_020230569.1_5027_5336_-|NW_020230569.1_5627_5790_+|NW_020230569.1_6257_6486_+|NW_020230569.1_7550_7648_+|NW_020230569.1_7689_7817_-|NW_020230569.1_10081_10508_-|NW_020230569.1_1…	2_NW_020230569.1_141914_142750_+|NW_020230569.1_143088_143421_+	34	42.18	ORF_00077	ORF_00077	CjLGDV	32.6	285	178	6	97	945	39	311	5.49e-39	153	0.1626	Harpegnathos_saltator	42.18	32.596	6.269	9.584	1.529	No	1.61e-99	6.24	7.658	17.696	-1.418	-0.08
NW_020230569.1_124391-125380	NW_020230569.1_124391-125380:+		SRR25195252	NW_020230569.1	6.24	Harpegnathos_saltator	7.65839	233588		124391	125380	+	lef8	LPRSRAHIWCSRHELALYEASSRRDGTAATGHDSTRKRPNLHEVACHGLLLIAAYPRATDINKLIVAINAHKRALELRTIVATASSRREDRASTSDTVIRRELNACIDLAWRDFDQNGKSTRLRFIDDRGAYPPARSRDGSHERLTPRNAIRLIFAFGDVNMLNCEDGYVLNEQTSIIADTTLCRRVGLSCALPVTFWSRMTLEYTHDLGVRVHVGTFRTLVPLCDEQQQRHRHIDDHGFATTDGEPLRFYNASSSGVHVTQRTPRRIDAAANAKHEGAHCVMLERTYYLYVTWHASYLQRTFDDCGTQSPASAKVYSRDDATRATVTAR	330	0	2_NW_020230569.1_16606_17238_+|NW_020230569.1_36111_43081_-	Q7JQ07.1,Q03272.1	141_NW_020230569.1_819_1056_+|NW_020230569.1_1046_1466_-|NW_020230569.1_1467_2266_-|NW_020230569.1_2364_2641_-|NW_020230569.1_2666_2769_-|NW_020230569.1_2770_3005_-|NW_020230569.1_4244_4613_-|NW_020230569.1_4683_4926_-|NW_020230569.1_5027_5336_-|NW_020230569.1_5627_5790_+|NW_020230569.1_6257_6486_+|NW_020230569.1_7550_7648_+|NW_020230569.1_7689_7817_-|NW_020230569.1_10081_10508_-|NW_020230569.1_1…	6_NW_020230569.1_122283_122417_-|NW_020230569.1_122460_123083_-|NW_020230569.1_123135_123726_-|NW_020230569.1_123730_124311_-|NW_020230569.1_124811_124899_+|NW_020230569.1_125485_125932_+	34	42.18	ORF_00095	ORF_00095	CjLGDV	32.6	301	121	9	1	900	699	918	1.91e-28	128		Harpegnathos_saltator	42.18	32.596	6.269	9.584	1.529	No	1.61e-99	6.24	7.658	17.696	-1.418	-0.08
NW_020230569.1_149831-150409	NW_020230569.1_149831-150409:+			NW_020230569.1	6.24	Harpegnathos_saltator	7.65839	233588		149831	150409	+	odv-e66	TVLHDNWLSSEREYIAMYAFQHEVLRYVATESNNDSDTIDSYVRAVSILRDFAKRFLAEVATIARIAAARIEARAVDLKSRFRFFRKRTDDNESIVITDNAIDWRIFVTTAAAHFAQCVYFVRDRSVRDPARECVRIVGRELFVTIGRTENEVDSITEYRLCNAWILTSVADGDREWTRNANYALLRQRMRDR	193	0	2_NW_020230569.1_16606_17238_+|NW_020230569.1_36111_43081_-	Q7JQ07.1,Q03272.1	141_NW_020230569.1_819_1056_+|NW_020230569.1_1046_1466_-|NW_020230569.1_1467_2266_-|NW_020230569.1_2364_2641_-|NW_020230569.1_2666_2769_-|NW_020230569.1_2770_3005_-|NW_020230569.1_4244_4613_-|NW_020230569.1_4683_4926_-|NW_020230569.1_5027_5336_-|NW_020230569.1_5627_5790_+|NW_020230569.1_6257_6486_+|NW_020230569.1_7550_7648_+|NW_020230569.1_7689_7817_-|NW_020230569.1_10081_10508_-|NW_020230569.1_1…	5_NW_020230569.1_146358_151189_.|NW_020230569.1_146358_151189_.|NW_020230569.1_146358_151189_.|NW_020230569.1_148645_148933_.|NW_020230569.1_151808_151891_-	34	42.18	ORF_00011	ORF_00011	CjLGDV	30.6	183	91	2	1	549	121	267	1.7e-19	97.8	0.2808	Harpegnathos_saltator	42.18	32.596	6.269	9.584	1.529	No	1.61e-99	6.24	7.658	17.696	-1.418	-0.08
NW_020230569.1_226910-228037	NW_020230569.1_226910-228037:-		SRR25195252	NW_020230569.1	6.24	Harpegnathos_saltator	7.65839	233588		226910	228037	-	ORF_00007	MGIFGFGALRDRFALVVKEDAISSSYYIACFDITPMVVYAVRNCTTEDEFDGIFRRRMESCIEVRFLRNNPPHALRYTLDNRALRAKRQTQLQRQLDAKSVTARMTRMSGSLTKRSSIVADDTIDQPVRIMDMVPNIRGILQRDFVLIVRPPAHDSCTEFDSSWSLSDDECANPKEEEHVKDKRATVPFVKSGIVILADRLEFDYNEGEGEVKALNWLATHRGDRPRLIMARDNDVFVYMLTKLMHRDIELRNDGVVVGVVRNSDNDANNTRDGWNMAFKSTRRYQREDDDTTIAVLAPSAANDNEYLVYHEGTNNVLSCWRHLNSHYETCWVLLLWLGVCFSNDFTFGVLDKSVATVTHYYPLLEHAFLSLSSAL	376	0	2_NW_020230569.1_16606_17238_+|NW_020230569.1_36111_43081_-	Q7JQ07.1,Q03272.1	141_NW_020230569.1_819_1056_+|NW_020230569.1_1046_1466_-|NW_020230569.1_1467_2266_-|NW_020230569.1_2364_2641_-|NW_020230569.1_2666_2769_-|NW_020230569.1_2770_3005_-|NW_020230569.1_4244_4613_-|NW_020230569.1_4683_4926_-|NW_020230569.1_5027_5336_-|NW_020230569.1_5627_5790_+|NW_020230569.1_6257_6486_+|NW_020230569.1_7550_7648_+|NW_020230569.1_7689_7817_-|NW_020230569.1_10081_10508_-|NW_020230569.1_1…	5_NW_020230569.1_222731_224938_+|NW_020230569.1_225045_227266_+|NW_020230569.1_225045_227266_+|NW_020230569.1_227267_229180_+|NW_020230569.1_227267_229180_+	34	42.18	ORF_00007	ORF_00007	CjLGDV	30.2	397	157	8	1	1125	1	299	3.83e-40	160	0.8528	Harpegnathos_saltator	42.18	32.596	6.269	9.584	1.529	No	1.61e-99	6.24	7.658	17.696	-1.418	-0.08
NW_020230569.1_146292-147032	NW_020230569.1_146292-147032:-			NW_020230569.1	6.24	Harpegnathos_saltator	7.65839	233588		146292	147032	-	p33	LNERAAETGVPIPLNVRCTAITWRINVGALDRTLAELVGQGDEHQSAEMLVREALLETIRSDLAANNDHLPSFSYLEVYAAYAPIVYRYESLSDIIQAWDAQHCAQNNRDVTVASTDDERIRWLVLPVRGVWQSGTSQALWIVLYTLTALTVQRQNRYIDRTLVVLENLSFYVWCTECSAHWRENHGDRYFREIGWLSYAKLRRLPIDLLLLHCHNIVHENSSRIVGARSNGGGLFKWTLAHLCLDY	247	0	2_NW_020230569.1_16606_17238_+|NW_020230569.1_36111_43081_-	Q7JQ07.1,Q03272.1	141_NW_020230569.1_819_1056_+|NW_020230569.1_1046_1466_-|NW_020230569.1_1467_2266_-|NW_020230569.1_2364_2641_-|NW_020230569.1_2666_2769_-|NW_020230569.1_2770_3005_-|NW_020230569.1_4244_4613_-|NW_020230569.1_4683_4926_-|NW_020230569.1_5027_5336_-|NW_020230569.1_5627_5790_+|NW_020230569.1_6257_6486_+|NW_020230569.1_7550_7648_+|NW_020230569.1_7689_7817_-|NW_020230569.1_10081_10508_-|NW_020230569.1_1…	6_NW_020230569.1_145485_145679_+|NW_020230569.1_145957_146357_+|NW_020230569.1_145957_146357_+|NW_020230569.1_146358_151189_.|NW_020230569.1_146358_151189_.|NW_020230569.1_148645_148933_.	34	42.18	ORF_00084	ORF_00084	CjLGDV	29.6	257	128	8	1	741	166	379	1.33e-21	104	999	Harpegnathos_saltator	42.18	32.596	6.269	9.584	1.529	No	1.61e-99	6.24	7.658	17.696	-1.418	-0.08
NW_020230569.1_182516-183532	NW_020230569.1_182516-183532:-			NW_020230569.1	6.24	Harpegnathos_saltator	7.65839	233588		182516	183532	-	ORF_00048	KMNETALIDAANANTIVFHSRRMLCLDRHVSEALI*ARERIVAPVVPADNIVSWLVTRVNMNLYRFETVVNDDDGENERTKKSIDSSERNDYEYSNTALLQRLISVIMQNVQQRNLNAKHVSGKSRSSANAGDHDETQQLSYVPLNRSCKQRKTIEVCCVLLTDRDWPVFQRLFPNAVILHSWTATDKARDESMVDDSPLFTSSVVVETHRILAHGYIEKRTLMAGKVLHDFARLPKLVFASCKSTLYIGSNGTNMTHASRLR*EDSCLFRRKLAFIANFTLYHAYHESDRSFDTRQFSPRHRLMRALLFVLALVNVEMFTANGGNNVNLALNMQSLGR	339	2	2_NW_020230569.1_16606_17238_+|NW_020230569.1_36111_43081_-	Q7JQ07.1,Q03272.1	141_NW_020230569.1_819_1056_+|NW_020230569.1_1046_1466_-|NW_020230569.1_1467_2266_-|NW_020230569.1_2364_2641_-|NW_020230569.1_2666_2769_-|NW_020230569.1_2770_3005_-|NW_020230569.1_4244_4613_-|NW_020230569.1_4683_4926_-|NW_020230569.1_5027_5336_-|NW_020230569.1_5627_5790_+|NW_020230569.1_6257_6486_+|NW_020230569.1_7550_7648_+|NW_020230569.1_7689_7817_-|NW_020230569.1_10081_10508_-|NW_020230569.1_1…	2_NW_020230569.1_180884_180987_-|NW_020230569.1_181108_181213_+	34	42.18	ORF_00048	ORF_00048	CjLGDV	29.5	342	147	7	133	1017	124	418	8.66e-27	122	999	Harpegnathos_saltator	42.18	32.596	6.269	9.584	1.529	No	1.61e-99	6.24	7.658	17.696	-1.418	-0.08
NW_020230569.1_121050-122225	NW_020230569.1_121050-122225:+		SRR25195252	NW_020230569.1	6.24	Harpegnathos_saltator	7.65839	233588		121050	122225	+	ORF_00094	RSILSTYRRLMRLIYDARCYGSCDFLDRRRYVTRATVTYPSRPYGDTVARYAFSASYRSTRASLVTVSEGADSRSLLRADMRRTRSDNDRDDASSASMSVSLMLEHPTAECRLAHPEWLGDIELSCCGGSAADRVDFAETSLLHGEKLLDHRFESPIEAWSLLISVLDWCGDVHRAIGMYPVRRSVWNLWFSNEAATRSRSSDNPIATSRRQRIAFTASDCDDFDDEAADDDTWCVIDASGLVDVGDSASYVYTVRVLILAVYLGCTYGGITRTVSSNDRASNRAHDCAFPPKTAGVYHALFHSSIASHRLICAQYGKRRGARGHREAETVSDGAAAADPEAFDSAIRSNYSSPEHWLDDLFVLCDKACDRYGIPRLRHSRG*SR*CTLSQQ	392	2	2_NW_020230569.1_16606_17238_+|NW_020230569.1_36111_43081_-	Q7JQ07.1,Q03272.1	141_NW_020230569.1_819_1056_+|NW_020230569.1_1046_1466_-|NW_020230569.1_1467_2266_-|NW_020230569.1_2364_2641_-|NW_020230569.1_2666_2769_-|NW_020230569.1_2770_3005_-|NW_020230569.1_4244_4613_-|NW_020230569.1_4683_4926_-|NW_020230569.1_5027_5336_-|NW_020230569.1_5627_5790_+|NW_020230569.1_6257_6486_+|NW_020230569.1_7550_7648_+|NW_020230569.1_7689_7817_-|NW_020230569.1_10081_10508_-|NW_020230569.1_1…	7_NW_020230569.1_118994_120394_+|NW_020230569.1_120083_122191_-|NW_020230569.1_120083_122191_-|NW_020230569.1_122283_122417_-|NW_020230569.1_122460_123083_-|NW_020230569.1_123135_123726_-|NW_020230569.1_123730_124311_-	34	42.18	ORF_00094	ORF_00094	CjLGDV	28.9	387	183	13	1	1146	71	370	2.07e-25	118	999	Harpegnathos_saltator	42.18	32.596	6.269	9.584	1.529	No	1.61e-99	6.24	7.658	17.696	-1.418	-0.08
NW_020230569.1_190451-191644	NW_020230569.1_190451-191644:-			NW_020230569.1	6.24	Harpegnathos_saltator	7.65839	233588		190451	191644	-	p33	QWMDALFSFLAAKPRSALMSLAFSLSFM*TYDAARNVANENFASMSFDAACELFELLDDNIHATDTFILSELSDRRVFDARDFLHANDVYADRFDNVFVPLMQRHCALLSPVARFTAAATITTTITNDDSSMSFDSLRSDIETVRAVLVASNERSAETGVPIPLNVQCTAVTRRISVGALDRTLAELIELGDDHRTAETLVRETLLETVPSDLAEINDRSLFSYLEAYAAYAPIVYRYESLSDMFQAWNTRHCARRNNRDVTTERARDDERIHWLVLPVRGVWQSGTSQALWIVLYTLTALTVQRQNRYIDRMLAVLENLSFYVWCAECSVHWRENHGDRYFREIGSLSYAKLRRLPIDLLLLYCHNTVHENSTRIVGARSNGGGLSRWILAHLCLDY	398	1	2_NW_020230569.1_16606_17238_+|NW_020230569.1_36111_43081_-	Q7JQ07.1,Q03272.1	141_NW_020230569.1_819_1056_+|NW_020230569.1_1046_1466_-|NW_020230569.1_1467_2266_-|NW_020230569.1_2364_2641_-|NW_020230569.1_2666_2769_-|NW_020230569.1_2770_3005_-|NW_020230569.1_4244_4613_-|NW_020230569.1_4683_4926_-|NW_020230569.1_5027_5336_-|NW_020230569.1_5627_5790_+|NW_020230569.1_6257_6486_+|NW_020230569.1_7550_7648_+|NW_020230569.1_7689_7817_-|NW_020230569.1_10081_10508_-|NW_020230569.1_1…	8_NW_020230569.1_188734_189418_+|NW_020230569.1_189538_189734_+|NW_020230569.1_190099_192006_+|NW_020230569.1_190099_192006_+|NW_020230569.1_190099_192006_+|NW_020230569.1_192075_192838_+|NW_020230569.1_193245_193347_+|NW_020230569.1_193379_195568_+	34	42.18	ORF_00084	ORF_00084	CjLGDV	28.3	361	193	11	154	1194	71	379	1.82e-22	110	0.3484	Harpegnathos_saltator	42.18	32.596	6.269	9.584	1.529	No	1.61e-99	6.24	7.658	17.696	-1.418	-0.08
NW_020230569.1_164301-165146	NW_020230569.1_164301-165146:-			NW_020230569.1	6.24	Harpegnathos_saltator	7.65839	233588		164301	165146	-	pif1	GVHRERDYLRGNGGQFPNVCLRLSLNEGLVSDRFLLQFMTGETTIAYERDGFVLEIGVLFGRATAQRWFGNASDSFDESPSYRRFARSLVAPKNDHLRDLATIWTFNHPSIARHHRLVCESLRSFWGDATHTDLAFESSTLYSPYPFYRDAMAFNYYMYYPRGTELRAIHGEVDMTAYLRPKTVICPDERGLDAIDVVFDGPHVYTDKDTAHNMARAMLPVCLMEHKEDKDPRLAYRRPMINCAHPNNTACVMVRNDHLIVYASLLWYPTDMSMLRFCGERG	282	0	2_NW_020230569.1_16606_17238_+|NW_020230569.1_36111_43081_-	Q7JQ07.1,Q03272.1	141_NW_020230569.1_819_1056_+|NW_020230569.1_1046_1466_-|NW_020230569.1_1467_2266_-|NW_020230569.1_2364_2641_-|NW_020230569.1_2666_2769_-|NW_020230569.1_2770_3005_-|NW_020230569.1_4244_4613_-|NW_020230569.1_4683_4926_-|NW_020230569.1_5027_5336_-|NW_020230569.1_5627_5790_+|NW_020230569.1_6257_6486_+|NW_020230569.1_7550_7648_+|NW_020230569.1_7689_7817_-|NW_020230569.1_10081_10508_-|NW_020230569.1_1…	3_NW_020230569.1_163960_164651_+|NW_020230569.1_163960_164651_+|NW_020230569.1_165189_167305_.	34	42.18	ORF_00105	ORF_00105	CjLGDV	27.8	291	176	12	13	843	475	745	3.31e-15	88.2		Harpegnathos_saltator	42.18	32.596	6.269	9.584	1.529	No	1.61e-99	6.24	7.658	17.696	-1.418	-0.08
NW_020230569.1_221830-222687	NW_020230569.1_221830-222687:-			NW_020230569.1	6.24	Harpegnathos_saltator	7.65839	233588		221830	222687	-	pif1	GVRRERDYLRGNGGQFPNACLRLSSDEGLASDRFLLQFMTGETTTTTTRKRDNERDGFALEIGVLFDRTIAQRWFGKASDSFDESPSYRRFARSLVAPKNDHLRDVATIWTFNHPSIARHRRLVCESLRSFWGDATHTDLAFESSAL*SPYPFYRDAMAFNYYMYYPRGTELRAIHGEVNMTAYVRPKAFDCPDERGLDAHDVVYDGPHVYTDKDTAHNMARAMLPVCLMEHKEDEGATYRRPMINCAHPNDTACVMVRNDRLIVYASLLWYPTDMRMLRFCGERG	286	1	2_NW_020230569.1_16606_17238_+|NW_020230569.1_36111_43081_-	Q7JQ07.1,Q03272.1	141_NW_020230569.1_819_1056_+|NW_020230569.1_1046_1466_-|NW_020230569.1_1467_2266_-|NW_020230569.1_2364_2641_-|NW_020230569.1_2666_2769_-|NW_020230569.1_2770_3005_-|NW_020230569.1_4244_4613_-|NW_020230569.1_4683_4926_-|NW_020230569.1_5027_5336_-|NW_020230569.1_5627_5790_+|NW_020230569.1_6257_6486_+|NW_020230569.1_7550_7648_+|NW_020230569.1_7689_7817_-|NW_020230569.1_10081_10508_-|NW_020230569.1_1…	5_NW_020230569.1_221477_222174_.|NW_020230569.1_221477_222174_.|NW_020230569.1_222571_222730_-|NW_020230569.1_222571_222730_-|NW_020230569.1_222731_224938_+	34	42.18	ORF_00105	ORF_00105	CjLGDV	27	300	171	12	13	855	475	745	1.08e-15	89.7		Harpegnathos_saltator	42.18	32.596	6.269	9.584	1.529	No	1.61e-99	6.24	7.658	17.696	-1.418	-0.08
NW_020230569.1_201514-203299	NW_020230569.1_201514-203299:+			NW_020230569.1	6.24	Harpegnathos_saltator	7.65839	233588		201514	203299	+	odv-e66	FYDMYDYYYRLNERYGIVEPPVRLQEKRFDMDRALEMVTVVSVEPGDIDRYTVLPAASTTVHPDWNVDHVALGDMCNWLVKLAGHYLSVNSKARRPRIVAIMRDFVYRYAAAMDGKFDRVFPWDKNWYEFSISSTLMLFYFMLITRNVKDREFACDLTLKIITDPQHSLDMKRDNANSVYMALPWIAAHYFRGDSLQAALNEGYRYAVQYIKFPVVERRKDEGLYIDSTYITHTNVLAYGYLSEMTRTSLPLVGLDNLVRNFLLDWRKCQLIMGHRNIGYGGIGFHSRDKRITQFTVPDSTYGVQMIPTCLFMRMYDPDYSLSMRGQVPWIAYYESDKTNDDMAQYWVQCRRVFFKGETYTVTFPEVGFIHQRYTDSTKSTEVTTRCRIPTRTSTTTSF…	595	4	2_NW_020230569.1_16606_17238_+|NW_020230569.1_36111_43081_-	Q7JQ07.1,Q03272.1	141_NW_020230569.1_819_1056_+|NW_020230569.1_1046_1466_-|NW_020230569.1_1467_2266_-|NW_020230569.1_2364_2641_-|NW_020230569.1_2666_2769_-|NW_020230569.1_2770_3005_-|NW_020230569.1_4244_4613_-|NW_020230569.1_4683_4926_-|NW_020230569.1_5027_5336_-|NW_020230569.1_5627_5790_+|NW_020230569.1_6257_6486_+|NW_020230569.1_7550_7648_+|NW_020230569.1_7689_7817_-|NW_020230569.1_10081_10508_-|NW_020230569.1_1…	5_NW_020230569.1_199982_200084_-|NW_020230569.1_200230_200373_+|NW_020230569.1_203126_204078_-|NW_020230569.1_203126_204078_-|NW_020230569.1_204867_205653_-	34	42.18	ORF_00009	YP_010805401.1	Olene mendosa nucleopolyhedrovirus	26.5	298	182	12	364	1200	130	409	2.85e-08	70.5	0.3225	Harpegnathos_saltator	42.18	32.596	6.269	9.584	1.529	No	1.61e-99	6.24	7.658	17.696	-1.418	-0.08
NW_020230471.1_143185-143406	NW_020230471.1_143185-143406:-		SRR25195253	NW_020230471.1	7.33	Harpegnathos_saltator	7.65839	309017		143185	143406	-	ORF_00023	AKMSATWSDCKTVLWNTRNVTYIMCLLATVLLLALILSWNKNFVVFLCSALTIFSVYGALVVSKQSCFSVFDNA	74	0	3_NW_020230471.1_189057_193060_-|NW_020230471.1_278551_283401_+|NW_020230471.1_301531_305623_-	P10394.1,P04323.1,P04323.1	142_NW_020230471.1_6_187_-|NW_020230471.1_188_2684_+|NW_020230471.1_2685_4324_-|NW_020230471.1_4325_7553_+|NW_020230471.1_7553_8286_+|NW_020230471.1_8883_9271_-|NW_020230471.1_10477_10566_-|NW_020230471.1_12493_12595_+|NW_020230471.1_12658_12742_-|NW_020230471.1_13883_14385_+|NW_020230471.1_18003_18133_-|NW_020230471.1_18182_19916_-|NW_020230471.1_20212_22514_-|NW_020230471.1_22516_23433_-|NW_020…	4_NW_020230471.1_141011_141376_-|NW_020230471.1_143187_143388_+|NW_020230471.1_144349_144695_-|NW_020230471.1_145201_145500_-	31	36.65	ORF_00023	ORF_00023	CjLGDV	60.8	74	29	0	1	222	35	108	8.91e-24	97.4	0.1542	Harpegnathos_saltator	36.65	32.596	6.269	4.054	0.647	No	3.99e-30	7.33	7.658	17.696	-0.328	-0.019
NW_020230471.1_141001-141129	NW_020230471.1_141001-141129:-		SRR25195253	NW_020230471.1	7.33	Harpegnathos_saltator	7.65839	309017		141001	141129	-	ORF_00025	YELCDTCGSFFENGRDLRNHVLREHAIYNVDLGVNRTQQEYVK	43	0	3_NW_020230471.1_189057_193060_-|NW_020230471.1_278551_283401_+|NW_020230471.1_301531_305623_-	P10394.1,P04323.1,P04323.1	142_NW_020230471.1_6_187_-|NW_020230471.1_188_2684_+|NW_020230471.1_2685_4324_-|NW_020230471.1_4325_7553_+|NW_020230471.1_7553_8286_+|NW_020230471.1_8883_9271_-|NW_020230471.1_10477_10566_-|NW_020230471.1_12493_12595_+|NW_020230471.1_12658_12742_-|NW_020230471.1_13883_14385_+|NW_020230471.1_18003_18133_-|NW_020230471.1_18182_19916_-|NW_020230471.1_20212_22514_-|NW_020230471.1_22516_23433_-|NW_020…	3_NW_020230471.1_139573_140086_-|NW_020230471.1_141011_141376_-|NW_020230471.1_141011_141376_-	31	36.65	ORF_00025	ORF_00025	CjLGDV	60.5	43	17	0	1	129	16	58	1.25e-11	63.9	0.0001	Harpegnathos_saltator	36.65	32.596	6.269	4.054	0.647	No	3.99e-30	7.33	7.658	17.696	-0.328	-0.019
NW_020230471.1_121899-122540	NW_020230471.1_121899-122540:-		SRR25195253	NW_020230471.1	7.33	Harpegnathos_saltator	7.65839	309017	Guinet et al.2023	121899	122540	-	lef4	AAVSVTAQRFLCRYNALFGESSEYANGPIGESTVELYAKRVRVTLQAIGVRQTLKLQNSFSQKGVAHYADLSDLETDRGERVDLVSSIYSLLGRFACGQLLEQRDDCRYVFSRRTGLCVGTSGYGYFFVSDDSAHNNYIYSVKHEGENPMRVCKLTYDSFLENGMSSAALVKASEFECGITNPYAGLPRNVSPALDYYDVYDRRVHLESQTLLV	214	0	3_NW_020230471.1_189057_193060_-|NW_020230471.1_278551_283401_+|NW_020230471.1_301531_305623_-	P10394.1,P04323.1,P04323.1	142_NW_020230471.1_6_187_-|NW_020230471.1_188_2684_+|NW_020230471.1_2685_4324_-|NW_020230471.1_4325_7553_+|NW_020230471.1_7553_8286_+|NW_020230471.1_8883_9271_-|NW_020230471.1_10477_10566_-|NW_020230471.1_12493_12595_+|NW_020230471.1_12658_12742_-|NW_020230471.1_13883_14385_+|NW_020230471.1_18003_18133_-|NW_020230471.1_18182_19916_-|NW_020230471.1_20212_22514_-|NW_020230471.1_22516_23433_-|NW_020…	2_NW_020230471.1_122498_123995_+|NW_020230471.1_122498_123995_+	31	36.65	ORF_00029	ORF_00029	CjLGDV	52.8	195	92	0	43	627	946	1140	1.81e-56	204	0.9494	Harpegnathos_saltator	36.65	32.596	6.269	4.054	0.647	No	3.99e-30	7.33	7.658	17.696	-0.328	-0.019
NW_020230471.1_202031-202303	NW_020230471.1_202031-202303:+		SRR25195252	NW_020230471.1	7.33	Harpegnathos_saltator	7.65839	309017		202031	202303	+	ac81	PQQLMYSTEHY*GKGRSEGYVLLC*SCATVELNAAQMKNDSFFLPFNNCDTIVPFVFQTHLIWLGSLGTIVGFALSTQTFNSFVFSLFVPI	91	2	3_NW_020230471.1_189057_193060_-|NW_020230471.1_278551_283401_+|NW_020230471.1_301531_305623_-	P10394.1,P04323.1,P04323.1	142_NW_020230471.1_6_187_-|NW_020230471.1_188_2684_+|NW_020230471.1_2685_4324_-|NW_020230471.1_4325_7553_+|NW_020230471.1_7553_8286_+|NW_020230471.1_8883_9271_-|NW_020230471.1_10477_10566_-|NW_020230471.1_12493_12595_+|NW_020230471.1_12658_12742_-|NW_020230471.1_13883_14385_+|NW_020230471.1_18003_18133_-|NW_020230471.1_18182_19916_-|NW_020230471.1_20212_22514_-|NW_020230471.1_22516_23433_-|NW_020…	5_NW_020230471.1_200634_201096_-|NW_020230471.1_201572_201744_-|NW_020230471.1_202334_202950_+|NW_020230471.1_203056_203642_+|NW_020230471.1_203829_204648_+	31	36.65	ORF_00110	ORF_00110	CjLGDV	47.8	67	33	1	79	273	145	211	7.23e-06	54.3	2.8902	Harpegnathos_saltator	36.65	32.596	6.269	4.054	0.647	No	3.99e-30	7.33	7.658	17.696	-0.328	-0.019
NW_020230471.1_13454-14376	NW_020230471.1_13454-14376:+		SRR25195252	NW_020230471.1	7.33	Harpegnathos_saltator	7.65839	309017		13454	14376	+	integrase	SAPQSIGSMATYRSIHRHG*SRANTVSRRRANDSSVFRPTVRVTVQGTLRRHVRPIDLVDPVKAHRT*RYRAIERSDVCTNARQRSS*GNSRRCHGER*IAQKRRSTTVHHA*I*SYVALVRI*DQFAKVVCRSRIYDSS*LLSLCVLHIGSYRQTPVRRGGDCGFTIAPIARSRYLRYSDTKDRKLGRIEIPELLLTPTRDRTRAECDARGCLDTFVEWAEDRRIGVPFDVRVRRRELDRELDRMYVSATGRAKPRGLSFHALRRIYAGYRYLSHGASIEKLRENLDHRDHRQTNRYVNTCLYEID	307	8	3_NW_020230471.1_189057_193060_-|NW_020230471.1_278551_283401_+|NW_020230471.1_301531_305623_-	P10394.1,P04323.1,P04323.1	142_NW_020230471.1_6_187_-|NW_020230471.1_188_2684_+|NW_020230471.1_2685_4324_-|NW_020230471.1_4325_7553_+|NW_020230471.1_7553_8286_+|NW_020230471.1_8883_9271_-|NW_020230471.1_10477_10566_-|NW_020230471.1_12493_12595_+|NW_020230471.1_12658_12742_-|NW_020230471.1_13883_14385_+|NW_020230471.1_18003_18133_-|NW_020230471.1_18182_19916_-|NW_020230471.1_20212_22514_-|NW_020230471.1_22516_23433_-|NW_020…	4_NW_020230471.1_12493_12595_+|NW_020230471.1_12658_12742_-|NW_020230471.1_13883_14385_+|NW_020230471.1_13883_14385_+	31	36.65	ORF_00032	ORF_00032	CjLGDV	43.2	132	65	5	549	923	260	388	1.32e-15	89	0.3571	Harpegnathos_saltator	36.65	32.596	6.269	4.054	0.647	No	3.99e-30	7.33	7.658	17.696	-0.328	-0.019
NW_020230471.1_268136-269395	NW_020230471.1_268136-269395:-		SRR25195252	NW_020230471.1	7.33	Harpegnathos_saltator	7.65839	309017		268136	269395	-	dnapol	AETETIDLHRVFEMGVWCRMNDGATAESLQYIAKLNAREVRQNQLPRDPLSTLPVVSYDIETIARMDSTLPRGVEEDQRLASIAVTVHQRRFGDDANHSLNDIGVVVGGGMDETTVTPILLAYVPLTTQEETNGREQQVQRALRATVLFYRDERALLINALEMLLNNEFFVDLCRLDDPTDAARVACILVGYNSWQYDYTFLVNRALYYGLYDHAFRALTIHREPRFAATQVSFDLMLHVKARYLAQVGSIALKNVSRYFGANEAAERSLTERSRREKMNFDAVTIRRLYFDRDGGNEVFDSGSAFDALDIDRGVNMLRVALYNLQDCTAVYHVMQNLLFLPTIALYSRHFYATLLDSLHSGNSRLLPNAFAVRTLQRSNVVLPFRCNDHSLFAVAVGE…	420	0	3_NW_020230471.1_189057_193060_-|NW_020230471.1_278551_283401_+|NW_020230471.1_301531_305623_-	P10394.1,P04323.1,P04323.1	142_NW_020230471.1_6_187_-|NW_020230471.1_188_2684_+|NW_020230471.1_2685_4324_-|NW_020230471.1_4325_7553_+|NW_020230471.1_7553_8286_+|NW_020230471.1_8883_9271_-|NW_020230471.1_10477_10566_-|NW_020230471.1_12493_12595_+|NW_020230471.1_12658_12742_-|NW_020230471.1_13883_14385_+|NW_020230471.1_18003_18133_-|NW_020230471.1_18182_19916_-|NW_020230471.1_20212_22514_-|NW_020230471.1_22516_23433_-|NW_020…		31	36.65	ORF_00001	ORF_00001	CjLGDV	41	417	211	6	1	1221	221	612	9.99e-80	279		Harpegnathos_saltator	36.65	32.596	6.269	4.054	0.647	No	3.99e-30	7.33	7.658	17.696	-0.328	-0.019
NW_020230471.1_16292-17926	NW_020230471.1_16292-17926:+		SRR25195252	NW_020230471.1	7.33	Harpegnathos_saltator	7.65839	309017		16292	17926	+	lef9	LRVVCDVVGGAAVERKCDECVALFGDAQAQSRSSRHRVESPTTRRRSWSSVASRRRVARLPGMASKLCDARSFEHRRFAKRPEQPEIDGRAIVAPPYEYCSVTMYNQLCAGNSPDRAMTDKGGTVKNILQSNKSFVHYLVTYPLRNTFRGYIQIALYLAPRHIALSFHHATKLFALDVERDRRNLCYRADAPGTEIWHDPTCSFYFETNCNFALVLKRDPCIHNGNVVGVERVYVYERGIEYNDSIRISPFVLKHLNADFDGDAVAVMMVRGMEASCETRQCLGEPFLFGDIPRFTFCQSMYFWTFRALAFDDSVDETRAIATLKRQRASSMEEVSSTDNDDVSPRNATFLLHSRLNVWRDEGARRRARRLFGSWYDDYEHVLPDTWKQRLLLDLVYAR…	545	0	3_NW_020230471.1_189057_193060_-|NW_020230471.1_278551_283401_+|NW_020230471.1_301531_305623_-	P10394.1,P04323.1,P04323.1	142_NW_020230471.1_6_187_-|NW_020230471.1_188_2684_+|NW_020230471.1_2685_4324_-|NW_020230471.1_4325_7553_+|NW_020230471.1_7553_8286_+|NW_020230471.1_8883_9271_-|NW_020230471.1_10477_10566_-|NW_020230471.1_12493_12595_+|NW_020230471.1_12658_12742_-|NW_020230471.1_13883_14385_+|NW_020230471.1_18003_18133_-|NW_020230471.1_18182_19916_-|NW_020230471.1_20212_22514_-|NW_020230471.1_22516_23433_-|NW_020…	3_NW_020230471.1_13883_14385_+|NW_020230471.1_18003_18133_-|NW_020230471.1_18182_19916_-	31	36.65	ORF_00034	ORF_00034	CjLGDV	40.4	515	232	12	268	1635	95	593	7.35e-102	330	0.2593	Harpegnathos_saltator	36.65	32.596	6.269	4.054	0.647	No	3.99e-30	7.33	7.658	17.696	-0.328	-0.019
NW_020230471.1_30852-31334	NW_020230471.1_30852-31334:+		SRR25195252	NW_020230471.1	7.33	Harpegnathos_saltator	7.65839	309017	Guinet et al.2023	30852	31334	+	pif3	RSKRIGRPIDCSSEVRYCTNDADCALLCRSYRRATLRCVSINHVCESVVADSPPPSNRDENDRSDRCDLSRGEYSMLIGHSSLSIATWRCVKLYAGFEDGKFCKNGKFDMNAMLREPLHRDYLCPHGTTLMIKRTADPYDARLPHCITEGTEHFYTDDMTI	161	0	3_NW_020230471.1_189057_193060_-|NW_020230471.1_278551_283401_+|NW_020230471.1_301531_305623_-	P10394.1,P04323.1,P04323.1	142_NW_020230471.1_6_187_-|NW_020230471.1_188_2684_+|NW_020230471.1_2685_4324_-|NW_020230471.1_4325_7553_+|NW_020230471.1_7553_8286_+|NW_020230471.1_8883_9271_-|NW_020230471.1_10477_10566_-|NW_020230471.1_12493_12595_+|NW_020230471.1_12658_12742_-|NW_020230471.1_13883_14385_+|NW_020230471.1_18003_18133_-|NW_020230471.1_18182_19916_-|NW_020230471.1_20212_22514_-|NW_020230471.1_22516_23433_-|NW_020…	5_NW_020230471.1_29227_32273_-|NW_020230471.1_29227_32273_-|NW_020230471.1_29227_32273_-|NW_020230471.1_32341_32873_-|NW_020230471.1_33083_36309_-	31	36.65	ORF_00045	ORF_00045	CjLGDV	39.9	168	89	4	1	480	72	235	2.12e-33	129	0.6942	Harpegnathos_saltator	36.65	32.596	6.269	4.054	0.647	No	3.99e-30	7.33	7.658	17.696	-0.328	-0.019
NW_020230471.1_275023-275562	NW_020230471.1_275023-275562:+	69	SRR25195252	NW_020230471.1	7.33	Harpegnathos_saltator	7.65839	309017		275023	275562	+	ac81	PRVNRIDIMSYGIDSTWNLLRHVYMSSREAFDKPALPVEIHAGMSNYESDTDSSK*PVPQQLMYSTEHYGKGRSEGYVLLCELCATAEFNVEQMKNNSFLLPFNNCDTIVPFVFQTPLIWLGSLGTIVGFALST*TFNLFVFVLFVPIIAFVFTAVYNRTVFDTQERQRCELRRCEHVNV	180	2	3_NW_020230471.1_189057_193060_-|NW_020230471.1_278551_283401_+|NW_020230471.1_301531_305623_-	P10394.1,P04323.1,P04323.1	142_NW_020230471.1_6_187_-|NW_020230471.1_188_2684_+|NW_020230471.1_2685_4324_-|NW_020230471.1_4325_7553_+|NW_020230471.1_7553_8286_+|NW_020230471.1_8883_9271_-|NW_020230471.1_10477_10566_-|NW_020230471.1_12493_12595_+|NW_020230471.1_12658_12742_-|NW_020230471.1_13883_14385_+|NW_020230471.1_18003_18133_-|NW_020230471.1_18182_19916_-|NW_020230471.1_20212_22514_-|NW_020230471.1_22516_23433_-|NW_020…	2_NW_020230471.1_272203_274257_-|NW_020230471.1_274732_274904_-	31	36.65	ORF_00110	ORF_00110	CjLGDV	39.3	183	88	5	1	540	79	241	1.6e-26	112	0.4039	Harpegnathos_saltator	36.65	32.596	6.269	4.054	0.647	No	3.99e-30	7.33	7.658	17.696	-0.328	-0.019
NW_020230471.1_240586-241551	NW_020230471.1_240586-241551:+		SRR25195253	NW_020230471.1	7.33	Harpegnathos_saltator	7.65839	309017	Guinet et al.2023	240586	241551	+	ORF_00077	EREQFRASRNLDLGDSIRDDEFSVRRSATSEPEVELMEMDESRNASDNGNDAIENFKQQFSLPKWLTCMRPVPWTSAEVCQKNVRRGRNCCLFSTLQYCRGLDVINGFCVFHLRALFNLVYITDALYQVNQNGEAVLWHRSQCFVADPRPIDDRFTAVFPIFELFDREPTANDIHLSNLHRYLLSVKATDWQRVYSMHINFLHRLITLHGNFALVLPPTREDQQFDSQLIMHWNLWNEYYSRLLVKYPAQLGLAYSNGSDIVNIPVHACTTIMQMIVRFFSTCHTRINDSRFYSLPSNYGIMVRGHLAYQDNMCSNGTTTTE	322	0	3_NW_020230471.1_189057_193060_-|NW_020230471.1_278551_283401_+|NW_020230471.1_301531_305623_-	P10394.1,P04323.1,P04323.1	142_NW_020230471.1_6_187_-|NW_020230471.1_188_2684_+|NW_020230471.1_2685_4324_-|NW_020230471.1_4325_7553_+|NW_020230471.1_7553_8286_+|NW_020230471.1_8883_9271_-|NW_020230471.1_10477_10566_-|NW_020230471.1_12493_12595_+|NW_020230471.1_12658_12742_-|NW_020230471.1_13883_14385_+|NW_020230471.1_18003_18133_-|NW_020230471.1_18182_19916_-|NW_020230471.1_20212_22514_-|NW_020230471.1_22516_23433_-|NW_020…	4_NW_020230471.1_242385_242584_-|NW_020230471.1_242866_242965_+|NW_020230471.1_242963_243445_+|NW_020230471.1_243446_244598_+	31	36.65	ORF_00077	ORF_00077	CjLGDV	38.3	256	150	3	187	954	69	316	4.17e-50	182	13.2954	Harpegnathos_saltator	36.65	32.596	6.269	4.054	0.647	No	3.99e-30	7.33	7.658	17.696	-0.328	-0.019
NW_020230471.1_114924-115202	NW_020230471.1_114924-115202:+		SRR25195253	NW_020230471.1	7.33	Harpegnathos_saltator	7.65839	309017		114924	115202	+	pif5/odv-e56	MRVGENECDRAAAERKAPYCVHCNWNETDPRSVDWVNKEKLADNAYVLCEKMDALDELQEFVGSTVDNAFGAGASIPRIAKNSLATSASVLPW	93	0	3_NW_020230471.1_189057_193060_-|NW_020230471.1_278551_283401_+|NW_020230471.1_301531_305623_-	P10394.1,P04323.1,P04323.1	142_NW_020230471.1_6_187_-|NW_020230471.1_188_2684_+|NW_020230471.1_2685_4324_-|NW_020230471.1_4325_7553_+|NW_020230471.1_7553_8286_+|NW_020230471.1_8883_9271_-|NW_020230471.1_10477_10566_-|NW_020230471.1_12493_12595_+|NW_020230471.1_12658_12742_-|NW_020230471.1_13883_14385_+|NW_020230471.1_18003_18133_-|NW_020230471.1_18182_19916_-|NW_020230471.1_20212_22514_-|NW_020230471.1_22516_23433_-|NW_020…	1_NW_020230471.1_112649_113106_-	31	36.65	ORF_00087	ORF_00087	CjLGDV	37.6	93	58	0	1	279	1	93	7.72e-13	70.5	0.465	Harpegnathos_saltator	36.65	32.596	6.269	4.054	0.647	No	3.99e-30	7.33	7.658	17.696	-0.328	-0.019
NW_020230471.1_131149-132468	NW_020230471.1_131149-132468:-		SRR25195253	NW_020230471.1	7.33	Harpegnathos_saltator	7.65839	309017		131149	132468	-	pif0/p74	AEATYTQFDETQANAYVDNRALLLFQLWDLAIAYPCVASKIEVQIRQADPRDDYSYEKSIADAAIVTLQWINTESMCRFVRCHDSYPRDGEGAMRALGRDKTVSLGRLVVSHRV*TRLFFPAQSPIDVHHHLVFRRERQRSAHRALLVARVQHDVGAQRTISTTNDSTRRRAIQRGR*DRNGARRRLDSLTRGRDDPQAADLALFEYAPESNTCELANLGLIMYITQPWARSANSKSDECRVSNFAIGEDVLHGKLPNDANGAVFGEPDERYATMGRLSSSYCAAFAKEFYPTMRTSVVPLWETALSYTFLGFALVRLARHAVHGGDRCDETFPALPSRPEVSMSDEDPRLLSRREWFDDVDRA*ACPPPNVLLSDLGVTSKDAIWTNRDGGRVERAKP…	440	3	3_NW_020230471.1_189057_193060_-|NW_020230471.1_278551_283401_+|NW_020230471.1_301531_305623_-	P10394.1,P04323.1,P04323.1	142_NW_020230471.1_6_187_-|NW_020230471.1_188_2684_+|NW_020230471.1_2685_4324_-|NW_020230471.1_4325_7553_+|NW_020230471.1_7553_8286_+|NW_020230471.1_8883_9271_-|NW_020230471.1_10477_10566_-|NW_020230471.1_12493_12595_+|NW_020230471.1_12658_12742_-|NW_020230471.1_13883_14385_+|NW_020230471.1_18003_18133_-|NW_020230471.1_18182_19916_-|NW_020230471.1_20212_22514_-|NW_020230471.1_22516_23433_-|NW_020…	5_NW_020230471.1_127336_129433_+|NW_020230471.1_129456_132702_-|NW_020230471.1_129456_132702_-|NW_020230471.1_129456_132702_-|NW_020230471.1_132743_133963_-	31	36.65	ORF_00073	ORF_00073	CjLGDV	37.5	395	192	11	25	1173	11	362	4.44e-56	211		Harpegnathos_saltator	36.65	32.596	6.269	4.054	0.647	No	3.99e-30	7.33	7.658	17.696	-0.328	-0.019
NW_020230471.1_197081-198415	NW_020230471.1_197081-198415:-		SRR25195252	NW_020230471.1	7.33	Harpegnathos_saltator	7.65839	309017		197081	198415	-	dnapol	LPRDPLSTLPVVNYDIQAIARMDSTLPRGMEEDQRLASITVTVHQRRFGDDANRSLNDSGVVVGGGIDETIVTLILLAYVPLTTQEETNK*ERQVQRALHAQCGMSRATVLFYRDGRALLLSALEMLLNNEFFVDLYRLDDLTDAVHVACILVVYNSWQYDYTFLVNRVLYYGLYDHAFRALTMHREPRFAATQVSFNLMLHVKA*YLAQVGSIALKNVSIYFGANEAAERSLMERSRREKMNFDAVMIRRLYFDRDGGSEMFNSGSAFDTLDIDRGVNKLRVALYNLQDCTAVYHLMQNLSFLPTIALYSRHFYATLLDSSHSGNSRLLPNAFAVRALQRSNVVLPFRCYDHSLFAMPTANRGCNGDERSLVASRSPREVS*WFRGKRSRDSDEEKGV…	445	3	3_NW_020230471.1_189057_193060_-|NW_020230471.1_278551_283401_+|NW_020230471.1_301531_305623_-	P10394.1,P04323.1,P04323.1	142_NW_020230471.1_6_187_-|NW_020230471.1_188_2684_+|NW_020230471.1_2685_4324_-|NW_020230471.1_4325_7553_+|NW_020230471.1_7553_8286_+|NW_020230471.1_8883_9271_-|NW_020230471.1_10477_10566_-|NW_020230471.1_12493_12595_+|NW_020230471.1_12658_12742_-|NW_020230471.1_13883_14385_+|NW_020230471.1_18003_18133_-|NW_020230471.1_18182_19916_-|NW_020230471.1_20212_22514_-|NW_020230471.1_22516_23433_-|NW_020…		31	36.65	ORF_00001	ORF_00001	CjLGDV	37.2	454	249	9	1	1335	261	687	2.06e-72	259		Harpegnathos_saltator	36.65	32.596	6.269	4.054	0.647	No	3.99e-30	7.33	7.658	17.696	-0.328	-0.019
NW_020230471.1_246327-246839	NW_020230471.1_246327-246839:+		SRR25195252	NW_020230471.1	7.33	Harpegnathos_saltator	7.65839	309017		246327	246839	+	ORF_00086	PRVLEEGVALAFGVQGKSPVIDVFEYIYTASRDMLYCRDKRLPKVLRDLYKVFLLSKNAQICRDMSVVLNLVHRSASRLLFWKDAIALATGMIAAHVSQCIPLDRGVRSVDITIDDVFNDVAYQLNGSDISVITRNGESTYENPYIRMLRTTIIMIVREYVGHGDRELFPT	171	0	3_NW_020230471.1_189057_193060_-|NW_020230471.1_278551_283401_+|NW_020230471.1_301531_305623_-	P10394.1,P04323.1,P04323.1	142_NW_020230471.1_6_187_-|NW_020230471.1_188_2684_+|NW_020230471.1_2685_4324_-|NW_020230471.1_4325_7553_+|NW_020230471.1_7553_8286_+|NW_020230471.1_8883_9271_-|NW_020230471.1_10477_10566_-|NW_020230471.1_12493_12595_+|NW_020230471.1_12658_12742_-|NW_020230471.1_13883_14385_+|NW_020230471.1_18003_18133_-|NW_020230471.1_18182_19916_-|NW_020230471.1_20212_22514_-|NW_020230471.1_22516_23433_-|NW_020…	6_NW_020230471.1_243446_244598_+|NW_020230471.1_244613_245073_+|NW_020230471.1_245074_245463_+|NW_020230471.1_247436_247889_-|NW_020230471.1_247908_248776_-|NW_020230471.1_248772_249070_-	31	36.65	ORF_00086	ORF_00086	CjLGDV	37	181	98	3	1	507	56	232	7.47e-32	128	449.512	Harpegnathos_saltator	36.65	32.596	6.269	4.054	0.647	No	3.99e-30	7.33	7.658	17.696	-0.328	-0.019
NW_020230471.1_183185-184678	NW_020230471.1_183185-184678:-		SRR21423557	NW_020230471.1	7.33	Harpegnathos_saltator	7.65839	309017		183185	184678	-	dnapol	VTRCFDYEPADSSSRKSTGQLLIESTDDDAMAEDDMSRYTIRGRNSRAAGVVRRHGGWYEGVEFSNEREMIKSSDDPTRRRILVVCRSATVNDDRPIICSLWSHYLRMRKRYKVKMRATDDVFQRRVFGCKEMFKVVANSMYGYLNYRRSMVYSPQVAVAVTLLSRKTFQETAWICKVALPAVVACSPVSVIRVVNGDNGDDDGVALSRREIRCDVIYRDTDGLILCVSTLG*SSLEGADDVSDLNKGPKFNAIDADQQRKYEALIVRLINQTFRRYNCPLIAIDLEDSGVETCSIMGKKKYWKTLELARGRFVTKGFEKNAQEFVKRTMNTLQCNVASILATRPKVARCRLVIEDQVAFFVAMFVSLNRYYASYGVKAFAFNLALNQRSMVGSEASFI…	498	1	3_NW_020230471.1_189057_193060_-|NW_020230471.1_278551_283401_+|NW_020230471.1_301531_305623_-	P10394.1,P04323.1,P04323.1	142_NW_020230471.1_6_187_-|NW_020230471.1_188_2684_+|NW_020230471.1_2685_4324_-|NW_020230471.1_4325_7553_+|NW_020230471.1_7553_8286_+|NW_020230471.1_8883_9271_-|NW_020230471.1_10477_10566_-|NW_020230471.1_12493_12595_+|NW_020230471.1_12658_12742_-|NW_020230471.1_13883_14385_+|NW_020230471.1_18003_18133_-|NW_020230471.1_18182_19916_-|NW_020230471.1_20212_22514_-|NW_020230471.1_22516_23433_-|NW_020…	1_NW_020230471.1_181842_182228_+	31	36.65	ORF_00001	ORF_00001	CjLGDV	36.1	532	244	17	1	1488	739	1210	1.17e-70	256		Harpegnathos_saltator	36.65	32.596	6.269	4.054	0.647	No	3.99e-30	7.33	7.658	17.696	-0.328	-0.019
NW_020230471.1_217288-218751	NW_020230471.1_217288-218751:-		SRR21423557	NW_020230471.1	7.33	Harpegnathos_saltator	7.65839	309017		217288	218751	-	helicase2	KTFLLGVMLNKFRRVRYLVKKRNFVEATLKRFCNHESLVAQTIDSYLMNVLKQKNLLVWLRMRTDNMDELRKRADALALRRIEKRKKLRNIDDFLIGRRSLDICNATNSGGGGSGGGGDFCDDDEDDELIFVDEYLLIESSLAELLNRTLRGRRVILVGDCNQQPAIGERTDQALRTLLGYEHVCFMYDNVRARDGALLDRLAAFNSRDESTCYRAVHGLPLNGVIDARDYITAMHSFVQGRSIASSTTTTTLAQMPRIIVTSNERVNYLNWALAYLAWLNLPPSLRFDCPLEGGFDTAVSKRHKSVLCLRYKCVILFHTNGRVEIPPPQDKNDDPYADEHFVLVGARYRIIHAQRSWPVQIGTRIIVRHIESSSSIIAQVDDDERMLVRITKARVKPY…	488	0	3_NW_020230471.1_189057_193060_-|NW_020230471.1_278551_283401_+|NW_020230471.1_301531_305623_-	P10394.1,P04323.1,P04323.1	142_NW_020230471.1_6_187_-|NW_020230471.1_188_2684_+|NW_020230471.1_2685_4324_-|NW_020230471.1_4325_7553_+|NW_020230471.1_7553_8286_+|NW_020230471.1_8883_9271_-|NW_020230471.1_10477_10566_-|NW_020230471.1_12493_12595_+|NW_020230471.1_12658_12742_-|NW_020230471.1_13883_14385_+|NW_020230471.1_18003_18133_-|NW_020230471.1_18182_19916_-|NW_020230471.1_20212_22514_-|NW_020230471.1_22516_23433_-|NW_020…	3_NW_020230471.1_212939_216202_+|NW_020230471.1_217953_218346_+|NW_020230471.1_220530_220933_-	31	36.65	ORF_00020	ORF_00020	CjLGDV	35.6	508	250	16	1	1464	338	788	5.08e-72	254	999	Harpegnathos_saltator	36.65	32.596	6.269	4.054	0.647	No	3.99e-30	7.33	7.658	17.696	-0.328	-0.019
NW_020230471.1_250052-250897	NW_020230471.1_250052-250897:+		SRR21423555	NW_020230471.1	7.33	Harpegnathos_saltator	7.65839	309017		250052	250897	+	pif5/odv-e56	ILGNIESRRFTIMLRTARSIEAFEAAADTVLSPVARSAFRNLDDMARLHFPDLSAFKRSEYISKWRNYATENRMLGKLELVFDAARLEQMIRSGEKLLNRANKLNRVATRTRKLLYLGGAIIATSVGISYLASTAVKHARDNTGCFMYTCDSIGVRKCRILGCSCPMLQSDDSDKVRDVPTACADGDLWEKMQISNFECNFGTKEGRD*PFCNWNQNDPKSLDFVDKEALPDNAYVRCESMDAFDALSDIIGETIDDAWNAGSSVVKVAKDSFASSVKWAPW	282	1	3_NW_020230471.1_189057_193060_-|NW_020230471.1_278551_283401_+|NW_020230471.1_301531_305623_-	P10394.1,P04323.1,P04323.1	142_NW_020230471.1_6_187_-|NW_020230471.1_188_2684_+|NW_020230471.1_2685_4324_-|NW_020230471.1_4325_7553_+|NW_020230471.1_7553_8286_+|NW_020230471.1_8883_9271_-|NW_020230471.1_10477_10566_-|NW_020230471.1_12493_12595_+|NW_020230471.1_12658_12742_-|NW_020230471.1_13883_14385_+|NW_020230471.1_18003_18133_-|NW_020230471.1_18182_19916_-|NW_020230471.1_20212_22514_-|NW_020230471.1_22516_23433_-|NW_020…	3_NW_020230471.1_247908_248776_-|NW_020230471.1_248772_249070_-|NW_020230471.1_249071_249552_-	31	36.65	ORF_00087	ORF_00087	CjLGDV	35.5	93	58	1	574	846	1	93	3.67e-10	68.6	0.2217	Harpegnathos_saltator	36.65	32.596	6.269	4.054	0.647	No	3.99e-30	7.33	7.658	17.696	-0.328	-0.019
NW_020230471.1_38616-39041	NW_020230471.1_38616-39041:-		SRR25195252	NW_020230471.1	7.33	Harpegnathos_saltator	7.65839	309017		38616	39041	-	ORF_00047	VFDELQTLIR*IGRNPEVTRLYELLFDQTRWRDAIEPYDRQRVVSTMVGMIRYTQRHELDRRVYEMLVGQSLTVAYNTYQSVATSERLNLLVQLVGVLQRTRRLTGMDDRRIVCTIEAVRRILCHYGVKSLRAVTLAILMSI	142	1	3_NW_020230471.1_189057_193060_-|NW_020230471.1_278551_283401_+|NW_020230471.1_301531_305623_-	P10394.1,P04323.1,P04323.1	142_NW_020230471.1_6_187_-|NW_020230471.1_188_2684_+|NW_020230471.1_2685_4324_-|NW_020230471.1_4325_7553_+|NW_020230471.1_7553_8286_+|NW_020230471.1_8883_9271_-|NW_020230471.1_10477_10566_-|NW_020230471.1_12493_12595_+|NW_020230471.1_12658_12742_-|NW_020230471.1_13883_14385_+|NW_020230471.1_18003_18133_-|NW_020230471.1_18182_19916_-|NW_020230471.1_20212_22514_-|NW_020230471.1_22516_23433_-|NW_020…	3_NW_020230471.1_36310_37949_+|NW_020230471.1_39069_39231_-|NW_020230471.1_39412_40672_-	31	36.65	ORF_00047	ORF_00047	CjLGDV	35	117	69	1	34	363	140	256	1.48e-11	72.8	0.5498	Harpegnathos_saltator	36.65	32.596	6.269	4.054	0.647	No	3.99e-30	7.33	7.658	17.696	-0.328	-0.019
NW_020230471.1_93212-94075	NW_020230471.1_93212-94075:+		SRR25195253	NW_020230471.1	7.33	Harpegnathos_saltator	7.65839	309017		93212	94075	+	ORF_00077	RECGSSSPDSSPHGPTGRHLAGVLVDKSPT*PPPPRGEGIHDGFPLRDQKKRPGRGCCLFAPLSYCQGSTAVINGFCAFHLRAIFNLTFLNDAIYALNAKGQAVVWLKSYCYVVNPRPVDDRMTACFPFFELFEREPTVHDINLSNLE*YLVSINTPN*EKIYSLHMNFSHQLITIHSNFAQPLRPSQDDQLFDNQLIMHWNVWNEYCSWILRQTPAELYVFHVSDRTREVQGVPVPKCTTLTQMIVRLFSESYSRMDDNRFHSAPATYGVWMRGHFAYSDNLCSHGT	288	3	3_NW_020230471.1_189057_193060_-|NW_020230471.1_278551_283401_+|NW_020230471.1_301531_305623_-	P10394.1,P04323.1,P04323.1	142_NW_020230471.1_6_187_-|NW_020230471.1_188_2684_+|NW_020230471.1_2685_4324_-|NW_020230471.1_4325_7553_+|NW_020230471.1_7553_8286_+|NW_020230471.1_8883_9271_-|NW_020230471.1_10477_10566_-|NW_020230471.1_12493_12595_+|NW_020230471.1_12658_12742_-|NW_020230471.1_13883_14385_+|NW_020230471.1_18003_18133_-|NW_020230471.1_18182_19916_-|NW_020230471.1_20212_22514_-|NW_020230471.1_22516_23433_-|NW_020…	8_NW_020230471.1_91283_91580_-|NW_020230471.1_91930_92193_-|NW_020230471.1_92196_92566_+|NW_020230471.1_92949_93367_+|NW_020230471.1_92949_93367_+|NW_020230471.1_93368_93961_-|NW_020230471.1_94487_94982_+|NW_020230471.1_95098_95677_-	31	36.65	ORF_00077	ORF_00077	CjLGDV	35	234	139	5	169	864	94	316	2.65e-35	142	0.5984	Harpegnathos_saltator	36.65	32.596	6.269	4.054	0.647	No	3.99e-30	7.33	7.658	17.696	-0.328	-0.019
NW_020230471.1_237304-237552	NW_020230471.1_237304-237552:+		SRR25195252	NW_020230471.1	7.33	Harpegnathos_saltator	7.65839	309017		237304	237552	+	lef5	FVSLENHLMFGPEMRAAFRSKSRAVEQQALQRLFDSYVAFLRWAGSLGCQHTGRVRVERRQTRANDEEATVFLMCLECDKVIR	83	0	3_NW_020230471.1_189057_193060_-|NW_020230471.1_278551_283401_+|NW_020230471.1_301531_305623_-	P10394.1,P04323.1,P04323.1	142_NW_020230471.1_6_187_-|NW_020230471.1_188_2684_+|NW_020230471.1_2685_4324_-|NW_020230471.1_4325_7553_+|NW_020230471.1_7553_8286_+|NW_020230471.1_8883_9271_-|NW_020230471.1_10477_10566_-|NW_020230471.1_12493_12595_+|NW_020230471.1_12658_12742_-|NW_020230471.1_13883_14385_+|NW_020230471.1_18003_18133_-|NW_020230471.1_18182_19916_-|NW_020230471.1_20212_22514_-|NW_020230471.1_22516_23433_-|NW_020…		31	36.65	ORF_00083	ORF_00083	CjLGDV	34.9	86	53	1	1	249	26	111	7.73e-07	54.3	0.0001	Harpegnathos_saltator	36.65	32.596	6.269	4.054	0.647	No	3.99e-30	7.33	7.658	17.696	-0.328	-0.019
NW_020230471.1_87397-88512	NW_020230471.1_87397-88512:+		SRR25195253	NW_020230471.1	7.33	Harpegnathos_saltator	7.65839	309017		87397	88512	+	p33	HSMSFSLSFMRTYDVFRRNVERNERAAEF*AARELFDLLDDNMNATDTLNV*DLQRRRSFDAADFARANDAYIDRFDATFVPLVRCHRSLLATATERNDYEDATVADPIASAASLRRDILEIRSVLTTVNERALDTGMRVPANVRCSTSLRRVDTTPLDELARADTSVIVDDATYREFAT*ARDIMSRTVVANNDETSTRHDRSFSYLEAHAAYASIVYRYESLSEITSAWNRRRERVDSGDDESVRWIILPVRGVWQNGTSQILWIVLHILTVLTVQRRNCYINRAIALLENLSFYIWCTECSAHWRRNRGDEFFRHISALPAIVLRKLPIDIVLLRCHNIVHENSLYGVSSAIAAAGVSKWTLANLCLDY	372	3	3_NW_020230471.1_189057_193060_-|NW_020230471.1_278551_283401_+|NW_020230471.1_301531_305623_-	P10394.1,P04323.1,P04323.1	142_NW_020230471.1_6_187_-|NW_020230471.1_188_2684_+|NW_020230471.1_2685_4324_-|NW_020230471.1_4325_7553_+|NW_020230471.1_7553_8286_+|NW_020230471.1_8883_9271_-|NW_020230471.1_10477_10566_-|NW_020230471.1_12493_12595_+|NW_020230471.1_12658_12742_-|NW_020230471.1_13883_14385_+|NW_020230471.1_18003_18133_-|NW_020230471.1_18182_19916_-|NW_020230471.1_20212_22514_-|NW_020230471.1_22516_23433_-|NW_020…	12_NW_020230471.1_85152_86016_-|NW_020230471.1_86020_86492_-|NW_020230471.1_86491_86610_-|NW_020230471.1_86583_87566_+|NW_020230471.1_86583_87566_+|NW_020230471.1_87576_87992_+|NW_020230471.1_88009_88613_-|NW_020230471.1_88009_88613_-|NW_020230471.1_88646_88818_-|NW_020230471.1_88957_89055_-|NW_020230471.1_89067_89257_-|NW_020230471.1_89482_90794_-	31	36.65	ORF_00084	ORF_00084	CjLGDV	33.5	179	98	4	601	1116	215	379	1.45e-21	107	0.0001	Harpegnathos_saltator	36.65	32.596	6.269	4.054	0.647	No	3.99e-30	7.33	7.658	17.696	-0.328	-0.019
NW_020230471.1_127935-128564	NW_020230471.1_127935-128564:-		SRR25195253	NW_020230471.1	7.33	Harpegnathos_saltator	7.65839	309017		127935	128564	-	ORF_00094	KLLDHRFESATVLVSVLDWCGSVHRVIGLYPVRRSIWDMSFHSDRARRRDDDASVDDGSNADERWTRDDGDEWRVVATNELIDVGDVASYVYTLRVFILALYLGCSYGGISRTVSANDRASNRAHDCAFPPKTSSVYHTLFHTSIAPHRLI*AQYGTRCGGRGYGGGEGEPGDSARFVSSSNYASPEQWLDDLLSLCDKACERHDLPSLR	210	1	3_NW_020230471.1_189057_193060_-|NW_020230471.1_278551_283401_+|NW_020230471.1_301531_305623_-	P10394.1,P04323.1,P04323.1	142_NW_020230471.1_6_187_-|NW_020230471.1_188_2684_+|NW_020230471.1_2685_4324_-|NW_020230471.1_4325_7553_+|NW_020230471.1_7553_8286_+|NW_020230471.1_8883_9271_-|NW_020230471.1_10477_10566_-|NW_020230471.1_12493_12595_+|NW_020230471.1_12658_12742_-|NW_020230471.1_13883_14385_+|NW_020230471.1_18003_18133_-|NW_020230471.1_18182_19916_-|NW_020230471.1_20212_22514_-|NW_020230471.1_22516_23433_-|NW_020…	6_NW_020230471.1_125651_126628_+|NW_020230471.1_126629_127335_+|NW_020230471.1_127336_129433_+|NW_020230471.1_127336_129433_+|NW_020230471.1_127336_129433_+|NW_020230471.1_129456_132702_-	31	36.65	ORF_00094	ORF_00094	CjLGDV	33	218	94	5	1	630	200	373	1.46e-25	113	0.8842	Harpegnathos_saltator	36.65	32.596	6.269	4.054	0.647	No	3.99e-30	7.33	7.658	17.696	-0.328	-0.019
NW_020230471.1_291075-291728	NW_020230471.1_291075-291728:-		SRR25195253	NW_020230471.1	7.33	Harpegnathos_saltator	7.65839	309017		291075	291728	-	methyltransferase	NRSCVKLAEMDTLVPIVPRDAEIKFMDLYCAPGGFLDYVFLRKRWSASGVGVSLSKRQGGVDMSRRRLQSSAKDTLVFHCDVERVATRLQRELLRSSARKRVFIDDGSTGDDVAVSIAVKHLRQLRRRVNLVMGDGAKDSSPNLTIAQWIVTRSVLRAGGSFLLKTFAWYDNARDEPLGNATARAIRSIIPYFRDAVLKPWHSAITNDERYVLFRSFS	218	0	3_NW_020230471.1_189057_193060_-|NW_020230471.1_278551_283401_+|NW_020230471.1_301531_305623_-	P10394.1,P04323.1,P04323.1	142_NW_020230471.1_6_187_-|NW_020230471.1_188_2684_+|NW_020230471.1_2685_4324_-|NW_020230471.1_4325_7553_+|NW_020230471.1_7553_8286_+|NW_020230471.1_8883_9271_-|NW_020230471.1_10477_10566_-|NW_020230471.1_12493_12595_+|NW_020230471.1_12658_12742_-|NW_020230471.1_13883_14385_+|NW_020230471.1_18003_18133_-|NW_020230471.1_18182_19916_-|NW_020230471.1_20212_22514_-|NW_020230471.1_22516_23433_-|NW_020…	3_NW_020230471.1_290980_291285_-|NW_020230471.1_290980_291285_-|NW_020230471.1_293616_293762_-	31	36.65	ORF_00060	ORF_00060	CjLGDV	32.9	234	102	5	1	654	161	355	1.57e-20	100	0.2884	Harpegnathos_saltator	36.65	32.596	6.269	4.054	0.647	No	3.99e-30	7.33	7.658	17.696	-0.328	-0.019
NW_020230471.1_225063-225311	NW_020230471.1_225063-225311:+		SRR25195252	NW_020230471.1	7.33	Harpegnathos_saltator	7.65839	309017		225063	225311	+	lef5	FVSLENHIMFGPEVRAALRSKSRAAEQQAMQRLFDSYVVFLRWAGSLGCQHTGRVRVERRQTRANDEEATVFLICLECDKVIR	83	0	3_NW_020230471.1_189057_193060_-|NW_020230471.1_278551_283401_+|NW_020230471.1_301531_305623_-	P10394.1,P04323.1,P04323.1	142_NW_020230471.1_6_187_-|NW_020230471.1_188_2684_+|NW_020230471.1_2685_4324_-|NW_020230471.1_4325_7553_+|NW_020230471.1_7553_8286_+|NW_020230471.1_8883_9271_-|NW_020230471.1_10477_10566_-|NW_020230471.1_12493_12595_+|NW_020230471.1_12658_12742_-|NW_020230471.1_13883_14385_+|NW_020230471.1_18003_18133_-|NW_020230471.1_18182_19916_-|NW_020230471.1_20212_22514_-|NW_020230471.1_22516_23433_-|NW_020…		31	36.65	ORF_00083	ORF_00083	CjLGDV	32.6	86	55	1	1	249	26	111	2.18e-06	53.1	0.0001	Harpegnathos_saltator	36.65	32.596	6.269	4.054	0.647	No	3.99e-30	7.33	7.658	17.696	-0.328	-0.019
NW_020230471.1_54554-55762	NW_020230471.1_54554-55762:+			NW_020230471.1	7.33	Harpegnathos_saltator	7.65839	309017		54554	55762	+	ORF_00048	SLSIGL*REKMNVPNIDANSTTTMVEFYSRRMLCLDRRVSEALIRARERVVAPATTAIPSNISWIVTRVNMNLYRFETVIGSDKERRRSVDSTENNDEYSNTALLQRLISVIMQNVQQRNLNAKHVSGKSRSSANTSNYDERRETQQPSYVPLNRSCNQRKTIEVCCVLLTARGWPVFQQFFSNAVILHSWTATHGGRNGSMTERADDALPLTSDETHRILAHDYIEKRTLLAGKILHDFARLPKLVFASCKSTLYIGSNGTNITHASRLRREVSRLFRRKLAFTANFTLYHAYHESDRSFDTRQFGPRHRLMRALLFVLALVNVEMFTANSGNNVNFALNMQSLGKTYNDAGLHVFSDNSIQHVKRVRCDNGEIAQFRTNGHLVNRCLGRVSELGVNA…	403	1	3_NW_020230471.1_189057_193060_-|NW_020230471.1_278551_283401_+|NW_020230471.1_301531_305623_-	P10394.1,P04323.1,P04323.1	142_NW_020230471.1_6_187_-|NW_020230471.1_188_2684_+|NW_020230471.1_2685_4324_-|NW_020230471.1_4325_7553_+|NW_020230471.1_7553_8286_+|NW_020230471.1_8883_9271_-|NW_020230471.1_10477_10566_-|NW_020230471.1_12493_12595_+|NW_020230471.1_12658_12742_-|NW_020230471.1_13883_14385_+|NW_020230471.1_18003_18133_-|NW_020230471.1_18182_19916_-|NW_020230471.1_20212_22514_-|NW_020230471.1_22516_23433_-|NW_020…	4_NW_020230471.1_52259_53890_+|NW_020230471.1_56856_56961_+|NW_020230471.1_57006_57346_+|NW_020230471.1_57671_57776_-	31	36.65	ORF_00048	ORF_00048	CjLGDV	31.5	451	211	11	52	1209	86	503	2.6e-45	175	0.4647	Harpegnathos_saltator	36.65	32.596	6.269	4.054	0.647	No	3.99e-30	7.33	7.658	17.696	-0.328	-0.019
NW_020230471.1_223456-224556	NW_020230471.1_223456-224556:+		SRR25195252	NW_020230471.1	7.33	Harpegnathos_saltator	7.65839	309017		223456	224556	+	p33	NEWRDAFFRFLRSRPRDALYSIVFAQSFIPTYGLSTETSSQPSISSFGAARELFDLLDDLVRDTDCLNGSELKRSRCFDINMFARANDQYVREMRRIFELIERHDTDVAAAATTNGGTTTTNTTTTNVPNAKEAASKMHAMEDSREVEKLLAEVNAATPLPLAMNLSFSEFTSRFDVAPERTSAMPSFDRSCVDHNRKPNNAGDRHSVFNDEFSVLKAYGRYVPVHIRYHSLESLIDSIRVNRNIRIEPLYLPAGGVWQHGTSQLLWITLHTIAALVTSRGQLYIMRFVTILKNLSFFIGCVECNAHWLRVGGNEYFAYISLLSRNVILRLPIDILLLRCHNSIHVGWRGIARTFSSWTLAQLVIDY	367	0	3_NW_020230471.1_189057_193060_-|NW_020230471.1_278551_283401_+|NW_020230471.1_301531_305623_-	P10394.1,P04323.1,P04323.1	142_NW_020230471.1_6_187_-|NW_020230471.1_188_2684_+|NW_020230471.1_2685_4324_-|NW_020230471.1_4325_7553_+|NW_020230471.1_7553_8286_+|NW_020230471.1_8883_9271_-|NW_020230471.1_10477_10566_-|NW_020230471.1_12493_12595_+|NW_020230471.1_12658_12742_-|NW_020230471.1_13883_14385_+|NW_020230471.1_18003_18133_-|NW_020230471.1_18182_19916_-|NW_020230471.1_20212_22514_-|NW_020230471.1_22516_23433_-|NW_020…	3_NW_020230471.1_220951_222288_+|NW_020230471.1_222292_222754_+|NW_020230471.1_222501_222890_+	31	36.65	ORF_00084	ORF_00084	CjLGDV	31.3	384	214	10	1	1101	29	379	7.44e-41	160	0.3689	Harpegnathos_saltator	36.65	32.596	6.269	4.054	0.647	No	3.99e-30	7.33	7.658	17.696	-0.328	-0.019
NW_020230471.1_235707-236810	NW_020230471.1_235707-236810:+		SRR25195252	NW_020230471.1	7.33	Harpegnathos_saltator	7.65839	309017		235707	236810	+	p33	LSHRVPNEWRDALFRFLRNRPRDALYSFVFAQSFIPTYGLSTETSAQPSISSFGAARELFDLLDDLVRDTDSLNRSELERSRCFDMNMFARANDQYIREMRRIFELIERHDTDVASAATTNGGTTTTTTNVPNAKETSKIHAMEDSHEVEKLLVEVNAATQLPLATNLSFSEFTSKFDMVPERTSAIPSFDRSCVDHNRKPNSGDDRHAFNDEFSVLKAYGRYAPVHIRYRSLESLVDSIRVNRNIRIEPLYLPAGGVWQHGTSQLL*IVLHTIAALVTSRGQLYIMRFVTILKNLSSFIGCVECNAYWLRIGGSEYFAYTSSLSRNTLLRLPIDILLLRCHNSINVGWRGIARTFSSWTLAQLVIDY	368	1	3_NW_020230471.1_189057_193060_-|NW_020230471.1_278551_283401_+|NW_020230471.1_301531_305623_-	P10394.1,P04323.1,P04323.1	142_NW_020230471.1_6_187_-|NW_020230471.1_188_2684_+|NW_020230471.1_2685_4324_-|NW_020230471.1_4325_7553_+|NW_020230471.1_7553_8286_+|NW_020230471.1_8883_9271_-|NW_020230471.1_10477_10566_-|NW_020230471.1_12493_12595_+|NW_020230471.1_12658_12742_-|NW_020230471.1_13883_14385_+|NW_020230471.1_18003_18133_-|NW_020230471.1_18182_19916_-|NW_020230471.1_20212_22514_-|NW_020230471.1_22516_23433_-|NW_020…	5_NW_020230471.1_234114_234509_-|NW_020230471.1_234510_234681_+|NW_020230471.1_234527_234703_-|NW_020230471.1_234684_235047_+|NW_020230471.1_234796_235182_+	31	36.65	ORF_00084	ORF_00084	CjLGDV	30.8	377	232	8	1	1104	23	379	7.64e-41	160	26.6848	Harpegnathos_saltator	36.65	32.596	6.269	4.054	0.647	No	3.99e-30	7.33	7.658	17.696	-0.328	-0.019
NW_020230471.1_294618-295475	NW_020230471.1_294618-295475:-		SRR25195253	NW_020230471.1	7.33	Harpegnathos_saltator	7.65839	309017		294618	295475	-	pif2	LRRTEYLTHGSFVASTNEYVDCRTYCGVTDGAEYCYYDRLGVLLNGRRGRVGGYCVPTDAAICNENTSLTVYGSDGWRCLSQTRAFAGEGGNRIVICNGQLLDRATGKI*HGHIDFTLAFGSINELLPDNPNGDGGGEFRFVCLPSLQDERDNEYMTAPFDRLFLLRNTCASLIPHADESITPNFEENRCECGDMARYDERLRTCVPNDRTAREDAFDRRTLHSALENGTACLEPWMTISQARKLTGVPRMCGVEHGSADLGAAGVGYVQSYGTLFDRAVPSPTAM	286	1	3_NW_020230471.1_189057_193060_-|NW_020230471.1_278551_283401_+|NW_020230471.1_301531_305623_-	P10394.1,P04323.1,P04323.1	142_NW_020230471.1_6_187_-|NW_020230471.1_188_2684_+|NW_020230471.1_2685_4324_-|NW_020230471.1_4325_7553_+|NW_020230471.1_7553_8286_+|NW_020230471.1_8883_9271_-|NW_020230471.1_10477_10566_-|NW_020230471.1_12493_12595_+|NW_020230471.1_12658_12742_-|NW_020230471.1_13883_14385_+|NW_020230471.1_18003_18133_-|NW_020230471.1_18182_19916_-|NW_020230471.1_20212_22514_-|NW_020230471.1_22516_23433_-|NW_020…	2_NW_020230471.1_293616_293762_-|NW_020230471.1_296117_297405_-	31	36.65	ORF_00064	YP_009345958.1	Kallithea virus	29.2	192	106	7	151	666	133	314	1.94e-10	73.6	0.5176	Harpegnathos_saltator	36.65	32.596	6.269	4.054	0.647	No	3.99e-30	7.33	7.658	17.696	-0.328	-0.019
NW_020230471.1_124040-125224	NW_020230471.1_124040-125224:-		SRR25195253	NW_020230471.1	7.33	Harpegnathos_saltator	7.65839	309017		124040	125224	-	lef8	SYFVNVRLTNGVPTCPVRVTTSTDRVCDDGVSAAAIDSDVAAATYCAECREYYPNDGLTISFATSALSSPINDRVGAAAGDTALPRSRAHIWCSRHEIALYESSPRIGDSVERDGVRPPKLHEACHGLLSVAVPTPRTSASSSWP*TP*AHKRALELRIVRSARTAASSRATTENRDDRRANVTAMRHNLDACTDRA*REFDQNGKLTRLRFLDDRDSASSQESSSR*RLTPRNAVRLFFAFGDVNMLNCEDGYMLNDRVRLLADTTMCRKIGFSCAHPMTFLSRMTFEYTHDLGLRVHVGTFRVVGAGARVRFFNAANGNVHVSQCPPSRVSLRGGSVDDNDASVWSTTRVERAYDLYVSWNALYLQRPFDECGVVEAVATNRRAVVETATNGR	395	4	3_NW_020230471.1_189057_193060_-|NW_020230471.1_278551_283401_+|NW_020230471.1_301531_305623_-	P10394.1,P04323.1,P04323.1	142_NW_020230471.1_6_187_-|NW_020230471.1_188_2684_+|NW_020230471.1_2685_4324_-|NW_020230471.1_4325_7553_+|NW_020230471.1_7553_8286_+|NW_020230471.1_8883_9271_-|NW_020230471.1_10477_10566_-|NW_020230471.1_12493_12595_+|NW_020230471.1_12658_12742_-|NW_020230471.1_13883_14385_+|NW_020230471.1_18003_18133_-|NW_020230471.1_18182_19916_-|NW_020230471.1_20212_22514_-|NW_020230471.1_22516_23433_-|NW_020…	5_NW_020230471.1_122498_123995_+|NW_020230471.1_125015_125653_+|NW_020230471.1_125015_125653_+|NW_020230471.1_125651_126628_+|NW_020230471.1_126629_127335_+	31	36.65	ORF_00095	ORF_00095	CjLGDV	29.1	402	200	16	1	1185	622	945	2.25e-22	112		Harpegnathos_saltator	36.65	32.596	6.269	4.054	0.647	No	3.99e-30	7.33	7.658	17.696	-0.328	-0.019
NW_020230471.1_9891-11207	NW_020230471.1_9891-11207:+		SRR25195252	NW_020230471.1	7.33	Harpegnathos_saltator	7.65839	309017		9891	11207	+	lef4	ELETSLAFSLPVSVGQGGLLERLWRWPGTLEGFVYRKTRHDAFHWRIGAVFALSVSERTLIGDRRLDIVRRLDIVRAPTSAMTVSEFKASMVTDCTVRYEDSVTLGANIRYLMVLDDRLSLELNLLPVEFERELLESEDDTSDNNLGIAFEHRLSLSVRLCARCLSLIHESSLSCLSCRDRSIARIPVRLSLRSSMNEYHEIAYWFELECEEPSSTKASIYGAERLCRGANNEEDTESSRLTRHRAIAAVFRSVALSMLAVEWPDGLSRESLPRTPERPWLNDHKRPVRMISGASFGTHQRLFEHLVNTATANEDTVDQLRLKYVGERTYGWYAMGEFWVDSERVANVPAAVRDVLGGLYVYQLESERVYRDCYGDGSSDSSNDWRLGERNHSITEVIF…	439	0	3_NW_020230471.1_189057_193060_-|NW_020230471.1_278551_283401_+|NW_020230471.1_301531_305623_-	P10394.1,P04323.1,P04323.1	142_NW_020230471.1_6_187_-|NW_020230471.1_188_2684_+|NW_020230471.1_2685_4324_-|NW_020230471.1_4325_7553_+|NW_020230471.1_7553_8286_+|NW_020230471.1_8883_9271_-|NW_020230471.1_10477_10566_-|NW_020230471.1_12493_12595_+|NW_020230471.1_12658_12742_-|NW_020230471.1_13883_14385_+|NW_020230471.1_18003_18133_-|NW_020230471.1_18182_19916_-|NW_020230471.1_20212_22514_-|NW_020230471.1_22516_23433_-|NW_020…	5_NW_020230471.1_7553_8286_+|NW_020230471.1_8883_9271_-|NW_020230471.1_10477_10566_-|NW_020230471.1_12493_12595_+|NW_020230471.1_12658_12742_-	31	36.65	ORF_00029	ORF_00029	CjLGDV	29	473	234	18	1	1317	4	408	3.54e-28	130	0.6554	Harpegnathos_saltator	36.65	32.596	6.269	4.054	0.647	No	3.99e-30	7.33	7.658	17.696	-0.328	-0.019
NW_020230471.1_27305-28204	NW_020230471.1_27305-28204:+		SRR25195252	NW_020230471.1	7.33	Harpegnathos_saltator	7.65839	309017		27305	28204	+	ORF_00041	SFVNIVPCNLYDRSNFLDSRVDATISRNNLRLFLRCYGFLMYDKSHKLAIFRANRTDSRVPLVADELECRSLAQFKVSVHEHLARVRNVLADPMVIDAIAPDAEDSVRRNQLYILDVARQSLEYVFAFIRDSDQLRRSFNVNEYCRASLFAPNRRAIEEAQAAWYDSDECNFNRCLSIVLRDAIVTTGLDTQSTLLFVVRASLLLTYLLMNFMIRKDGQSVSIRVNIPADAPYAKTMDDFWRCYHQLTVDKLVATIMVTITRMYVSSCVSWPMRIRDESAIAVADVRARLVASHDSWSLE	300	0	3_NW_020230471.1_189057_193060_-|NW_020230471.1_278551_283401_+|NW_020230471.1_301531_305623_-	P10394.1,P04323.1,P04323.1	142_NW_020230471.1_6_187_-|NW_020230471.1_188_2684_+|NW_020230471.1_2685_4324_-|NW_020230471.1_4325_7553_+|NW_020230471.1_7553_8286_+|NW_020230471.1_8883_9271_-|NW_020230471.1_10477_10566_-|NW_020230471.1_12493_12595_+|NW_020230471.1_12658_12742_-|NW_020230471.1_13883_14385_+|NW_020230471.1_18003_18133_-|NW_020230471.1_18182_19916_-|NW_020230471.1_20212_22514_-|NW_020230471.1_22516_23433_-|NW_020…	2_NW_020230471.1_24706_26721_-|NW_020230471.1_29227_32273_-	31	36.65	ORF_00041	ORF_00041	CjLGDV	25.7	339	190	12	1	900	24	339	6.37e-17	93.6	0.5601	Harpegnathos_saltator	36.65	32.596	6.269	4.054	0.647	No	3.99e-30	7.33	7.658	17.696	-0.328	-0.019
NW_020230715.1_180055-180276	NW_020230715.1_180055-180276:-			NW_020230715.1	6	Harpegnathos_saltator	7.65839	237859		180055	180276	-	ORF_00023	AKMSATWSDCKTVLWNTRNVTYIVCLLAIVLLIALILSWNKNFVVFLCGSLTLFFVYGALVVSKQSCFSVFDNA	74	0	3_NW_020230715.1_659_7368_-|NW_020230715.1_17532_26890_+|NW_020230715.1_27533_27997_-	P04323.1,P04323.1,Q7JQ07.1	128_NW_020230715.1_2_204_-|NW_020230715.1_213_1544_-|NW_020230715.1_399_7423_-|NW_020230715.1_7424_7817_-|NW_020230715.1_8078_8936_-|NW_020230715.1_9472_9602_+|NW_020230715.1_9517_9614_+|NW_020230715.1_9872_10498_-|NW_020230715.1_11482_11881_-|NW_020230715.1_11882_12150_+|NW_020230715.1_11898_12282_+|NW_020230715.1_12271_12412_+|NW_020230715.1_12298_12439_-|NW_020230715.1_12421_12859_+|NW_0202307…	1_NW_020230715.1_181217_181352_-	30	36.56	ORF_00023	ORF_00023	CjLGDV	62.2	74	28	0	1	222	35	108	3.82e-25	100	0.0537	Harpegnathos_saltator	36.56	32.596	6.269	3.964	0.632	No	4.6e-29	6	7.658	17.696	-1.658	-0.094
NW_020230715.1_177860-177988	NW_020230715.1_177860-177988:-			NW_020230715.1	6	Harpegnathos_saltator	7.65839	237859		177860	177988	-	ORF_00025	YEMCYSCDKFYKNGRELRNHVLRAHAIYNVELGINRTQQEYVR	43	0	3_NW_020230715.1_659_7368_-|NW_020230715.1_17532_26890_+|NW_020230715.1_27533_27997_-	P04323.1,P04323.1,Q7JQ07.1	128_NW_020230715.1_2_204_-|NW_020230715.1_213_1544_-|NW_020230715.1_399_7423_-|NW_020230715.1_7424_7817_-|NW_020230715.1_8078_8936_-|NW_020230715.1_9472_9602_+|NW_020230715.1_9517_9614_+|NW_020230715.1_9872_10498_-|NW_020230715.1_11482_11881_-|NW_020230715.1_11882_12150_+|NW_020230715.1_11898_12282_+|NW_020230715.1_12271_12412_+|NW_020230715.1_12298_12439_-|NW_020230715.1_12421_12859_+|NW_0202307…	1_NW_020230715.1_174976_176255_-	30	36.56	ORF_00025	ORF_00025	CjLGDV	58.1	43	18	0	1	129	16	58	1.68e-09	58.5	999	Harpegnathos_saltator	36.56	32.596	6.269	3.964	0.632	No	4.6e-29	6	7.658	17.696	-1.658	-0.094
NW_020230715.1_115266-116021	NW_020230715.1_115266-116021:+			NW_020230715.1	6	Harpegnathos_saltator	7.65839	237859	Guinet et al.2023	115266	116021	+	pif5/odv-e56	TSSVMSPTVRSVFRHLDDTAEMHFPDASLACRNNYVTRQRDSLIERGSLAHGHRVDGADALERLIRNDPATLKRVNALLNKTSRTKKLLYVGGGLLVTAGGIAALSRRAEKFARENTGCFVYTRDLANDVRKCRVAGCSCPPDVASDIATTCRDDELCEKMRLGNSECDSATGQTPPHCVHCDWNKTDPRSVNYVNREQLPDNAYVRCEHMDALDALSEFIGSTLDNAFGVGETIVGTAKNSLTTSTRILPW	252	0	3_NW_020230715.1_659_7368_-|NW_020230715.1_17532_26890_+|NW_020230715.1_27533_27997_-	P04323.1,P04323.1,Q7JQ07.1	128_NW_020230715.1_2_204_-|NW_020230715.1_213_1544_-|NW_020230715.1_399_7423_-|NW_020230715.1_7424_7817_-|NW_020230715.1_8078_8936_-|NW_020230715.1_9472_9602_+|NW_020230715.1_9517_9614_+|NW_020230715.1_9872_10498_-|NW_020230715.1_11482_11881_-|NW_020230715.1_11882_12150_+|NW_020230715.1_11898_12282_+|NW_020230715.1_12271_12412_+|NW_020230715.1_12298_12439_-|NW_020230715.1_12421_12859_+|NW_0202307…		30	36.56	ORF_00087	ORF_00087	CjLGDV	51.4	70	33	1	481	687	1	70	1.65e-13	77	1.0646	Harpegnathos_saltator	36.56	32.596	6.269	3.964	0.632	No	4.6e-29	6	7.658	17.696	-1.658	-0.094
NW_020230715.1_125045-125824	NW_020230715.1_125045-125824:-		SRR25195252	NW_020230715.1	6	Harpegnathos_saltator	7.65839	237859	Guinet et al.2023	125045	125824	-	lef8	TYDLYVTWHASYLQCTFDDCGTQSPASAMVRPRDDAARATGNIEDEESSYRETFTYTDGPIREASVEIRAKYARVILHAIGTQQTVKLQNSFGQKGVAHYADLSDLVTDRGERVDLVSSIYSLLGSFAYGQLLEQRDACRYVFSLRTGICIGSGGYGYFFASNDSAHNNFIYSVKRDGENPMRVCKLTYDSFLENGMSISALVKASEFEYGLNNPYAGLPRNVSRALDCYGVYDRRVHLRSQRLLVARRQVLDRATVRAI	260	0	3_NW_020230715.1_659_7368_-|NW_020230715.1_17532_26890_+|NW_020230715.1_27533_27997_-	P04323.1,P04323.1,Q7JQ07.1	128_NW_020230715.1_2_204_-|NW_020230715.1_213_1544_-|NW_020230715.1_399_7423_-|NW_020230715.1_7424_7817_-|NW_020230715.1_8078_8936_-|NW_020230715.1_9472_9602_+|NW_020230715.1_9517_9614_+|NW_020230715.1_9872_10498_-|NW_020230715.1_11482_11881_-|NW_020230715.1_11882_12150_+|NW_020230715.1_11898_12282_+|NW_020230715.1_12271_12412_+|NW_020230715.1_12298_12439_-|NW_020230715.1_12421_12859_+|NW_0202307…	4_NW_020230715.1_125085_125628_-|NW_020230715.1_126176_126264_-|NW_020230715.1_126770_127407_+|NW_020230715.1_127388_127995_+	30	36.56	ORF_00095	ORF_00095	CjLGDV	49.6	260	126	2	1	780	905	1159	9.33e-67	236		Harpegnathos_saltator	36.56	32.596	6.269	3.964	0.632	No	4.6e-29	6	7.658	17.696	-1.658	-0.094
NW_020230715.1_94618-95520	NW_020230715.1_94618-95520:-			NW_020230715.1	6	Harpegnathos_saltator	7.65839	237859		94618	95520	-	odv-e66	TVPDSTYGVQVIPTCLFMRIYDPDYSFSMRGQVPWIAYYESDKTNDDMAQYWVQCRRVFFKGETYTATFPEVGFIHQHYTDSTKSTEVTARCRIPTRTSTTTSFLCGPRRNTQVLRSVFVFAYGHIGMLRYFYNCLHLIYGDRATQDSPPGGPAYGRFWMDEYVLCDYRQHTVNIWQKITKARAADFVLHAEVPCHMDRSVGVGTFHMVWDCRKRTLRHDFVARDDVRNDLRNVYPKGIEVVNTDNTVMLLDRGRPKMAMYPDEWSELKSNFVTRYKDRDYEFVFDSLTNQYWLAGQCIDI	301	0	3_NW_020230715.1_659_7368_-|NW_020230715.1_17532_26890_+|NW_020230715.1_27533_27997_-	P04323.1,P04323.1,Q7JQ07.1	128_NW_020230715.1_2_204_-|NW_020230715.1_213_1544_-|NW_020230715.1_399_7423_-|NW_020230715.1_7424_7817_-|NW_020230715.1_8078_8936_-|NW_020230715.1_9472_9602_+|NW_020230715.1_9517_9614_+|NW_020230715.1_9872_10498_-|NW_020230715.1_11482_11881_-|NW_020230715.1_11882_12150_+|NW_020230715.1_11898_12282_+|NW_020230715.1_12271_12412_+|NW_020230715.1_12298_12439_-|NW_020230715.1_12421_12859_+|NW_0202307…	3_NW_020230715.1_91979_92792_+|NW_020230715.1_93860_94791_+|NW_020230715.1_93860_94791_+	30	36.56	ORF_00009	ORF_00009	CjLGDV	48.4	310	148	6	1	903	331	637	3.21e-85	282	0.2034	Harpegnathos_saltator	36.56	32.596	6.269	3.964	0.632	No	4.6e-29	6	7.658	17.696	-1.658	-0.094
NW_020230715.1_152476-153231	NW_020230715.1_152476-153231:+			NW_020230715.1	6	Harpegnathos_saltator	7.65839	237859	Guinet et al.2023	152476	153231	+	pif5/odv-e56	TGSVMSPTMRNAFRHLDDTAEMHFPDASLARRNNYVTRQRDSLIERGSLARGHRVDGADALERLIRNDPATLKRVNALLNKTSHTKKLLYVGGGLLVTAGGIAALSRRAEKFARENTGCFVYTRDLANGVRKCRVAGCSCPPDVASDIATTCRDDELWEKMRLGNSECDSATGQTTPYCVHCDWNETDPRSVNYVNREQLPDNAYVRCEHMDALDALSEFIGSTLDNAFGVRETIVDTTKNSLTTSTRILPW	252	0	3_NW_020230715.1_659_7368_-|NW_020230715.1_17532_26890_+|NW_020230715.1_27533_27997_-	P04323.1,P04323.1,Q7JQ07.1	128_NW_020230715.1_2_204_-|NW_020230715.1_213_1544_-|NW_020230715.1_399_7423_-|NW_020230715.1_7424_7817_-|NW_020230715.1_8078_8936_-|NW_020230715.1_9472_9602_+|NW_020230715.1_9517_9614_+|NW_020230715.1_9872_10498_-|NW_020230715.1_11482_11881_-|NW_020230715.1_11882_12150_+|NW_020230715.1_11898_12282_+|NW_020230715.1_12271_12412_+|NW_020230715.1_12298_12439_-|NW_020230715.1_12421_12859_+|NW_0202307…		30	36.56	ORF_00087	ORF_00087	CjLGDV	45.2	93	50	1	481	756	1	93	5.8e-15	80.9	0.4566	Harpegnathos_saltator	36.56	32.596	6.269	3.964	0.632	No	4.6e-29	6	7.658	17.696	-1.658	-0.094
NW_020230715.1_213432-213803	NW_020230715.1_213432-213803:+			NW_020230715.1	6	Harpegnathos_saltator	7.65839	237859		213432	213803	+	ac81	EIHAGMSNYDSGSDDDAKRRLCS*QLMYCTADYYGRGRCEGYVLLCELCVTDELNRARLRNDSFFWPFNNCDTIVPFVFQTPFLWLGSLSLVVGATLSTQTFNAYIFALFVPIMAFLFTAVYNR	124	1	3_NW_020230715.1_659_7368_-|NW_020230715.1_17532_26890_+|NW_020230715.1_27533_27997_-	P04323.1,P04323.1,Q7JQ07.1	128_NW_020230715.1_2_204_-|NW_020230715.1_213_1544_-|NW_020230715.1_399_7423_-|NW_020230715.1_7424_7817_-|NW_020230715.1_8078_8936_-|NW_020230715.1_9472_9602_+|NW_020230715.1_9517_9614_+|NW_020230715.1_9872_10498_-|NW_020230715.1_11482_11881_-|NW_020230715.1_11882_12150_+|NW_020230715.1_11898_12282_+|NW_020230715.1_12271_12412_+|NW_020230715.1_12298_12439_-|NW_020230715.1_12421_12859_+|NW_0202307…	1_NW_020230715.1_212327_212543_-	30	36.56	ORF_00110	ORF_00110	CjLGDV	41.2	102	58	1	73	372	121	222	7.11e-14	77.4	0.0695	Harpegnathos_saltator	36.56	32.596	6.269	3.964	0.632	No	4.6e-29	6	7.658	17.696	-1.658	-0.094
NW_020230715.1_142032-142310	NW_020230715.1_142032-142310:+			NW_020230715.1	6	Harpegnathos_saltator	7.65839	237859		142032	142310	+	lef5	FFALENHVLYSPRLAAVVSPPRSNREDESIAEDTMQIALRALFDDYQHFLNFMRELECKHATGSFRTETRQLRANDEAATRFVICNECDKIVR	93	0	3_NW_020230715.1_659_7368_-|NW_020230715.1_17532_26890_+|NW_020230715.1_27533_27997_-	P04323.1,P04323.1,Q7JQ07.1	128_NW_020230715.1_2_204_-|NW_020230715.1_213_1544_-|NW_020230715.1_399_7423_-|NW_020230715.1_7424_7817_-|NW_020230715.1_8078_8936_-|NW_020230715.1_9472_9602_+|NW_020230715.1_9517_9614_+|NW_020230715.1_9872_10498_-|NW_020230715.1_11482_11881_-|NW_020230715.1_11882_12150_+|NW_020230715.1_11898_12282_+|NW_020230715.1_12271_12412_+|NW_020230715.1_12298_12439_-|NW_020230715.1_12421_12859_+|NW_0202307…	4_NW_020230715.1_140008_141858_-|NW_020230715.1_142122_142322_-|NW_020230715.1_142122_142322_-|NW_020230715.1_142320_142414_-	30	36.56	ORF_00083	ORF_00083	CjLGDV	39.2	97	44	4	1	279	26	111	1.95e-07	56.2	0.1177	Harpegnathos_saltator	36.56	32.596	6.269	3.964	0.632	No	4.6e-29	6	7.658	17.696	-1.658	-0.094
NW_020230715.1_132583-133764	NW_020230715.1_132583-133764:-		SRR25195252	NW_020230715.1	6	Harpegnathos_saltator	7.65839	237859	Guinet et al.2023	132583	133764	-	pif0/p74	YTRYDETQANAYVDNRTLLLHLWNLALSYPSIATKIEIRVRHADPLEDYVYDESMADAALVVTLRWMNSEDACRIMRCHNAYPSNGAGRLCDTRDVPKLFPSGDSTTVTACEPACFFLHRLNATADRRDDDDATITTTDDNGPPLSNAQYATNEYDVMYVRDGSYHRQRIVDSTRASVNGATTTAPTTDSPLTPAKLTNSQRTDIGLFEYTPETYTCELADIGLRAFFTQPWARSARGKSDECRVSNFALGDDLVRGRMNTDSRRDHDEPFDRRFATTGRLSSSYCAAFDKGFDAESRSCTVPWWEQILSYTFLGSTLIRLARHAMHGGDRCDETFPALSSRPDIAPEREDPRLLSYVAWFRDVVRSWVCPPPNVLLSDLGVTLRDVVWTNRDG	394	0	3_NW_020230715.1_659_7368_-|NW_020230715.1_17532_26890_+|NW_020230715.1_27533_27997_-	P04323.1,P04323.1,Q7JQ07.1	128_NW_020230715.1_2_204_-|NW_020230715.1_213_1544_-|NW_020230715.1_399_7423_-|NW_020230715.1_7424_7817_-|NW_020230715.1_8078_8936_-|NW_020230715.1_9472_9602_+|NW_020230715.1_9517_9614_+|NW_020230715.1_9872_10498_-|NW_020230715.1_11482_11881_-|NW_020230715.1_11882_12150_+|NW_020230715.1_11898_12282_+|NW_020230715.1_12271_12412_+|NW_020230715.1_12298_12439_-|NW_020230715.1_12421_12859_+|NW_0202307…	5_NW_020230715.1_128988_131117_+|NW_020230715.1_130809_132158_-|NW_020230715.1_132542_133782_-|NW_020230715.1_132542_133782_-|NW_020230715.1_132542_133782_-	30	36.56	ORF_00073	ORF_00073	CjLGDV	38.2	398	192	9	13	1182	11	362	7.72e-73	256		Harpegnathos_saltator	36.56	32.596	6.269	3.964	0.632	No	4.6e-29	6	7.658	17.696	-1.658	-0.094
NW_020230715.1_104753-105028	NW_020230715.1_104753-105028:+			NW_020230715.1	6	Harpegnathos_saltator	7.65839	237859		104753	105028	+	lef5	FFALENHVLYAPRLAAVVSPRSNREDESIDEDAMQIALRALFDDYQHFLNFIRELECKHATGSFRTETRQLRANDEAATRFVICNECNKIVR	92	0	3_NW_020230715.1_659_7368_-|NW_020230715.1_17532_26890_+|NW_020230715.1_27533_27997_-	P04323.1,P04323.1,Q7JQ07.1	128_NW_020230715.1_2_204_-|NW_020230715.1_213_1544_-|NW_020230715.1_399_7423_-|NW_020230715.1_7424_7817_-|NW_020230715.1_8078_8936_-|NW_020230715.1_9472_9602_+|NW_020230715.1_9517_9614_+|NW_020230715.1_9872_10498_-|NW_020230715.1_11482_11881_-|NW_020230715.1_11882_12150_+|NW_020230715.1_11898_12282_+|NW_020230715.1_12271_12412_+|NW_020230715.1_12298_12439_-|NW_020230715.1_12421_12859_+|NW_0202307…	4_NW_020230715.1_102640_104484_-|NW_020230715.1_104843_105038_-|NW_020230715.1_104843_105038_-|NW_020230715.1_105138_105802_-	30	36.56	ORF_00083	ORF_00083	CjLGDV	38.1	97	44	4	1	276	26	111	1.49e-06	53.9	0.4329	Harpegnathos_saltator	36.56	32.596	6.269	3.964	0.632	No	4.6e-29	6	7.658	17.696	-1.658	-0.094
NW_020230715.1_167852-169213	NW_020230715.1_167852-169213:-			NW_020230715.1	6	Harpegnathos_saltator	7.65839	237859		167852	169213	-	lef8	LPRCRAHIWCRRHELALYEASSRRDGTAATRRDQDNSTLKRPTLHEVACHGLLSIATYPCATDISKLIVAINAHKCALELRTIVATAASRCENRASTSDTVIRRELNACIDLAWRDFD*NGKSTRLRFIDDRACPPARSCDGSHERLTPRNAIRLFFAFGDVNMLNCEDGCVLNEQTRIIADTTLCRRVGLSYARPVTFLSRMTFEYTHDLGVRVHVGTFRTLVPMYDNQ*QRHIDHGFTTTDGDPLRFFNASSGGVHVTLRTSRRVDAAANAKHDGARCVMLERTYDLYVTWHASYLQRAFDDCETMSPASARVRSHDDAARATGNIEDEESSYRESFTYTDGPIRETSVEIRAKYARVILRAIGTRQTVKLQYSFGQKGVARYADLSDLVTDRGERV…	454	2	3_NW_020230715.1_659_7368_-|NW_020230715.1_17532_26890_+|NW_020230715.1_27533_27997_-	P04323.1,P04323.1,Q7JQ07.1	128_NW_020230715.1_2_204_-|NW_020230715.1_213_1544_-|NW_020230715.1_399_7423_-|NW_020230715.1_7424_7817_-|NW_020230715.1_8078_8936_-|NW_020230715.1_9472_9602_+|NW_020230715.1_9517_9614_+|NW_020230715.1_9872_10498_-|NW_020230715.1_11482_11881_-|NW_020230715.1_11882_12150_+|NW_020230715.1_11898_12282_+|NW_020230715.1_12271_12412_+|NW_020230715.1_12298_12439_-|NW_020230715.1_12421_12859_+|NW_0202307…	8_NW_020230715.1_165487_166832_+|NW_020230715.1_166835_167287_+|NW_020230715.1_167301_167734_-|NW_020230715.1_167851_168162_-|NW_020230715.1_167851_168162_-|NW_020230715.1_169293_169946_+|NW_020230715.1_169932_170529_+|NW_020230715.1_170578_171236_+	30	36.56	ORF_00095	ORF_00095	CjLGDV	38	455	196	14	1	1362	699	1068	1.53e-65	240		Harpegnathos_saltator	36.56	32.596	6.269	3.964	0.632	No	4.6e-29	6	7.658	17.696	-1.658	-0.094
NW_020230715.1_111615-111914	NW_020230715.1_111615-111914:-			NW_020230715.1	6	Harpegnathos_saltator	7.65839	237859		111615	111914	-	ORF_00086	LNAVRYIQTASLDMLRCHDKRISTVLRKKLLRDGNRRACCEMSVVFNMYVQSLTRFTFYKDAIQLSTGVMASTASKLIPLDRGVHAVSITMEDVFNDIEW	100	0	3_NW_020230715.1_659_7368_-|NW_020230715.1_17532_26890_+|NW_020230715.1_27533_27997_-	P04323.1,P04323.1,Q7JQ07.1	128_NW_020230715.1_2_204_-|NW_020230715.1_213_1544_-|NW_020230715.1_399_7423_-|NW_020230715.1_7424_7817_-|NW_020230715.1_8078_8936_-|NW_020230715.1_9472_9602_+|NW_020230715.1_9517_9614_+|NW_020230715.1_9872_10498_-|NW_020230715.1_11482_11881_-|NW_020230715.1_11882_12150_+|NW_020230715.1_11898_12282_+|NW_020230715.1_12271_12412_+|NW_020230715.1_12298_12439_-|NW_020230715.1_12421_12859_+|NW_0202307…	4_NW_020230715.1_111461_111948_+|NW_020230715.1_111461_111948_+|NW_020230715.1_111461_111948_+|NW_020230715.1_112578_112763_-	30	36.56	ORF_00086	ORF_00086	CjLGDV	37.9	103	61	1	1	300	87	189	3.69e-14	78.2	0.7218	Harpegnathos_saltator	36.56	32.596	6.269	3.964	0.632	No	4.6e-29	6	7.658	17.696	-1.658	-0.094
NW_020230715.1_84317-85456	NW_020230715.1_84317-85456:-			NW_020230715.1	6	Harpegnathos_saltator	7.65839	237859		84317	85456	-	helicase2	LDSMTLEQRRVVSTIERIWSVRGSTAAPNRRVVIDGVAGSGKTFLLSLLLDRFASVLYLVKKRNFIDATVRRFAGRDNLHARTIDAWLKNLSNVRNLHAWLRARRSAAGRAELFRRLSRTTRDVAAISRELVFVDEYSLIEGLLAELLNVALSGRIALIVGDCNQQPPIGEVEDQAVRTMLGYDDICFMYENV*ATDPRLLRRLACFTARTGGHENAVLLALYRLPRVKLVDMRSFVRPMRAVANCSTDADFAQLPRVIVASNKRVNYANWAIGYIVWRNCPLCGGRGGDDSNRCDYTRIDRCCLHYRRNVVVFERVRNNDYRWETDDVAVRQRLTDDPYADEHFVLCGMRYRMIHSGANWPVQAGSRVIVREIESDDSV	380	1	3_NW_020230715.1_659_7368_-|NW_020230715.1_17532_26890_+|NW_020230715.1_27533_27997_-	P04323.1,P04323.1,Q7JQ07.1	128_NW_020230715.1_2_204_-|NW_020230715.1_213_1544_-|NW_020230715.1_399_7423_-|NW_020230715.1_7424_7817_-|NW_020230715.1_8078_8936_-|NW_020230715.1_9472_9602_+|NW_020230715.1_9517_9614_+|NW_020230715.1_9872_10498_-|NW_020230715.1_11482_11881_-|NW_020230715.1_11882_12150_+|NW_020230715.1_11898_12282_+|NW_020230715.1_12271_12412_+|NW_020230715.1_12298_12439_-|NW_020230715.1_12421_12859_+|NW_0202307…	6_NW_020230715.1_82234_82418_-|NW_020230715.1_82396_82542_-|NW_020230715.1_82430_82976_-|NW_020230715.1_84002_84203_-|NW_020230715.1_84099_84216_+|NW_020230715.1_84661_85046_+	30	36.56	ORF_00020	ORF_00020	CjLGDV	35.7	401	216	11	1	1140	297	676	1.58e-51	195	0.1853	Harpegnathos_saltator	36.56	32.596	6.269	3.964	0.632	No	4.6e-29	6	7.658	17.696	-1.658	-0.094
NW_020230715.1_148670-149152	NW_020230715.1_148670-149152:-			NW_020230715.1	6	Harpegnathos_saltator	7.65839	237859		148670	149152	-	ORF_00086	LNVVRYVQTASLDMLRCHNKRIPTVLRDMYKTLLRDGDRRACCEMSMVFNMYVQSLTRFTFYKDAIQLGTGVMASTASKLIPLDRGVRAVSITMEDVFNDIEWNRESYNSSVNGTACENAYFRLLRSVVLEPLREYVGNDSRLFRETPTYESTDAATVDTY	161	0	3_NW_020230715.1_659_7368_-|NW_020230715.1_17532_26890_+|NW_020230715.1_27533_27997_-	P04323.1,P04323.1,Q7JQ07.1	128_NW_020230715.1_2_204_-|NW_020230715.1_213_1544_-|NW_020230715.1_399_7423_-|NW_020230715.1_7424_7817_-|NW_020230715.1_8078_8936_-|NW_020230715.1_9472_9602_+|NW_020230715.1_9517_9614_+|NW_020230715.1_9872_10498_-|NW_020230715.1_11482_11881_-|NW_020230715.1_11882_12150_+|NW_020230715.1_11898_12282_+|NW_020230715.1_12271_12412_+|NW_020230715.1_12298_12439_-|NW_020230715.1_12421_12859_+|NW_0202307…	3_NW_020230715.1_148676_149186_+|NW_020230715.1_148676_149186_+|NW_020230715.1_149809_150201_-	30	36.56	ORF_00086	ORF_00086	CjLGDV	35.4	158	100	1	1	468	87	244	3.71e-24	107	0.327	Harpegnathos_saltator	36.56	32.596	6.269	3.964	0.632	No	4.6e-29	6	7.658	17.696	-1.658	-0.094
NW_020230715.1_121487-121984	NW_020230715.1_121487-121984:-		SRR21423555	NW_020230715.1	6	Harpegnathos_saltator	7.65839	237859		121487	121984	-	ATPase	DFVRAYNREARLILELERTDNGTATDRHVALGTLVAQYAARYDRFIVDQTDRQFLRNEVVARCMQALSLRSMQLSGFVDLAVSLGTVRNIHADIERARRRLNDARDSDAAGDDSADDGDPRTRTDGLYEYIAHESLNVSLTDLPDYEDQHAQLLNAYFVISGSNGG	166	0	3_NW_020230715.1_659_7368_-|NW_020230715.1_17532_26890_+|NW_020230715.1_27533_27997_-	P04323.1,P04323.1,Q7JQ07.1	128_NW_020230715.1_2_204_-|NW_020230715.1_213_1544_-|NW_020230715.1_399_7423_-|NW_020230715.1_7424_7817_-|NW_020230715.1_8078_8936_-|NW_020230715.1_9472_9602_+|NW_020230715.1_9517_9614_+|NW_020230715.1_9872_10498_-|NW_020230715.1_11482_11881_-|NW_020230715.1_11882_12150_+|NW_020230715.1_11898_12282_+|NW_020230715.1_12271_12412_+|NW_020230715.1_12298_12439_-|NW_020230715.1_12421_12859_+|NW_0202307…	2_NW_020230715.1_119436_119541_-|NW_020230715.1_120036_120169_-	30	36.56	ORF_00098	ORF_00098	CjLGDV	35.2	179	100	6	1	498	10	185	4.91e-14	80.9	0.3859	Harpegnathos_saltator	36.56	32.596	6.269	3.964	0.632	No	4.6e-29	6	7.658	17.696	-1.658	-0.094
NW_020230715.1_169853-170965	NW_020230715.1_169853-170965:-		SRR21423555	NW_020230715.1	6	Harpegnathos_saltator	7.65839	237859		169853	170965	-	lef8	HTHSRQCHRYRRHTNATIGAVVCIYVYDRTGKGNMLFLASNGALCFRDKYRREVTLIDETGGDAVDSDNATATTEPSTTREIVETFLRDLNGGADNNDDDCAMSPNDFFQCC*EYMLRGVGLEETNAPSRHDVDEQQQQQQQQQANEVPHLTNEIDHIDNKRVSNAPALYSALLTDLARSLGTILATSDDTDADEGTARST*PRWQTCVAHYAAMSHRANLLPFISRRTHIRRDWCEVMKSRTKSEMRSDQIGSSSSVVAHGGGGRVDHCTVVVSPSELVAASRVVIGTASDVARSRRCLRYRAIDVTADHAKTEQQFLCAKINADAKYDHELVKRMRVVNLNAMSCLKMPNGFPRFFSYFNVSNIGNEGR	371	2	3_NW_020230715.1_659_7368_-|NW_020230715.1_17532_26890_+|NW_020230715.1_27533_27997_-	P04323.1,P04323.1,Q7JQ07.1	128_NW_020230715.1_2_204_-|NW_020230715.1_213_1544_-|NW_020230715.1_399_7423_-|NW_020230715.1_7424_7817_-|NW_020230715.1_8078_8936_-|NW_020230715.1_9472_9602_+|NW_020230715.1_9517_9614_+|NW_020230715.1_9872_10498_-|NW_020230715.1_11482_11881_-|NW_020230715.1_11882_12150_+|NW_020230715.1_11898_12282_+|NW_020230715.1_12271_12412_+|NW_020230715.1_12298_12439_-|NW_020230715.1_12421_12859_+|NW_0202307…	8_NW_020230715.1_167851_168162_-|NW_020230715.1_169293_169946_+|NW_020230715.1_169293_169946_+|NW_020230715.1_169932_170529_+|NW_020230715.1_170578_171236_+|NW_020230715.1_170578_171236_+|NW_020230715.1_171262_171410_+|NW_020230715.1_171521_173632_+	30	36.56	ORF_00095	ORF_00095	CjLGDV	35.2	406	195	13	4	1113	150	523	8.09e-46	180		Harpegnathos_saltator	36.56	32.596	6.269	3.964	0.632	No	4.6e-29	6	7.658	17.696	-1.658	-0.094
NW_020230715.1_107721-108494	NW_020230715.1_107721-108494:+		SRR25195252	NW_020230715.1	6	Harpegnathos_saltator	7.65839	237859		107721	108494	+	ORF_00077	TMTERERQLERLQVRFDEGRPTHDTFEAMDDVELLSSTTSDPAAPSGSLQDGLARADEFVAPVWLSRYLPIVWSNVDLCKKNAKRPDMSCCLFAPLKYCYESINVINGFCQYHLSAIFNLTYQNASYYVLNEEGKAVLWVKPCCCASEPRPVDDRMTACFPFFELFEREPNVMDIMLSNFERHLISYGVNNWESVYTQRVNYLHRLITIHSSFAQQLRPSRDDQLLDNQLIIHWNVWNEYYSWILRETSADLYLSRVR	258	0	3_NW_020230715.1_659_7368_-|NW_020230715.1_17532_26890_+|NW_020230715.1_27533_27997_-	P04323.1,P04323.1,Q7JQ07.1	128_NW_020230715.1_2_204_-|NW_020230715.1_213_1544_-|NW_020230715.1_399_7423_-|NW_020230715.1_7424_7817_-|NW_020230715.1_8078_8936_-|NW_020230715.1_9472_9602_+|NW_020230715.1_9517_9614_+|NW_020230715.1_9872_10498_-|NW_020230715.1_11482_11881_-|NW_020230715.1_11882_12150_+|NW_020230715.1_11898_12282_+|NW_020230715.1_12271_12412_+|NW_020230715.1_12298_12439_-|NW_020230715.1_12421_12859_+|NW_0202307…	4_NW_020230715.1_105138_105802_-|NW_020230715.1_107112_107405_-|NW_020230715.1_107723_108560_-|NW_020230715.1_107723_108560_-	30	36.56	ORF_00077	ORF_00077	CjLGDV	35.1	248	138	9	55	774	23	255	6.97e-28	121	0.5365	Harpegnathos_saltator	36.56	32.596	6.269	3.964	0.632	No	4.6e-29	6	7.658	17.696	-1.658	-0.094
NW_020230715.1_203570-204880	NW_020230715.1_203570-204880:-			NW_020230715.1	6	Harpegnathos_saltator	7.65839	237859		203570	204880	-	dnapol	GWYEGVEFSSAREMIDSSQDISKRRILVVCRSATINRDRPIICSLWTHYLRMRQRYKRMVRETSDVFQRYVFACKEKMFKVVANSIYGYLNYRHSVVYSLQVAVTLLSRKTFHEITWICEVALSAIVTSRVDAAVKIARAIVPKETEIVRNVSDIRFNVVYRDTDGLILCLSSSNHQAESSTEISDDSQNFCAISAVEQRAYESLIVYTINRTFRR*CPLIAIDLEDSDMETCSIMGKKKY*KTLDATNGRFVTKGFEKNAQEFVKYTVATLQRNVAEILATHHNRANCRIIINDQRAFFSSMFAFLDKCRIKHGVESFAFNLALNPCAVIGAEAAFVQSTIERYGYSSGDRVRCVFSLNSLDTNATNFCLLRDFRAGCDKLNYYKIIRRLAVYFLQLV…	437	2	3_NW_020230715.1_659_7368_-|NW_020230715.1_17532_26890_+|NW_020230715.1_27533_27997_-	P04323.1,P04323.1,Q7JQ07.1	128_NW_020230715.1_2_204_-|NW_020230715.1_213_1544_-|NW_020230715.1_399_7423_-|NW_020230715.1_7424_7817_-|NW_020230715.1_8078_8936_-|NW_020230715.1_9472_9602_+|NW_020230715.1_9517_9614_+|NW_020230715.1_9872_10498_-|NW_020230715.1_11482_11881_-|NW_020230715.1_11882_12150_+|NW_020230715.1_11898_12282_+|NW_020230715.1_12271_12412_+|NW_020230715.1_12298_12439_-|NW_020230715.1_12421_12859_+|NW_0202307…	5_NW_020230715.1_200702_201949_-|NW_020230715.1_201301_203064_-|NW_020230715.1_205285_205384_+|NW_020230715.1_205483_205650_+|NW_020230715.1_205721_205821_-	30	36.56	ORF_00001	ORF_00001	CjLGDV	35.1	461	249	9	1	1311	778	1212	1.29e-55	211		Harpegnathos_saltator	36.56	32.596	6.269	3.964	0.632	No	4.6e-29	6	7.658	17.696	-1.658	-0.094
NW_020230715.1_120635-121174	NW_020230715.1_120635-121174:-		SRR25195253	NW_020230715.1	6	Harpegnathos_saltator	7.65839	237859		120635	121174	-	ATPase	ASGEYSLLTRFLTIIEPNDGTDNYGVFQSIFMTNRLNNLDDAFRHRCAAVFMGYVSTSEATVRLFDAFLHDSVDYATRGSRVVDHDSEIRRVYHYWVPGDFASFKRRIIAPLRLQRYFERSGTTYEAFVAEHVTLSSNTRGNDHEIRVTLPLLSYTEVLSRATQYEPITPPEKYAEYDPP	180	0	3_NW_020230715.1_659_7368_-|NW_020230715.1_17532_26890_+|NW_020230715.1_27533_27997_-	P04323.1,P04323.1,Q7JQ07.1	128_NW_020230715.1_2_204_-|NW_020230715.1_213_1544_-|NW_020230715.1_399_7423_-|NW_020230715.1_7424_7817_-|NW_020230715.1_8078_8936_-|NW_020230715.1_9472_9602_+|NW_020230715.1_9517_9614_+|NW_020230715.1_9872_10498_-|NW_020230715.1_11482_11881_-|NW_020230715.1_11882_12150_+|NW_020230715.1_11898_12282_+|NW_020230715.1_12271_12412_+|NW_020230715.1_12298_12439_-|NW_020230715.1_12421_12859_+|NW_0202307…	2_NW_020230715.1_119436_119541_-|NW_020230715.1_120036_120169_-	30	36.56	ORF_00098	ORF_00098	CjLGDV	34.6	185	96	4	1	531	292	459	2.55e-23	107		Harpegnathos_saltator	36.56	32.596	6.269	3.964	0.632	No	4.6e-29	6	7.658	17.696	-1.658	-0.094
NW_020230715.1_98733-100402	NW_020230715.1_98733-100402:-			NW_020230715.1	6	Harpegnathos_saltator	7.65839	237859		98733	100402	-	odv-e66	SSEREYIAMYAFQYEVLRYVATESNNESDKIDSYVRAVSILCDFVKRFLAEIATIARIAAARIEARAVDLKSRFRFFRKRSDDNESIVTTDDVIDWRIFVTTAAAHFAQCVYFVQDRSLRDPARECVRIVAREPFVTIGRTENEIDSITAYRLCNVWILTSVADGDREWTRNANYALLRQRMPDRVAGDGTLRSVMRQWLYYELPPIDAVVRDHGRLLQGVMPFYGDVWHRYVYTRNLRN*DARLDAQLADSSDFALLHLLVHTQVPYACFGLFGPGAAIPSH*LWPRTTVGLAVIPSIGLLRMYNQRFAFSCRALKEHVPFYAYRRGRFDLRQMHNNVCLCFWAITSWRSASPKLFISPVASYWTTRPRNGCRTIVELVSRVATS*RCIRCALAALLW…	556	9	3_NW_020230715.1_659_7368_-|NW_020230715.1_17532_26890_+|NW_020230715.1_27533_27997_-	P04323.1,P04323.1,Q7JQ07.1	128_NW_020230715.1_2_204_-|NW_020230715.1_213_1544_-|NW_020230715.1_399_7423_-|NW_020230715.1_7424_7817_-|NW_020230715.1_8078_8936_-|NW_020230715.1_9472_9602_+|NW_020230715.1_9517_9614_+|NW_020230715.1_9872_10498_-|NW_020230715.1_11482_11881_-|NW_020230715.1_11882_12150_+|NW_020230715.1_11898_12282_+|NW_020230715.1_12271_12412_+|NW_020230715.1_12298_12439_-|NW_020230715.1_12421_12859_+|NW_0202307…	5_NW_020230715.1_99083_101111_-|NW_020230715.1_99083_101111_-|NW_020230715.1_101079_101168_+|NW_020230715.1_101172_101838_.|NW_020230715.1_101931_102583_-	30	36.56	ORF_00011	ORF_00011	CjLGDV	34.3	373	184	6	1	1044	129	465	3.43e-58	219	0.6026	Harpegnathos_saltator	36.56	32.596	6.269	3.964	0.632	No	4.6e-29	6	7.658	17.696	-1.658	-0.094
NW_020230715.1_145089-146050	NW_020230715.1_145089-146050:+			NW_020230715.1	6	Harpegnathos_saltator	7.65839	237859		145089	146050	+	ORF_00077	DNDRARTTARAFASAFRRGSSHARHVRGDGRCGAAFEHHIGSCRAKRIVAGRIGSSRRIRSTRLVESLSTDRVVERGRVQKERETSRYEMLFVRIVEILSRIDQCDKWILSVSPAHHIQFNVSERFVLYAQRGG*SGALGQTVLLRLRAGGRPHDRVLPVLRAV*EREPNVMDIMLSNFERHLISYEVNNWETVYTQHVNYLHRLITIHSSFAQQLRPSRDDQLLDNQLIMPWNVWNEYYSWILRETPADLYIFHVSDRTREVQSVPVSKCTTLTQMIVRLFSESYTRLNENRFLSGPSLYGVFLRGHFTYSDNLCAFGT	320	2	3_NW_020230715.1_659_7368_-|NW_020230715.1_17532_26890_+|NW_020230715.1_27533_27997_-	P04323.1,P04323.1,Q7JQ07.1	128_NW_020230715.1_2_204_-|NW_020230715.1_213_1544_-|NW_020230715.1_399_7423_-|NW_020230715.1_7424_7817_-|NW_020230715.1_8078_8936_-|NW_020230715.1_9472_9602_+|NW_020230715.1_9517_9614_+|NW_020230715.1_9872_10498_-|NW_020230715.1_11482_11881_-|NW_020230715.1_11882_12150_+|NW_020230715.1_11898_12282_+|NW_020230715.1_12271_12412_+|NW_020230715.1_12298_12439_-|NW_020230715.1_12421_12859_+|NW_0202307…	2_NW_020230715.1_144474_144953_-|NW_020230715.1_145094_145929_-	30	36.56	ORF_00077	ORF_00077	CjLGDV	33.8	157	92	4	498	962	170	316	2.37e-15	88.6	0.1957	Harpegnathos_saltator	36.56	32.596	6.269	3.964	0.632	No	4.6e-29	6	7.658	17.696	-1.658	-0.094
NW_020230715.1_206377-208515	NW_020230715.1_206377-208515:-			NW_020230715.1	6	Harpegnathos_saltator	7.65839	237859		206377	208515	-	dnapol	VRLSVNDARRRQREPDCSSTTATGATAYESENGQYRNILAIDALEYTTVSCNGGITRRVRTRSTLFVSWAPVLYAAVRRDKLSDLRQRLNCRLAVHGCDPVSTVICSTIRALVRHCDRVLWIVVDADLCEIRFDSYRARAIAMRYLRENAHARSDAYSLFATDSTCFEVALTSYFRRQRDLAQHHRARAAREDSTFEDAAQQLDTDDDDNATNSADDDNAVTHIDLHRVFEMNAWCRVNDTASSDAQQYLVKLNVRERRQSQLPSDPLTWLPVVSYDIETITRMDSTLPRGV*EDQRLSSVALTVHQRRIAPSPNPRDNVATKTVEDKNDDVTIVTTPILLVYVSLPDDDQTAIAARERQIQSLLRVQPGMKRATVQFYRDERALLLKAFEILSNNEFF…	713	1	3_NW_020230715.1_659_7368_-|NW_020230715.1_17532_26890_+|NW_020230715.1_27533_27997_-	P04323.1,P04323.1,Q7JQ07.1	128_NW_020230715.1_2_204_-|NW_020230715.1_213_1544_-|NW_020230715.1_399_7423_-|NW_020230715.1_7424_7817_-|NW_020230715.1_8078_8936_-|NW_020230715.1_9472_9602_+|NW_020230715.1_9517_9614_+|NW_020230715.1_9872_10498_-|NW_020230715.1_11482_11881_-|NW_020230715.1_11882_12150_+|NW_020230715.1_11898_12282_+|NW_020230715.1_12271_12412_+|NW_020230715.1_12298_12439_-|NW_020230715.1_12421_12859_+|NW_0202307…	3_NW_020230715.1_205285_205384_+|NW_020230715.1_205483_205650_+|NW_020230715.1_205721_205821_-	30	36.56	ORF_00001	ORF_00001	CjLGDV	33.2	686	389	14	109	2139	62	687	8.11e-89	315		Harpegnathos_saltator	36.56	32.596	6.269	3.964	0.632	No	4.6e-29	6	7.658	17.696	-1.658	-0.094
NW_020230715.1_95881-96504	NW_020230715.1_95881-96504:-			NW_020230715.1	6	Harpegnathos_saltator	7.65839	237859		95881	96504	-	odv-e66	LALMVLASSVALFGLYCRGLVLDRGVGVHESDNVLFYDMCDYYYRFNERYGIVEPPVRLQEKRFDMDRVLEMVSVVSVEPGDIDRYTVLPAASTTVHPDWNVDHVALGDMCNWLVKLADHYLSVNSKVRRPRIVEVMRDFVYHYAATMDGKFDRVFPWGKNWYEFSISSTLMFYFMLITQNVKDREFACDLTLKIIADPQLSLGMKRD	208	0	3_NW_020230715.1_659_7368_-|NW_020230715.1_17532_26890_+|NW_020230715.1_27533_27997_-	P04323.1,P04323.1,Q7JQ07.1	128_NW_020230715.1_2_204_-|NW_020230715.1_213_1544_-|NW_020230715.1_399_7423_-|NW_020230715.1_7424_7817_-|NW_020230715.1_8078_8936_-|NW_020230715.1_9472_9602_+|NW_020230715.1_9517_9614_+|NW_020230715.1_9872_10498_-|NW_020230715.1_11482_11881_-|NW_020230715.1_11882_12150_+|NW_020230715.1_11898_12282_+|NW_020230715.1_12271_12412_+|NW_020230715.1_12298_12439_-|NW_020230715.1_12421_12859_+|NW_0202307…	1_NW_020230715.1_93860_94791_+	30	36.56	ORF_00009	ORF_00009	CjLGDV	32.7	214	130	5	1	624	2	207	1.17e-26	119	0.1943	Harpegnathos_saltator	36.56	32.596	6.269	3.964	0.632	No	4.6e-29	6	7.658	17.696	-1.658	-0.094
NW_020230715.1_173889-176263	NW_020230715.1_173889-176263:-			NW_020230715.1	6	Harpegnathos_saltator	7.65839	237859		173889	176263	-	pif0/p74	VAAQNNRGRVHALR*DPGQYVCGQSSSVAASVEFSPVLSVDRDKDRDSRASRRSARGLRIGVRRIDGRCRADGDAALDERRRRVPIYALPERVSVERRRSSVRHTRCPQVISVR*LDHGHGVGAGVLLSASFERHGRSTRRRRHDDHNDGR*RSAFEQRAIRHKRVRRHVCSRRFVSSTTNHRLDARERQRHDDDGTN*LIAHTGETHRFVTYGHWSVRVHPRNEHE*ARGHWPASIRHAAVGAQRSRQERRVSGEQFRSRGRSGSRPSEHRLSRRDHDEQVDRRFATTGRLSSSYCAAFDKGFDAESRSCTVLWWKQILSYTFLGSTLIRLAHHAVHGGDRCDETFPALSSRPEIAPEREDPRLLSRVAWLRDVDRSWVCPPPNVLLSDLGVTSRDVV…	791	8	3_NW_020230715.1_659_7368_-|NW_020230715.1_17532_26890_+|NW_020230715.1_27533_27997_-	P04323.1,P04323.1,Q7JQ07.1	128_NW_020230715.1_2_204_-|NW_020230715.1_213_1544_-|NW_020230715.1_399_7423_-|NW_020230715.1_7424_7817_-|NW_020230715.1_8078_8936_-|NW_020230715.1_9472_9602_+|NW_020230715.1_9517_9614_+|NW_020230715.1_9872_10498_-|NW_020230715.1_11482_11881_-|NW_020230715.1_11882_12150_+|NW_020230715.1_11898_12282_+|NW_020230715.1_12271_12412_+|NW_020230715.1_12298_12439_-|NW_020230715.1_12421_12859_+|NW_0202307…	4_NW_020230715.1_171521_173632_+|NW_020230715.1_173323_174714_-|NW_020230715.1_173323_174714_-|NW_020230715.1_174976_176255_-	30	36.56	ORF_00073	ORF_00073	CjLGDV	32	512	255	13	801	2291	218	651	7.65e-54	214		Harpegnathos_saltator	36.56	32.596	6.269	3.964	0.632	No	4.6e-29	6	7.658	17.696	-1.658	-0.094
NW_020230715.1_158261-159652	NW_020230715.1_158261-159652:-		SRR21423555	NW_020230715.1	6	Harpegnathos_saltator	7.65839	237859	Guinet et al.2023	158261	159652	-	ATPase	DSTESVATSAYNRATEDFVRAYNREARLILELERTDNGAAADRHVALGTLVAQYAARYDRFIVDQMERQFLRSEVVARCMQALSLRSMQLSSFADLAVSLGTVRNIHADIERARRHLEDARDSDAAGDDSADDGDLRTRTDGLYEYIAHESLYVSLTDLPGYEDQYAQLLTRTLSSAVVTVASRPVTTTAVPLLNERAREWAPM*FYTDRPAPVKRQRRAQLRAHSVSI*RLSMRKIYCQRIATRPRRICARCIERCALIRVTGCNVVLLLDEVDGLVKNRSNASVTSGEYSLLARFLTILEPNDGTDNYGVFSIFTTNRLSNLDDAFRRRCAAVFMGYVGTSETTVRLFDAFLHDSVDYATRGNRVVDHDSKIRRVCRYWVPGDFASFKRTVIAPLRL…	464	2	3_NW_020230715.1_659_7368_-|NW_020230715.1_17532_26890_+|NW_020230715.1_27533_27997_-	P04323.1,P04323.1,Q7JQ07.1	128_NW_020230715.1_2_204_-|NW_020230715.1_213_1544_-|NW_020230715.1_399_7423_-|NW_020230715.1_7424_7817_-|NW_020230715.1_8078_8936_-|NW_020230715.1_9472_9602_+|NW_020230715.1_9517_9614_+|NW_020230715.1_9872_10498_-|NW_020230715.1_11482_11881_-|NW_020230715.1_11882_12150_+|NW_020230715.1_11898_12282_+|NW_020230715.1_12271_12412_+|NW_020230715.1_12298_12439_-|NW_020230715.1_12421_12859_+|NW_0202307…	4_NW_020230715.1_156870_156949_+|NW_020230715.1_157338_157440_-|NW_020230715.1_157559_157668_+|NW_020230715.1_157875_157980_-	30	36.56	ORF_00098	ORF_00098	CjLGDV	31.1	489	278	11	1	1383	2	459	1.18e-46	179	0.9406	Harpegnathos_saltator	36.56	32.596	6.269	3.964	0.632	No	4.6e-29	6	7.658	17.696	-1.658	-0.094
NW_020230715.1_131125-132168	NW_020230715.1_131125-132168:-		SRR25195252	NW_020230715.1	6	Harpegnathos_saltator	7.65839	237859		131125	132168	-	pif0/p74	RRVLDFDRMYASVTLRDWRRSSMESVISTIQTLLEETGALAGTVLLETWMTRLMRSAYNRALRFAGQRLGGVASCTLLGLAVRASIARMLSIALTSLSTRVMLSLGSVATRVGAIVAVIELLSFVLDMAVMFGWDPGHNVEQQNSVFDEYAMAWLRLRTRERTPRLDPYYVLFLLDRSAESANADGAVVSDNSRDESAASVATTAETRRYAVRSRDDAPWFFASFDAAVTAMLDDSLGGAESDSAATGIDGGREEQRARPVHSDSPVVSYMLWSVHYFSHRRFNSNGQRVRVVGRRGRLRLDDDLVRDAVRDNELAAFLRQSESPVIPRARLVAAARRNLADKALCLL	348	0	3_NW_020230715.1_659_7368_-|NW_020230715.1_17532_26890_+|NW_020230715.1_27533_27997_-	P04323.1,P04323.1,Q7JQ07.1	128_NW_020230715.1_2_204_-|NW_020230715.1_213_1544_-|NW_020230715.1_399_7423_-|NW_020230715.1_7424_7817_-|NW_020230715.1_8078_8936_-|NW_020230715.1_9472_9602_+|NW_020230715.1_9517_9614_+|NW_020230715.1_9872_10498_-|NW_020230715.1_11482_11881_-|NW_020230715.1_11882_12150_+|NW_020230715.1_11898_12282_+|NW_020230715.1_12271_12412_+|NW_020230715.1_12298_12439_-|NW_020230715.1_12421_12859_+|NW_0202307…	4_NW_020230715.1_128988_131117_+|NW_020230715.1_130809_132158_-|NW_020230715.1_130809_132158_-|NW_020230715.1_132542_133782_-	30	36.56	ORF_00073	ORF_00073	CjLGDV	30.6	399	215	10	10	1044	424	814	6.01e-34	145		Harpegnathos_saltator	36.56	32.596	6.269	3.964	0.632	No	4.6e-29	6	7.658	17.696	-1.658	-0.094
NW_020230715.1_126058-128437	NW_020230715.1_126058-128437:-		SRR25195252	NW_020230715.1	6	Harpegnathos_saltator	7.65839	237859		126058	128437	-	lef8	FIHTTRVSVIAIDVTPTLQSAQWCACTCTIAPAKATCCFSRRTALCAFATNIGGRSR*STRPEKTQSTPTTRPRRPIPRRRTKSSKRFFEI*TAASTTTTIAPCRRKISSSVVESRCCAAWVSRRRMRRRGATSTNSSNSSSSSSERTRCRNSRARSIT*TTNACRTHRRCTRRC*PISRDRSVRYSRHPTTPMSTREPRDPHHRDGRPAWRTTQPCHIGPICCRSSVDARTFVATGVRS*SAV*RARCAAIESDRRAWWRTVEVAASIIAPLSFHCRRLSPRRALSSAPRATRRDRVIVCDIARST*PRITPRPSSSFSASKSTPTPSTITSW*SECAW*I*TPCLKMPNGFPRFFSYFNVGNIGNAGRVMNRTHGMRDSFVCDVTAATDRIARFLQD…	793	13	3_NW_020230715.1_659_7368_-|NW_020230715.1_17532_26890_+|NW_020230715.1_27533_27997_-	P04323.1,P04323.1,Q7JQ07.1	128_NW_020230715.1_2_204_-|NW_020230715.1_213_1544_-|NW_020230715.1_399_7423_-|NW_020230715.1_7424_7817_-|NW_020230715.1_8078_8936_-|NW_020230715.1_9472_9602_+|NW_020230715.1_9517_9614_+|NW_020230715.1_9872_10498_-|NW_020230715.1_11482_11881_-|NW_020230715.1_11882_12150_+|NW_020230715.1_11898_12282_+|NW_020230715.1_12271_12412_+|NW_020230715.1_12298_12439_-|NW_020230715.1_12421_12859_+|NW_0202307…	7_NW_020230715.1_125085_125628_-|NW_020230715.1_126176_126264_-|NW_020230715.1_126770_127407_+|NW_020230715.1_127388_127995_+|NW_020230715.1_128056_128877_+|NW_020230715.1_128056_128877_+|NW_020230715.1_128988_131117_+	30	36.56	ORF_00095	ORF_00095	CjLGDV	29.9	452	225	12	1037	2380	499	862	2.29e-42	180		Harpegnathos_saltator	36.56	32.596	6.269	3.964	0.632	No	4.6e-29	6	7.658	17.696	-1.658	-0.094
NW_020230715.1_103411-104148	NW_020230715.1_103411-104148:+			NW_020230715.1	6	Harpegnathos_saltator	7.65839	237859		103411	104148	+	p33	LYERAVETGVPIPLNVRCTAITRRINVGALERTLAELVGQGDKRRVAETLVRETLLETIQSDLAENNDWPSFSYLEAYAAYVPIVYRYESLSDMIQACNAQHCAQNNRDVTIESTDDERIHWLVLLVRGVWQSGTSQALWIVLHTLTALTVQRQIRYIDRTLAVLENLSFYVWCAECSVHWRENHGDRYFREIGSLSYARLRRLPIDLLLLHCHNTVHENSSRIVGARSNGGGLSR*TLAHLCLDY	246	1	3_NW_020230715.1_659_7368_-|NW_020230715.1_17532_26890_+|NW_020230715.1_27533_27997_-	P04323.1,P04323.1,Q7JQ07.1	128_NW_020230715.1_2_204_-|NW_020230715.1_213_1544_-|NW_020230715.1_399_7423_-|NW_020230715.1_7424_7817_-|NW_020230715.1_8078_8936_-|NW_020230715.1_9472_9602_+|NW_020230715.1_9517_9614_+|NW_020230715.1_9872_10498_-|NW_020230715.1_11482_11881_-|NW_020230715.1_11882_12150_+|NW_020230715.1_11898_12282_+|NW_020230715.1_12271_12412_+|NW_020230715.1_12298_12439_-|NW_020230715.1_12421_12859_+|NW_0202307…	7_NW_020230715.1_101172_101838_.|NW_020230715.1_101931_102583_-|NW_020230715.1_102640_104484_-|NW_020230715.1_102640_104484_-|NW_020230715.1_102640_104484_-|NW_020230715.1_104843_105038_-|NW_020230715.1_105138_105802_-	30	36.56	ORF_00084	ORF_00084	CjLGDV	29.3	229	123	8	1	666	166	362	1.39e-18	96.3	0.7958	Harpegnathos_saltator	36.56	32.596	6.269	3.964	0.632	No	4.6e-29	6	7.658	17.696	-1.658	-0.094
NW_020230715.1_140338-141522	NW_020230715.1_140338-141522:+			NW_020230715.1	6	Harpegnathos_saltator	7.65839	237859		140338	141522	+	p33	SSRWMDALFSFLAAKPRSAVLSLAFSLSFMRTYDARNVAGDNLAPMSFEAARELFDLLDDNIHATDTFTLSELRDRRAFDARDFLRANNVYADRFDNVFVPLMRRHRALLSPVARSTAAMNDDPSSVVESMSVESLRSNVETIRAVLVALNERAAETGVPIPLNVRCTAITRRINVGALDRTLAELIEQGDKRRVAETLVRETLLETIQSDLEENNDRPSFSYLETYAAYAPIVYRYESLSGMIQAWNAKHFAQNNRDVTVESADDERIRWLVLPVREVWQSGTSQALWIVLHTLTALTVQR*N*YIDCTLAVLENLSFYVW*AECSVHWRENHGDRYFREIGSLSYTKLRRLPIDLLLLHCHNTVHENSSRIVGARSNGGGLSRWTLAHLCLDY	395	3	3_NW_020230715.1_659_7368_-|NW_020230715.1_17532_26890_+|NW_020230715.1_27533_27997_-	P04323.1,P04323.1,Q7JQ07.1	128_NW_020230715.1_2_204_-|NW_020230715.1_213_1544_-|NW_020230715.1_399_7423_-|NW_020230715.1_7424_7817_-|NW_020230715.1_8078_8936_-|NW_020230715.1_9472_9602_+|NW_020230715.1_9517_9614_+|NW_020230715.1_9872_10498_-|NW_020230715.1_11482_11881_-|NW_020230715.1_11882_12150_+|NW_020230715.1_11898_12282_+|NW_020230715.1_12271_12412_+|NW_020230715.1_12298_12439_-|NW_020230715.1_12421_12859_+|NW_0202307…	8_NW_020230715.1_138872_138953_-|NW_020230715.1_139062_139167_+|NW_020230715.1_139167_139946_-|NW_020230715.1_140008_141858_-|NW_020230715.1_140008_141858_-|NW_020230715.1_140008_141858_-|NW_020230715.1_142122_142322_-|NW_020230715.1_142320_142414_-	30	36.56	ORF_00084	ORF_00084	CjLGDV	27	404	234	12	1	1185	28	379	2.37e-22	110	0.0001	Harpegnathos_saltator	36.56	32.596	6.269	3.964	0.632	No	4.6e-29	6	7.658	17.696	-1.658	-0.094
NW_020230715.1_129008-130153	NW_020230715.1_129008-130153:-		SRR25195253	NW_020230715.1	6	Harpegnathos_saltator	7.65839	237859		129008	130153	-	ORF_00094	GRRSILNTYRRLMRLIYDARYYGSCDFLDRRRHVTRATVTYPSRPYGDTVARYAFSASYRSTRASLVTASDSADSRGSFRVEMRRARSDSCASDNDRDDASSASMSVSLMLERLTAECRLARPEWLGDIELSCGGSVADRVDFAETSRLHGEKLLDHRFESPVEAWSLLISVLNWYGDVHRAIGMYPVRRNVWNLWFSNEGAIRSRPCDNPIATSRRQRIAFTASDYDDFDDEAADDDTWRVIGASGRTSTSTWRFGLVRVHRARSHTGRVPGLFVRRNNARRLVQRSRVQSSARLRVFSQKAGVYHALFHSSIAPHRLICAQYDTRRGGRGHREKETAGDGAAAADPEASDLAIRSNYSSPEHWLDDLFALCDEACDRYGI	382	0	3_NW_020230715.1_659_7368_-|NW_020230715.1_17532_26890_+|NW_020230715.1_27533_27997_-	P04323.1,P04323.1,Q7JQ07.1	128_NW_020230715.1_2_204_-|NW_020230715.1_213_1544_-|NW_020230715.1_399_7423_-|NW_020230715.1_7424_7817_-|NW_020230715.1_8078_8936_-|NW_020230715.1_9472_9602_+|NW_020230715.1_9517_9614_+|NW_020230715.1_9872_10498_-|NW_020230715.1_11482_11881_-|NW_020230715.1_11882_12150_+|NW_020230715.1_11898_12282_+|NW_020230715.1_12271_12412_+|NW_020230715.1_12298_12439_-|NW_020230715.1_12421_12859_+|NW_0202307…	7_NW_020230715.1_126770_127407_+|NW_020230715.1_127388_127995_+|NW_020230715.1_128056_128877_+|NW_020230715.1_128988_131117_+|NW_020230715.1_128988_131117_+|NW_020230715.1_128988_131117_+|NW_020230715.1_130809_132158_-	30	36.56	ORF_00094	ORF_00094	CjLGDV	24.4	390	198	16	1	1146	69	369	3.31e-06	62	0.3214	Harpegnathos_saltator	36.56	32.596	6.269	3.964	0.632	No	4.6e-29	6	7.658	17.696	-1.658	-0.094
NW_020230028.1_162400-162528	NW_020230028.1_162400-162528:+			NW_020230028.1	9.03	Harpegnathos_saltator	7.65839	301009		162400	162528	+	ORF_00025	YELCDTCGSFFKNERDLRNHVLREHAIYNIDLGVNRMQQEYMK	43	0	3_NW_020230028.1_196385_198517_+|NW_020230028.1_283822_286914_+|NW_020230028.1_287173_288468_+	Q8I7P9.1,P04323.1,P10394.1	111_NW_020230028.1_1_2886_-|NW_020230028.1_2924_4569_-|NW_020230028.1_5632_6047_-|NW_020230028.1_7810_8003_+|NW_020230028.1_8004_9583_-|NW_020230028.1_10556_11201_-|NW_020230028.1_12723_13307_+|NW_020230028.1_12801_13386_-|NW_020230028.1_13952_16112_-|NW_020230028.1_20231_21240_-|NW_020230028.1_22920_23485_+|NW_020230028.1_23219_23563_-|NW_020230028.1_24129_26289_-|NW_020230028.1_26767_26915_-|NW…	3_NW_020230028.1_162114_162525_+|NW_020230028.1_162114_162525_+|NW_020230028.1_163106_165939_-	29	41.24	ORF_00025	ORF_00025	CjLGDV	60.5	43	17	0	1	129	16	58	1.19e-09	58.9	0.3226	Harpegnathos_saltator	41.24	32.596	6.269	8.644	1.379	No	3.46e-88	9.03	7.658	17.696	1.372	0.078
NW_020230028.1_256515-256936	NW_020230028.1_256515-256936:+			NW_020230028.1	9.03	Harpegnathos_saltator	7.65839	301009		256515	256936	+	pif3	TSSERRGGLFRSNAILHRRC*LRRDVSRVSRPNGALRLDRTRVSVRGDDAVVAATTDRERSSR*SIDAAVRLEARGVRDVGRLLDLGVALWRCVQLYGRFNDEKFCENGAFNVNATLREPSYRDCSCPPGTTLLIKRTRT	140	2	3_NW_020230028.1_196385_198517_+|NW_020230028.1_283822_286914_+|NW_020230028.1_287173_288468_+	Q8I7P9.1,P04323.1,P10394.1	111_NW_020230028.1_1_2886_-|NW_020230028.1_2924_4569_-|NW_020230028.1_5632_6047_-|NW_020230028.1_7810_8003_+|NW_020230028.1_8004_9583_-|NW_020230028.1_10556_11201_-|NW_020230028.1_12723_13307_+|NW_020230028.1_12801_13386_-|NW_020230028.1_13952_16112_-|NW_020230028.1_20231_21240_-|NW_020230028.1_22920_23485_+|NW_020230028.1_23219_23563_-|NW_020230028.1_24129_26289_-|NW_020230028.1_26767_26915_-|NW…	4_NW_020230028.1_255263_255685_-|NW_020230028.1_256526_256997_-|NW_020230028.1_256526_256997_-|NW_020230028.1_258388_258547_-	29	41.24	ORF_00045	ORF_00045	CjLGDV	59.6	47	18	1	258	395	157	203	1.13e-09	66.2	999	Harpegnathos_saltator	41.24	32.596	6.269	8.644	1.379	No	3.46e-88	9.03	7.658	17.696	1.372	0.078
NW_020230028.1_179940-180431	NW_020230028.1_179940-180431:+		SRR21423557	NW_020230028.1	9.03	Harpegnathos_saltator	7.65839	301009	Guinet et al.2023	179940	180431	+	lef4	VRQTLKLQNSFSQKGVAYYADLSDLETDWGELVNLVSSIYSLLGRFACGQLLEQCDDCRNVFSRRTGTCVGTGGYGYFFVDDSAHKNFIYSVKHEGEYPMRVCKLTYDSFLENGMSNAALVKASEFECGITNPYAGLPRNVSRALDCYGVYDRRVHLESQTLLV	164	0	3_NW_020230028.1_196385_198517_+|NW_020230028.1_283822_286914_+|NW_020230028.1_287173_288468_+	Q8I7P9.1,P04323.1,P10394.1	111_NW_020230028.1_1_2886_-|NW_020230028.1_2924_4569_-|NW_020230028.1_5632_6047_-|NW_020230028.1_7810_8003_+|NW_020230028.1_8004_9583_-|NW_020230028.1_10556_11201_-|NW_020230028.1_12723_13307_+|NW_020230028.1_12801_13386_-|NW_020230028.1_13952_16112_-|NW_020230028.1_20231_21240_-|NW_020230028.1_22920_23485_+|NW_020230028.1_23219_23563_-|NW_020230028.1_24129_26289_-|NW_020230028.1_26767_26915_-|NW…	2_NW_020230028.1_175136_178215_-|NW_020230028.1_178213_178834_-	29	41.24	ORF_00029	ORF_00029	CjLGDV	56.6	159	68	1	4	477	982	1140	1.04e-47	177	0.3675	Harpegnathos_saltator	41.24	32.596	6.269	8.644	1.379	No	3.46e-88	9.03	7.658	17.696	1.372	0.078
NW_020230028.1_123202-123381	NW_020230028.1_123202-123381:+			NW_020230028.1	9.03	Harpegnathos_saltator	7.65839	301009		123202	123381	+	ORF_00023	AKMSATWFDCKTVLWNTRYVTYIMCLLAIVLLLTLILSWNKNFVGFLCGALTIFSVYGAL	60	0	3_NW_020230028.1_196385_198517_+|NW_020230028.1_283822_286914_+|NW_020230028.1_287173_288468_+	Q8I7P9.1,P04323.1,P10394.1	111_NW_020230028.1_1_2886_-|NW_020230028.1_2924_4569_-|NW_020230028.1_5632_6047_-|NW_020230028.1_7810_8003_+|NW_020230028.1_8004_9583_-|NW_020230028.1_10556_11201_-|NW_020230028.1_12723_13307_+|NW_020230028.1_12801_13386_-|NW_020230028.1_13952_16112_-|NW_020230028.1_20231_21240_-|NW_020230028.1_22920_23485_+|NW_020230028.1_23219_23563_-|NW_020230028.1_24129_26289_-|NW_020230028.1_26767_26915_-|NW…	4_NW_020230028.1_121607_122260_+|NW_020230028.1_123220_123420_-|NW_020230028.1_123220_123420_-|NW_020230028.1_125183_125593_+	29	41.24	ORF_00023	ORF_00023	CjLGDV	55	60	27	0	1	180	35	94	7.2e-14	71.6	38.0887	Harpegnathos_saltator	41.24	32.596	6.269	8.644	1.379	No	3.46e-88	9.03	7.658	17.696	1.372	0.078
NW_020230028.1_160121-160300	NW_020230028.1_160121-160300:+			NW_020230028.1	9.03	Harpegnathos_saltator	7.65839	301009		160121	160300	+	ORF_00023	AKMSATWVDCKTVLWNTRYVTYIMCLLAIVLLLTLILSWNKNFVGFLCGALTIFSVYGAL	60	0	3_NW_020230028.1_196385_198517_+|NW_020230028.1_283822_286914_+|NW_020230028.1_287173_288468_+	Q8I7P9.1,P04323.1,P10394.1	111_NW_020230028.1_1_2886_-|NW_020230028.1_2924_4569_-|NW_020230028.1_5632_6047_-|NW_020230028.1_7810_8003_+|NW_020230028.1_8004_9583_-|NW_020230028.1_10556_11201_-|NW_020230028.1_12723_13307_+|NW_020230028.1_12801_13386_-|NW_020230028.1_13952_16112_-|NW_020230028.1_20231_21240_-|NW_020230028.1_22920_23485_+|NW_020230028.1_23219_23563_-|NW_020230028.1_24129_26289_-|NW_020230028.1_26767_26915_-|NW…	4_NW_020230028.1_158536_159178_+|NW_020230028.1_160138_160339_-|NW_020230028.1_160138_160339_-|NW_020230028.1_162114_162525_+	29	41.24	ORF_00023	ORF_00023	CjLGDV	55	60	27	0	1	180	35	94	7.2e-14	71.6	966.825	Harpegnathos_saltator	41.24	32.596	6.269	8.644	1.379	No	3.46e-88	9.03	7.658	17.696	1.372	0.078
NW_020230028.1_5602-5757	NW_020230028.1_5602-5757:-			NW_020230028.1	9.03	Harpegnathos_saltator	7.65839	301009		5602	5757	-	ORF_00025	YEMCDTCGSFFKNERDLRNHVLREHAIYNIDLGVNRTQQEYVKNCALIATKR	52	0	3_NW_020230028.1_196385_198517_+|NW_020230028.1_283822_286914_+|NW_020230028.1_287173_288468_+	Q8I7P9.1,P04323.1,P10394.1	111_NW_020230028.1_1_2886_-|NW_020230028.1_2924_4569_-|NW_020230028.1_5632_6047_-|NW_020230028.1_7810_8003_+|NW_020230028.1_8004_9583_-|NW_020230028.1_10556_11201_-|NW_020230028.1_12723_13307_+|NW_020230028.1_12801_13386_-|NW_020230028.1_13952_16112_-|NW_020230028.1_20231_21240_-|NW_020230028.1_22920_23485_+|NW_020230028.1_23219_23563_-|NW_020230028.1_24129_26289_-|NW_020230028.1_26767_26915_-|NW…	3_NW_020230028.1_2924_4569_-|NW_020230028.1_5632_6047_-|NW_020230028.1_5632_6047_-	29	41.24	ORF_00025	ORF_00025	CjLGDV	52.8	53	24	1	1	156	16	68	3.02e-10	60.8	0.1197	Harpegnathos_saltator	41.24	32.596	6.269	8.644	1.379	No	3.46e-88	9.03	7.658	17.696	1.372	0.078
NW_020230028.1_222706-223500	NW_020230028.1_222706-223500:+			NW_020230028.1	9.03	Harpegnathos_saltator	7.65839	301009		222706	223500	+	lef9	SLGCVACRTAPRESEPANTEPVATTRRATTGDIAIALSYEYCSVAMYNQLRFGNDVDKILTDKGGTVKNIL*SSKSFVYYLVTYPLRNTFRGYIQISPYLAPWHIALPFHHAVRLFSINVERDRRHLQFRRESNDRSCATTNGAVDGEFDVADEVWPDARCAFHFDVAPNFGLVLKRDPCIHNGSVIGVERVYVYERGLEHNNSVHISPFVLKHLNADFDGDAVTIMILRDIESAYESRRCLRDPFLFGDIPRFTFCQSMHF*MF	265	2	3_NW_020230028.1_196385_198517_+|NW_020230028.1_283822_286914_+|NW_020230028.1_287173_288468_+	Q8I7P9.1,P04323.1,P10394.1	111_NW_020230028.1_1_2886_-|NW_020230028.1_2924_4569_-|NW_020230028.1_5632_6047_-|NW_020230028.1_7810_8003_+|NW_020230028.1_8004_9583_-|NW_020230028.1_10556_11201_-|NW_020230028.1_12723_13307_+|NW_020230028.1_12801_13386_-|NW_020230028.1_13952_16112_-|NW_020230028.1_20231_21240_-|NW_020230028.1_22920_23485_+|NW_020230028.1_23219_23563_-|NW_020230028.1_24129_26289_-|NW_020230028.1_26767_26915_-|NW…	1_NW_020230028.1_221318_221467_+	29	41.24	ORF_00034	ORF_00034	CjLGDV	52.5	223	88	3	118	780	103	309	1.34e-67	231	0.8518	Harpegnathos_saltator	41.24	32.596	6.269	8.644	1.379	No	3.46e-88	9.03	7.658	17.696	1.372	0.078
NW_020230028.1_252059-252349	NW_020230028.1_252059-252349:+			NW_020230028.1	9.03	Harpegnathos_saltator	7.65839	301009	Guinet et al.2023	252059	252349	+	pif3	AARCNSKRGEYVMLVGYSILGVALWRCVQLYGRFNDEKFCENGAFNVNATLREPSYRDCSCPPGTTLLIKRTYDALLPHCVDEGTEHFYVEDMIAPD	97	0	3_NW_020230028.1_196385_198517_+|NW_020230028.1_283822_286914_+|NW_020230028.1_287173_288468_+	Q8I7P9.1,P04323.1,P10394.1	111_NW_020230028.1_1_2886_-|NW_020230028.1_2924_4569_-|NW_020230028.1_5632_6047_-|NW_020230028.1_7810_8003_+|NW_020230028.1_8004_9583_-|NW_020230028.1_10556_11201_-|NW_020230028.1_12723_13307_+|NW_020230028.1_12801_13386_-|NW_020230028.1_13952_16112_-|NW_020230028.1_20231_21240_-|NW_020230028.1_22920_23485_+|NW_020230028.1_23219_23563_-|NW_020230028.1_24129_26289_-|NW_020230028.1_26767_26915_-|NW…	3_NW_020230028.1_250603_251026_-|NW_020230028.1_251868_252339_-|NW_020230028.1_251868_252339_-	29	41.24	ORF_00045	ORF_00045	CjLGDV	51.5	99	44	2	7	291	140	238	3.38e-26	107		Harpegnathos_saltator	41.24	32.596	6.269	8.644	1.379	No	3.46e-88	9.03	7.658	17.696	1.372	0.078
NW_020230028.1_193046-193351	NW_020230028.1_193046-193351:-			NW_020230028.1	9.03	Harpegnathos_saltator	7.65839	301009		193046	193351	-	ORF_00086	MDAVRYVQMTSIDMLRCHDKRIPAVLRDMYKTLLRDSDREACCEMSMVFNMYVQSLTRLMFYWDAVQLGTGVIASTASKLVPLDRGVRAVSITMEDVFNDIR	102	0	3_NW_020230028.1_196385_198517_+|NW_020230028.1_283822_286914_+|NW_020230028.1_287173_288468_+	Q8I7P9.1,P04323.1,P10394.1	111_NW_020230028.1_1_2886_-|NW_020230028.1_2924_4569_-|NW_020230028.1_5632_6047_-|NW_020230028.1_7810_8003_+|NW_020230028.1_8004_9583_-|NW_020230028.1_10556_11201_-|NW_020230028.1_12723_13307_+|NW_020230028.1_12801_13386_-|NW_020230028.1_13952_16112_-|NW_020230028.1_20231_21240_-|NW_020230028.1_22920_23485_+|NW_020230028.1_23219_23563_-|NW_020230028.1_24129_26289_-|NW_020230028.1_26767_26915_-|NW…	5_NW_020230028.1_192699_193730_+|NW_020230028.1_192699_193730_+|NW_020230028.1_192699_193730_+|NW_020230028.1_193850_194348_-|NW_020230028.1_194873_195240_+	29	41.24	ORF_00086	ORF_00086	CjLGDV	42.2	102	59	0	1	306	87	188	2.4e-18	89.7	0.0001	Harpegnathos_saltator	41.24	32.596	6.269	8.644	1.379	No	3.46e-88	9.03	7.658	17.696	1.372	0.078
NW_020230028.1_89083-89913	NW_020230028.1_89083-89913:+			NW_020230028.1	9.03	Harpegnathos_saltator	7.65839	301009		89083	89913	+	dnapol	RPICIDFTSFYLSMGCQYELSMEAVYVLTCDHLLEIHGDDETLLDRNIRDGLVRCFNYEPADSLSRKSTGQLLIESTDDDAMAEDDMSRYTVRGRNSLAAAVVRRHAGWYESVEFSNAREMIESSVNPTRRQILVVCRSATVNDERPIICSLWSHYLRTRKRYKVKMRATDDVFQRRVFGCKKMFKVVANSMYGYLNHRRSVVYSSQVAAAVTLLSQKTFHEIAWICEVALPAVVACSPVSVNRVVNGDNGDGVALSRREIRCDVIYRDMDGLILCM	277	0	3_NW_020230028.1_196385_198517_+|NW_020230028.1_283822_286914_+|NW_020230028.1_287173_288468_+	Q8I7P9.1,P04323.1,P10394.1	111_NW_020230028.1_1_2886_-|NW_020230028.1_2924_4569_-|NW_020230028.1_5632_6047_-|NW_020230028.1_7810_8003_+|NW_020230028.1_8004_9583_-|NW_020230028.1_10556_11201_-|NW_020230028.1_12723_13307_+|NW_020230028.1_12801_13386_-|NW_020230028.1_13952_16112_-|NW_020230028.1_20231_21240_-|NW_020230028.1_22920_23485_+|NW_020230028.1_23219_23563_-|NW_020230028.1_24129_26289_-|NW_020230028.1_26767_26915_-|NW…		29	41.24	ORF_00001	ORF_00001	CjLGDV	41.8	282	129	8	1	831	688	939	2.2e-50	190		Harpegnathos_saltator	41.24	32.596	6.269	8.644	1.379	No	3.46e-88	9.03	7.658	17.696	1.372	0.078
NW_020230028.1_77122-78937	NW_020230028.1_77122-78937:+		SRR21423557	NW_020230028.1	9.03	Harpegnathos_saltator	7.65839	301009		77122	78937	+	dnapol	ADRDVTPRRYAPLCALS*VTATVCCGR*RMPICANFVSIRTCRET*LFVTCETTRTRKLVNTRCSRPSPRVS*WL*RRTFAND*RAARATIATMNTFENTTAKRKTTPNEPTTRRRMRSARKPTLSICTVCSKWVCGAE*TTERPPSLCNT*RK*TLARCAGINCRAIH*AHCRWCVTTSRRSRVWTAPCLAVWWRISV*RP*P*PFISDGSATMRIIRSTIAAS*SVMAWTRPP*HQYYWRTFRWPRRKK*TSENDKCRAHCALNMACRA*RCCLIGTNERFCSTRWRCY*ITSSSSICTDWTIRRTLLAWRVFSWPTTVGSTITHSW*TVR*TTITFQALTMHREPRFATTQVSFDLMLHVKARYLAQVGSIALKNVSRYFGADEAAERSLTERSGR…	605	21	3_NW_020230028.1_196385_198517_+|NW_020230028.1_283822_286914_+|NW_020230028.1_287173_288468_+	Q8I7P9.1,P04323.1,P10394.1	111_NW_020230028.1_1_2886_-|NW_020230028.1_2924_4569_-|NW_020230028.1_5632_6047_-|NW_020230028.1_7810_8003_+|NW_020230028.1_8004_9583_-|NW_020230028.1_10556_11201_-|NW_020230028.1_12723_13307_+|NW_020230028.1_12801_13386_-|NW_020230028.1_13952_16112_-|NW_020230028.1_20231_21240_-|NW_020230028.1_22920_23485_+|NW_020230028.1_23219_23563_-|NW_020230028.1_24129_26289_-|NW_020230028.1_26767_26915_-|NW…	2_NW_020230028.1_74839_77140_+|NW_020230028.1_74839_77140_+	29	41.24	ORF_00001	ORF_00001	CjLGDV	41.2	267	143	4	1037	1816	428	687	9.25e-43	178		Harpegnathos_saltator	41.24	32.596	6.269	8.644	1.379	No	3.46e-88	9.03	7.658	17.696	1.372	0.078
NW_020230028.1_88232-89008	NW_020230028.1_88232-89008:+			NW_020230028.1	9.03	Harpegnathos_saltator	7.65839	301009		88232	89008	+	dnapol	RESRFAMTQVSFDLMLHVKARYLAQVGSIALKNVSRYFGADEAAERSLTERSGREKMNFDAVTIRRLYFNRDGGSEVFNSGSAFDALDIDRGVNMLRVALYKMQDCTAVYHLM*NLSFLPTIALYSRHFYATPIDSSHSGNIRLLPNAFAVRALQHSNIVLPFRCNDHSLAMPSANRVCNDDERSLVAPRSPREVSRCLRGKRSRDSDEEKGVTNDATLSMRTSRTALPPVYDQLRLMRIDDNKVYIGGINSAAPNHYS	259	1	3_NW_020230028.1_196385_198517_+|NW_020230028.1_283822_286914_+|NW_020230028.1_287173_288468_+	Q8I7P9.1,P04323.1,P10394.1	111_NW_020230028.1_1_2886_-|NW_020230028.1_2924_4569_-|NW_020230028.1_5632_6047_-|NW_020230028.1_7810_8003_+|NW_020230028.1_8004_9583_-|NW_020230028.1_10556_11201_-|NW_020230028.1_12723_13307_+|NW_020230028.1_12801_13386_-|NW_020230028.1_13952_16112_-|NW_020230028.1_20231_21240_-|NW_020230028.1_22920_23485_+|NW_020230028.1_23219_23563_-|NW_020230028.1_24129_26289_-|NW_020230028.1_26767_26915_-|NW…	1_NW_020230028.1_86022_86725_-	29	41.24	ORF_00001	ORF_00001	CjLGDV	40.4	267	144	5	1	777	428	687	1.49e-43	169		Harpegnathos_saltator	41.24	32.596	6.269	8.644	1.379	No	3.46e-88	9.03	7.658	17.696	1.372	0.078
NW_020230028.1_136188-136922	NW_020230028.1_136188-136922:+			NW_020230028.1	9.03	Harpegnathos_saltator	7.65839	301009		136188	136922	+	lef8	AYDLYVS*NASYLQRPFGECGIVEAVATNCRAVRDGDDGRATGESISGGDGQRAVPRIARYANGPIGESTVELYAKHVCVTLRAIGVRQTLKLQNSFSQKGVAYYADFSDLETDWGELVNLVSSIYSLLGRFACGQLLEQCDDSIRFLATDRHVRGYRRLRVLLRR*FGAQKFHLQRQTRGRVSDARV*AHVRQFSGNGMSNAALGESQ*IRVRITNPYAGLPRNVSRALDCYGVYDRRVHLESQ	245	4	3_NW_020230028.1_196385_198517_+|NW_020230028.1_283822_286914_+|NW_020230028.1_287173_288468_+	Q8I7P9.1,P04323.1,P10394.1	111_NW_020230028.1_1_2886_-|NW_020230028.1_2924_4569_-|NW_020230028.1_5632_6047_-|NW_020230028.1_7810_8003_+|NW_020230028.1_8004_9583_-|NW_020230028.1_10556_11201_-|NW_020230028.1_12723_13307_+|NW_020230028.1_12801_13386_-|NW_020230028.1_13952_16112_-|NW_020230028.1_20231_21240_-|NW_020230028.1_22920_23485_+|NW_020230028.1_23219_23563_-|NW_020230028.1_24129_26289_-|NW_020230028.1_26767_26915_-|NW…	4_NW_020230028.1_131646_134724_-|NW_020230028.1_134722_135343_-|NW_020230028.1_136954_138700_+|NW_020230028.1_138701_140336_-	29	41.24	ORF_00095	ORF_00095	CjLGDV	39.6	144	73	4	25	450	913	1044	1.12e-13	82.8		Harpegnathos_saltator	41.24	32.596	6.269	8.644	1.379	No	3.46e-88	9.03	7.658	17.696	1.372	0.078
NW_020230028.1_176255-176614	NW_020230028.1_176255-176614:+			NW_020230028.1	9.03	Harpegnathos_saltator	7.65839	301009		176255	176614	+	ORF_00094	VHTLRVFILALHLGCSYGSISRTVSANDRASNRAHDCSFPPKTSSVYHALFHTSIAPHRLICGQYGTRRGGRGYGGGEGACSENQDDLDRFVTSSNYASPEQWLDDLFSLCDKACGRHDL	120	0	3_NW_020230028.1_196385_198517_+|NW_020230028.1_283822_286914_+|NW_020230028.1_287173_288468_+	Q8I7P9.1,P04323.1,P10394.1	111_NW_020230028.1_1_2886_-|NW_020230028.1_2924_4569_-|NW_020230028.1_5632_6047_-|NW_020230028.1_7810_8003_+|NW_020230028.1_8004_9583_-|NW_020230028.1_10556_11201_-|NW_020230028.1_12723_13307_+|NW_020230028.1_12801_13386_-|NW_020230028.1_13952_16112_-|NW_020230028.1_20231_21240_-|NW_020230028.1_22920_23485_+|NW_020230028.1_23219_23563_-|NW_020230028.1_24129_26289_-|NW_020230028.1_26767_26915_-|NW…	5_NW_020230028.1_170097_175113_+|NW_020230028.1_175136_178215_-|NW_020230028.1_175136_178215_-|NW_020230028.1_175136_178215_-|NW_020230028.1_178213_178834_-	29	41.24	ORF_00094	ORF_00094	CjLGDV	38	121	60	2	1	360	263	369	9.48e-17	86.3		Harpegnathos_saltator	41.24	32.596	6.269	8.644	1.379	No	3.46e-88	9.03	7.658	17.696	1.372	0.078
NW_020230028.1_238432-239481	NW_020230028.1_238432-239481:+			NW_020230028.1	9.03	Harpegnathos_saltator	7.65839	301009		238432	239481	+	helicase2	LIFVDEYSLIEGSLAEMLNAALRGRTVLIAGDYNQQPLIGEVENQAIRTMLDYNICFMYENVKTTDPRLLRRLACFPVWRDPAVTSAPRCPHGLPRTRTVDMSPFVRSLRAFAQDAIDADFGQLPRLIVASNERVNYANWAIGYLTWRNCPICHGADNGETRSGRCCLRYRRSVVATERRDVARSDNNNNNATSSCRTGARFDDRRDDPYADEHFVLRGTRYCVIHARANWPMQVGSRVIVHEIEFDDSVVVDTEDGALCRALCTLVKPYEYSSKWARRDGDRFDNVFCMIPFVMDAATTVYQVQGLTLDELTFPRCYIDAHGMNAKALYVTMSRFKHERQLSGLINCHS	350	0	3_NW_020230028.1_196385_198517_+|NW_020230028.1_283822_286914_+|NW_020230028.1_287173_288468_+	Q8I7P9.1,P04323.1,P10394.1	111_NW_020230028.1_1_2886_-|NW_020230028.1_2924_4569_-|NW_020230028.1_5632_6047_-|NW_020230028.1_7810_8003_+|NW_020230028.1_8004_9583_-|NW_020230028.1_10556_11201_-|NW_020230028.1_12723_13307_+|NW_020230028.1_12801_13386_-|NW_020230028.1_13952_16112_-|NW_020230028.1_20231_21240_-|NW_020230028.1_22920_23485_+|NW_020230028.1_23219_23563_-|NW_020230028.1_24129_26289_-|NW_020230028.1_26767_26915_-|NW…	4_NW_020230028.1_237046_237186_-|NW_020230028.1_238460_238832_-|NW_020230028.1_239271_239492_+|NW_020230028.1_239271_239492_+	29	41.24	ORF_00020	ORF_00020	CjLGDV	37.8	368	185	12	4	1041	440	785	2.85e-55	204	999	Harpegnathos_saltator	41.24	32.596	6.269	8.644	1.379	No	3.46e-88	9.03	7.658	17.696	1.372	0.078
NW_020230028.1_1573-2646	NW_020230028.1_1573-2646:-			NW_020230028.1	9.03	Harpegnathos_saltator	7.65839	301009	Guinet et al.2023	1573	2646	-	pif0/p74	SPATYTQFDENQANAYVDNRPLLFQLWDLAIACP*VASKIEVRIR*ADPRDDYSYEESMADAAIVVTLRWMNTESMCRFMRCHDSYQRDGEGHRYAPSNVPKLFPLDDSSSVTACEPVCFFLRNLRSTFTAASSSATNDLRAEHYSSREYSAMSVRDGRYRRRAIRQGRRSKRREGTTRLSPADVMTPAADLALFVYAPESETCEIANLGLILYIMQSWARSANGKSDECRVSNFAIGEDVLRGKIPNDVNGAVFGEPDERYATTGRLSSSYCAAFAKEFDPATRTCVVPWWETALSYTFLGSALVRLARHAFHGGDRCDETFPALPSRPEVSVSDEDPRLLLRREWFDDVDRAWVCP	358	2	3_NW_020230028.1_196385_198517_+|NW_020230028.1_283822_286914_+|NW_020230028.1_287173_288468_+	Q8I7P9.1,P04323.1,P10394.1	111_NW_020230028.1_1_2886_-|NW_020230028.1_2924_4569_-|NW_020230028.1_5632_6047_-|NW_020230028.1_7810_8003_+|NW_020230028.1_8004_9583_-|NW_020230028.1_10556_11201_-|NW_020230028.1_12723_13307_+|NW_020230028.1_12801_13386_-|NW_020230028.1_13952_16112_-|NW_020230028.1_20231_21240_-|NW_020230028.1_22920_23485_+|NW_020230028.1_23219_23563_-|NW_020230028.1_24129_26289_-|NW_020230028.1_26767_26915_-|NW…	4_NW_020230028.1_1_2886_-|NW_020230028.1_1_2886_-|NW_020230028.1_1_2886_-|NW_020230028.1_2924_4569_-	29	41.24	ORF_00073	ORF_00073	CjLGDV	37.2	320	164	10	139	1074	49	339	2.1e-45	178		Harpegnathos_saltator	41.24	32.596	6.269	8.644	1.379	No	3.46e-88	9.03	7.658	17.696	1.372	0.078
NW_020230028.1_216515-217432	NW_020230028.1_216515-217432:+			NW_020230028.1	9.03	Harpegnathos_saltator	7.65839	301009		216515	217432	+	helicase2	LIFVDEYSLIEGSLAEMLNAALRGRTVLIAGDCNQQPLIGKVENQAIRTMLDYNICFMYENVKATDPRLLRRLACFPVWRDPAVTSAPRCPHGLPRTRTVDMSPFVRSLRAIAQDAIDADFGQLPRLIVASNERVNYANWAIGYLTWRNCPICHGADNGETRSGRCCLRYRRSVVATERRDVARSDNNNNNATSSCRTGARFDDRCDDPYADEHFVLRGTRYCVIHARANWPMQVGSRVIVHEIEFDDSVVVDTKDGALCRALCTLVKPYEYSSKWARRDGDRFDNVFCMFPFVMDAAMTVYQVQG	306	0	3_NW_020230028.1_196385_198517_+|NW_020230028.1_283822_286914_+|NW_020230028.1_287173_288468_+	Q8I7P9.1,P04323.1,P10394.1	111_NW_020230028.1_1_2886_-|NW_020230028.1_2924_4569_-|NW_020230028.1_5632_6047_-|NW_020230028.1_7810_8003_+|NW_020230028.1_8004_9583_-|NW_020230028.1_10556_11201_-|NW_020230028.1_12723_13307_+|NW_020230028.1_12801_13386_-|NW_020230028.1_13952_16112_-|NW_020230028.1_20231_21240_-|NW_020230028.1_22920_23485_+|NW_020230028.1_23219_23563_-|NW_020230028.1_24129_26289_-|NW_020230028.1_26767_26915_-|NW…	5_NW_020230028.1_215129_215269_-|NW_020230028.1_216543_216915_-|NW_020230028.1_217354_217579_+|NW_020230028.1_217354_217579_+|NW_020230028.1_217818_218389_-	29	41.24	ORF_00020	ORF_00020	CjLGDV	36.6	331	158	12	4	918	440	744	2.84e-41	164	738.728	Harpegnathos_saltator	41.24	32.596	6.269	8.644	1.379	No	3.46e-88	9.03	7.658	17.696	1.372	0.078
NW_020230028.1_194759-195145	NW_020230028.1_194759-195145:-			NW_020230028.1	9.03	Harpegnathos_saltator	7.65839	301009		194759	195145	-	ORF_00077	EKIYSLHVNFLHWLITIHSNFAQPLRPS*DDQLFDNQLIMHWSVWNEYYSWILRQTPAELYVFHVSDRTREVQGVPVSKCTTLMQMIVRLFSESYSRMDDNRFHSAPATYGAWMRGHFAYSDNLCSHGT	129	1	3_NW_020230028.1_196385_198517_+|NW_020230028.1_283822_286914_+|NW_020230028.1_287173_288468_+	Q8I7P9.1,P04323.1,P10394.1	111_NW_020230028.1_1_2886_-|NW_020230028.1_2924_4569_-|NW_020230028.1_5632_6047_-|NW_020230028.1_7810_8003_+|NW_020230028.1_8004_9583_-|NW_020230028.1_10556_11201_-|NW_020230028.1_12723_13307_+|NW_020230028.1_12801_13386_-|NW_020230028.1_13952_16112_-|NW_020230028.1_20231_21240_-|NW_020230028.1_22920_23485_+|NW_020230028.1_23219_23563_-|NW_020230028.1_24129_26289_-|NW_020230028.1_26767_26915_-|NW…	4_NW_020230028.1_192699_193730_+|NW_020230028.1_193850_194348_-|NW_020230028.1_194873_195240_+|NW_020230028.1_194873_195240_+	29	41.24	ORF_00077	ORF_00077	CjLGDV	35.5	93	58	1	109	387	226	316	2.68e-09	65.9	0.5224	Harpegnathos_saltator	41.24	32.596	6.269	8.644	1.379	No	3.46e-88	9.03	7.658	17.696	1.372	0.078
NW_020230028.1_202193-202549	NW_020230028.1_202193-202549:-			NW_020230028.1	9.03	Harpegnathos_saltator	7.65839	301009		202193	202549	-	ORF_00077	AQPSKLQDGLAKADEFVSPV*LSRKLPLVWSDVNLCKKNAARPGRGCCLFAPLSYCQGSTAIINGSCAFHLRAIFNLTFLNDAIYALNAKGQAIVWLKSYCYVVNPRPVDDRMTTCFPL	119	1	3_NW_020230028.1_196385_198517_+|NW_020230028.1_283822_286914_+|NW_020230028.1_287173_288468_+	Q8I7P9.1,P04323.1,P10394.1	111_NW_020230028.1_1_2886_-|NW_020230028.1_2924_4569_-|NW_020230028.1_5632_6047_-|NW_020230028.1_7810_8003_+|NW_020230028.1_8004_9583_-|NW_020230028.1_10556_11201_-|NW_020230028.1_12723_13307_+|NW_020230028.1_12801_13386_-|NW_020230028.1_13952_16112_-|NW_020230028.1_20231_21240_-|NW_020230028.1_22920_23485_+|NW_020230028.1_23219_23563_-|NW_020230028.1_24129_26289_-|NW_020230028.1_26767_26915_-|NW…	6_NW_020230028.1_202194_202687_+|NW_020230028.1_202194_202687_+|NW_020230028.1_203039_203347_+|NW_020230028.1_204007_204196_+|NW_020230028.1_204224_204306_+|NW_020230028.1_204461_204632_+	29	41.24	ORF_00077	ORF_00077	CjLGDV	34.5	87	56	1	97	357	80	165	5.32e-07	58.9	0.9541	Harpegnathos_saltator	41.24	32.596	6.269	8.644	1.379	No	3.46e-88	9.03	7.658	17.696	1.372	0.078
NW_020230028.1_223680-224291	NW_020230028.1_223680-224291:+		SRR25204319	NW_020230028.1	9.03	Harpegnathos_saltator	7.65839	301009		223680	224291	+	lef9	LFGPWYDDYAHVLSDIWRRRPIDEARRHDSRNTRDCESTEEWWCESVWRQCPVLDLVFVRAVRTRGSDDGEAFIQRVRHVLFRRSIDVLDRVIVISDKSALCLEN*LVVHSGAKGTPRDFVTLHERTAANVAQAAVPQSDFFRECSPDQETAYLRYLDDFVIVSKHVSKSSYFGLKWATQMCTVAHGDLYMRDSLLLRDVTYYL	204	1	3_NW_020230028.1_196385_198517_+|NW_020230028.1_283822_286914_+|NW_020230028.1_287173_288468_+	Q8I7P9.1,P04323.1,P10394.1	111_NW_020230028.1_1_2886_-|NW_020230028.1_2924_4569_-|NW_020230028.1_5632_6047_-|NW_020230028.1_7810_8003_+|NW_020230028.1_8004_9583_-|NW_020230028.1_10556_11201_-|NW_020230028.1_12723_13307_+|NW_020230028.1_12801_13386_-|NW_020230028.1_13952_16112_-|NW_020230028.1_20231_21240_-|NW_020230028.1_22920_23485_+|NW_020230028.1_23219_23563_-|NW_020230028.1_24129_26289_-|NW_020230028.1_26767_26915_-|NW…	1_NW_020230028.1_226077_226194_-	29	41.24	ORF_00034	ORF_00034	CjLGDV	34.1	232	118	8	1	612	369	593	2.21e-27	120		Harpegnathos_saltator	41.24	32.596	6.269	8.644	1.379	No	3.46e-88	9.03	7.658	17.696	1.372	0.078
NW_020230028.1_105679-106668	NW_020230028.1_105679-106668:+			NW_020230028.1	9.03	Harpegnathos_saltator	7.65839	301009		105679	106668	+	dnapol	KDFHEIAWICEVALLAVVACSPVSVNRVVNGDNGDGDGVALSRREIRCDVIYRDMDGLIRCMLTLRESSLEGADDVSDLNKGPKFNAIDADQQQNTRR**CD*SIERFRSYNCPLIAIDLKDSGVETRSIMGKKKYWKTLELARGRFVTKGFEKNAQEFVKRTMNTLQRNVGSILTMRPEVARYRLVIKDQVAFFVAMFVSLNPYYASHGVEAFAFNLALNPRSVVGSEASFIQATIELYGCSPGDRVHCVFALDVEDPNATTFCLLWDFRSDRDRLNYYKIVRRLAVYFVQSMEGFKRGSIDDPLKKRTCTTAAEFDRTQQQAYATWLK	330	3	3_NW_020230028.1_196385_198517_+|NW_020230028.1_283822_286914_+|NW_020230028.1_287173_288468_+	Q8I7P9.1,P04323.1,P10394.1	111_NW_020230028.1_1_2886_-|NW_020230028.1_2924_4569_-|NW_020230028.1_5632_6047_-|NW_020230028.1_7810_8003_+|NW_020230028.1_8004_9583_-|NW_020230028.1_10556_11201_-|NW_020230028.1_12723_13307_+|NW_020230028.1_12801_13386_-|NW_020230028.1_13952_16112_-|NW_020230028.1_20231_21240_-|NW_020230028.1_22920_23485_+|NW_020230028.1_23219_23563_-|NW_020230028.1_24129_26289_-|NW_020230028.1_26767_26915_-|NW…		29	41.24	ORF_00001	ORF_00001	CjLGDV	33.6	351	181	9	1	990	891	1210	1.3e-38	158		Harpegnathos_saltator	41.24	32.596	6.269	8.644	1.379	No	3.46e-88	9.03	7.658	17.696	1.372	0.078
NW_020230028.1_260579-261601	NW_020230028.1_260579-261601:+		SRR21423557	NW_020230028.1	9.03	Harpegnathos_saltator	7.65839	301009		260579	261601	+	ORF_00048	FQSRRKLCMDRRISEALIRLHERTRATVPASATELRPSASWTVTRVNMNLYRFARRDGESTSSEFDTATTDRRRIGDDRYSDTVTVQRLISVIMQDVQQRNLNAKHVSGKTKRRTRDDLESTTEASSSCATTMSYVPLNRSCNQRKTVQVCCMLRTEGDWSTFRRLFADVAKLHSWSTIPSADGGIRECARNERLDEYSTESRILAIGSIERRTLLAGDILSEFALLPKLVFISSKSYVYVGANGTGLPHVSRLECNGARLFRRRLAYTANFVLYHAYHESDEFFDMRPFGARYRHMQALLFILALVNAELFAVSDGRNTNLALNMQSLGKAYDDVGLHIF	341	0	3_NW_020230028.1_196385_198517_+|NW_020230028.1_283822_286914_+|NW_020230028.1_287173_288468_+	Q8I7P9.1,P04323.1,P10394.1	111_NW_020230028.1_1_2886_-|NW_020230028.1_2924_4569_-|NW_020230028.1_5632_6047_-|NW_020230028.1_7810_8003_+|NW_020230028.1_8004_9583_-|NW_020230028.1_10556_11201_-|NW_020230028.1_12723_13307_+|NW_020230028.1_12801_13386_-|NW_020230028.1_13952_16112_-|NW_020230028.1_20231_21240_-|NW_020230028.1_22920_23485_+|NW_020230028.1_23219_23563_-|NW_020230028.1_24129_26289_-|NW_020230028.1_26767_26915_-|NW…	2_NW_020230028.1_262583_263028_-|NW_020230028.1_263288_263420_+	29	41.24	ORF_00048	ORF_00048	CjLGDV	31.7	372	186	11	1	1023	94	428	3.17e-26	121	1.0959	Harpegnathos_saltator	41.24	32.596	6.269	8.644	1.379	No	3.46e-88	9.03	7.658	17.696	1.372	0.078
NW_020230028.1_259369-259788	NW_020230028.1_259369-259788:-			NW_020230028.1	9.03	Harpegnathos_saltator	7.65839	301009		259369	259788	-	ORF_00047	IFDELQNMVSQIGRSPEITQLYELLFDRDRWREAIEPYERPIVVSTMFGMIQYSQRHDLDRRMYDVLVGQSLTVAYNTYQSIATNDRLRVCSHLVGTLQLTRRITGLDDRRMARTVESVRLLKRCCAKSLRALTLSLPMM	140	0	3_NW_020230028.1_196385_198517_+|NW_020230028.1_283822_286914_+|NW_020230028.1_287173_288468_+	Q8I7P9.1,P04323.1,P10394.1	111_NW_020230028.1_1_2886_-|NW_020230028.1_2924_4569_-|NW_020230028.1_5632_6047_-|NW_020230028.1_7810_8003_+|NW_020230028.1_8004_9583_-|NW_020230028.1_10556_11201_-|NW_020230028.1_12723_13307_+|NW_020230028.1_12801_13386_-|NW_020230028.1_13952_16112_-|NW_020230028.1_20231_21240_-|NW_020230028.1_22920_23485_+|NW_020230028.1_23219_23563_-|NW_020230028.1_24129_26289_-|NW_020230028.1_26767_26915_-|NW…	1_NW_020230028.1_258388_258547_-	29	41.24	ORF_00047	ORF_00047	CjLGDV	31.3	112	77	0	1	336	129	240	1.91e-11	72.4	337.905	Harpegnathos_saltator	41.24	32.596	6.269	8.644	1.379	No	3.46e-88	9.03	7.658	17.696	1.372	0.078
NW_020230028.1_87078-88058	NW_020230028.1_87078-88058:+			NW_020230028.1	9.03	Harpegnathos_saltator	7.65839	301009		87078	88058	+	dnapol	TRRLCIRSTIFLPWTPILYAAVQREHLPNLRRRLNCQLIVSRCGTMTTTICATVCTLVSNSDRVLWTVKDADLCEFRFDSYRSRDVAFRYLRDNAHAQTCKYSLFATEPTCFVVALAPYFRK*LARGASDDRDDERFREYDCETEDDAKRTDDETEDEERAETETIDLHRVFEMGVWCRVNDGATAESLQYIAKLNAREVRRNQLPRDPLSTLPVVCYDIETIARMDSTLLRSMEEDQRLSSVAVTVHQ*RFGDDANRSLNDSGVVVGDGMDETTVTPILLAYVPLTTQEEMNERERQVQSALRAQYGMSRVTVLFNRDERASARRA	327	2	3_NW_020230028.1_196385_198517_+|NW_020230028.1_283822_286914_+|NW_020230028.1_287173_288468_+	Q8I7P9.1,P04323.1,P10394.1	111_NW_020230028.1_1_2886_-|NW_020230028.1_2924_4569_-|NW_020230028.1_5632_6047_-|NW_020230028.1_7810_8003_+|NW_020230028.1_8004_9583_-|NW_020230028.1_10556_11201_-|NW_020230028.1_12723_13307_+|NW_020230028.1_12801_13386_-|NW_020230028.1_13952_16112_-|NW_020230028.1_20231_21240_-|NW_020230028.1_22920_23485_+|NW_020230028.1_23219_23563_-|NW_020230028.1_24129_26289_-|NW_020230028.1_26767_26915_-|NW…	1_NW_020230028.1_86022_86725_-	29	41.24	ORF_00001	ORF_00001	CjLGDV	30.7	326	172	6	19	981	87	363	4.74e-25	118		Harpegnathos_saltator	41.24	32.596	6.269	8.644	1.379	No	3.46e-88	9.03	7.658	17.696	1.372	0.078
NW_020230028.1_172477-174308	NW_020230028.1_172477-174308:+		SRR25204319	NW_020230028.1	9.03	Harpegnathos_saltator	7.65839	301009		172477	174308	+	pif0/p74	PRTICAPSITRRESTARCRCATDDIDDERFDGEGEIETARGDDSTLTRGRDDPGRGSSAVRVRSRVGYMRNRQPRSDFVHHAIVGSQRERQERRVSREQFRHR*GRLARQDPERRERCGLWRARREIRYHGTIELVILRGFRQGVRPGDAHVRRSVVGNCSVLHVSGVSVDATGSPRVARWGSVRRDDPRVAVATGGLRVRRGPTVALASRVVR*CRSRMGVPSPNVLLSDLSVTSKDTIWTNRDGGRVERAKPDDYASAANLGVSDQRVRKKRAANLDASDERVRGRVGSTTCSLADTDTRSITRNLLQRRDARHGNDAAFSGFVGDRDFVADESTTYDRDEVATIQRRVKRATEATGSNDVDREQRRSILEFDAMYADVSLRGSRMTSHDAVRRFVV…	610	2	3_NW_020230028.1_196385_198517_+|NW_020230028.1_283822_286914_+|NW_020230028.1_287173_288468_+	Q8I7P9.1,P04323.1,P10394.1	111_NW_020230028.1_1_2886_-|NW_020230028.1_2924_4569_-|NW_020230028.1_5632_6047_-|NW_020230028.1_7810_8003_+|NW_020230028.1_8004_9583_-|NW_020230028.1_10556_11201_-|NW_020230028.1_12723_13307_+|NW_020230028.1_12801_13386_-|NW_020230028.1_13952_16112_-|NW_020230028.1_20231_21240_-|NW_020230028.1_22920_23485_+|NW_020230028.1_23219_23563_-|NW_020230028.1_24129_26289_-|NW_020230028.1_26767_26915_-|NW…	4_NW_020230028.1_170097_175113_+|NW_020230028.1_170097_175113_+|NW_020230028.1_170097_175113_+|NW_020230028.1_175136_178215_-	29	41.24	ORF_00073	ORF_00073	CjLGDV	30.1	386	196	8	666	1811	338	653	5.73e-37	160		Harpegnathos_saltator	41.24	32.596	6.269	8.644	1.379	No	3.46e-88	9.03	7.658	17.696	1.372	0.078
NW_020230028.1_129002-130818	NW_020230028.1_129002-130818:+			NW_020230028.1	9.03	Harpegnathos_saltator	7.65839	301009		129002	130818	+	pif0/p74	PRTICAPSITRRESTARCRCATDDIDDERFDGESEIETARGDDSTLTRGRDDPGRGSSAVRVRSRVGYMRNRQPRSDFVHHAIVGSQRERQERRVSREQFRHR*GRLARQERRERCGLWRARREVRYHGTIELVILRGFRQGVRPGDAHVRRSVVGNCSVLHVSGVSVGATGSPRVARWGSVRRDVPRVAVATGGLRVRRGPTVALASRVVR*CRSRMGVPSPNVLLSDLSVTSKDTIWTNRDGGRVERAKPDDYASAANLGVSDQRVRKKRAANLDASDERVRGRVGSTTCSLADTDTRSIARNLLQRRDARHGDDAAFSGFVGDRDLVADESTTYDRDEVATIQRRVKRATEATGSNDVDREQRRSILEFDAMYADVSLRGSRMTSHDAVRRFVVTL…	605	3	3_NW_020230028.1_196385_198517_+|NW_020230028.1_283822_286914_+|NW_020230028.1_287173_288468_+	Q8I7P9.1,P04323.1,P10394.1	111_NW_020230028.1_1_2886_-|NW_020230028.1_2924_4569_-|NW_020230028.1_5632_6047_-|NW_020230028.1_7810_8003_+|NW_020230028.1_8004_9583_-|NW_020230028.1_10556_11201_-|NW_020230028.1_12723_13307_+|NW_020230028.1_12801_13386_-|NW_020230028.1_13952_16112_-|NW_020230028.1_20231_21240_-|NW_020230028.1_22920_23485_+|NW_020230028.1_23219_23563_-|NW_020230028.1_24129_26289_-|NW_020230028.1_26767_26915_-|NW…	4_NW_020230028.1_126620_131623_.|NW_020230028.1_126620_131623_.|NW_020230028.1_126620_131623_.|NW_020230028.1_131646_134724_-	29	41.24	ORF_00073	ORF_00073	CjLGDV	29.4	385	197	7	660	1796	338	653	6.44e-29	135		Harpegnathos_saltator	41.24	32.596	6.269	8.644	1.379	No	3.46e-88	9.03	7.658	17.696	1.372	0.078
NW_020230028.1_132007-133128	NW_020230028.1_132007-133128:+		SRR25204318	NW_020230028.1	9.03	Harpegnathos_saltator	7.65839	301009		132007	133128	+	ORF_00094	SNSLYVDGHRSILNTYRRLMLLIYDARCYGNCALGNTSRRHVTLNASTYLSRPHGEAIARYAFRMSYRATAFHSTVEPTTSPVAESSSFPECLEETFALRSSSRRVDAFLCRDDAMSVDRESVSASLLDDVCQLARPAWTCDGGEAGTIASN*TIMSGEKLLDHRFESATEAWLVVVSVLDWCSSVHRAIGLYPVRRSVWDLSFHSDRTRHCDDDDASVDNGNNVGERWTRDDEDEWRVVATSGLIDVGDVASYVYTLRVFILALHLGCSYGSISRTVSANDRASNRAHDCAFPPKTSSVYHALFHTSIAPHRLICGQYGTRRGGRGYGGGEGACSENQDDLDRFVTSSNYASPEQWLDDLFSLCDKACERHDL	374	1	3_NW_020230028.1_196385_198517_+|NW_020230028.1_283822_286914_+|NW_020230028.1_287173_288468_+	Q8I7P9.1,P04323.1,P10394.1	111_NW_020230028.1_1_2886_-|NW_020230028.1_2924_4569_-|NW_020230028.1_5632_6047_-|NW_020230028.1_7810_8003_+|NW_020230028.1_8004_9583_-|NW_020230028.1_10556_11201_-|NW_020230028.1_12723_13307_+|NW_020230028.1_12801_13386_-|NW_020230028.1_13952_16112_-|NW_020230028.1_20231_21240_-|NW_020230028.1_22920_23485_+|NW_020230028.1_23219_23563_-|NW_020230028.1_24129_26289_-|NW_020230028.1_26767_26915_-|NW…	5_NW_020230028.1_126620_131623_.|NW_020230028.1_131646_134724_-|NW_020230028.1_131646_134724_-|NW_020230028.1_131646_134724_-|NW_020230028.1_134722_135343_-	29	41.24	ORF_00094	ORF_00094	CjLGDV	29.3	382	186	9	4	1122	63	369	4.83e-33	138	1.3415	Harpegnathos_saltator	41.24	32.596	6.269	8.644	1.379	No	3.46e-88	9.03	7.658	17.696	1.372	0.078
NW_020230028.1_177530-179800	NW_020230028.1_177530-179800:+			NW_020230028.1	9.03	Harpegnathos_saltator	7.65839	301009		177530	179800	+	lef8	RHVGVGVFLCCREYMSRGVGIDDANVRVDGVSQPTREIDHIDNKRVSNAPTLYSSLLTDLTRALRALPLSSDDSAVKTTTVPSRWQACIAHHAAMSHRANLLPFISRRTHVRRDW*EIMKRRMKSEMRNERTLNAGLTNSRVNCIGVAAVATSSSSPPALATIEPTRDRPVEGEDEVVSTNDRFRCRAADVSADHAKMEQQLLCTKINTDVEYDHELVKRMRVVNLNAMSCLKMPNGFARFFSYINVGNIGNAGDESHSLYARFVCVRRLRPDGSSDTISARQRSVPRRRRSRNGERDFRRGRDTGSVPVGERECRTDRNDVAATKWHFWPTFLAIKYLVPGSVFTST*LRHPSPSPLASIARRASYFVNVRLTNGALTCRVRVTTSTDRVRDDGVSAA…	757	3	3_NW_020230028.1_196385_198517_+|NW_020230028.1_283822_286914_+|NW_020230028.1_287173_288468_+	Q8I7P9.1,P04323.1,P10394.1	111_NW_020230028.1_1_2886_-|NW_020230028.1_2924_4569_-|NW_020230028.1_5632_6047_-|NW_020230028.1_7810_8003_+|NW_020230028.1_8004_9583_-|NW_020230028.1_10556_11201_-|NW_020230028.1_12723_13307_+|NW_020230028.1_12801_13386_-|NW_020230028.1_13952_16112_-|NW_020230028.1_20231_21240_-|NW_020230028.1_22920_23485_+|NW_020230028.1_23219_23563_-|NW_020230028.1_24129_26289_-|NW_020230028.1_26767_26915_-|NW…	3_NW_020230028.1_175136_178215_-|NW_020230028.1_175136_178215_-|NW_020230028.1_178213_178834_-	29	41.24	ORF_00095	ORF_00095	CjLGDV	29.3	818	410	22	1	2271	235	945	4.29e-64	244		Harpegnathos_saltator	41.24	32.596	6.269	8.644	1.379	No	3.46e-88	9.03	7.658	17.696	1.372	0.078
NW_020230028.1_133292-135769	NW_020230028.1_133292-135769:+		SRR25204318	NW_020230028.1	9.03	Harpegnathos_saltator	7.65839	301009		133292	135769	+	lef8	LSAADYLAYLRDSYPQTRHFLAKWNALYRAYDCTVCDEAWSGMIRESSARAAAVSIPHDTAASRRGSRGL*ARQLTRMLRTGRYMACVNLRASDNATLHVCNFEPLVLESELDVRLRYGGDNERIAASADFARFDLSHMGQICTLGRFWVFNNFIHTDSRQCHRYRRHTNAANNVVVRMYDRTGKGQHAVPHKNRVVAHTGQVSSRGDTARRRESLHR*RDVERRERRIGRSRRARGRRLISARSRSPVRHVGVGVFLCCREYMSRGVGIDDANVRVDGVSQPTREINHIDNKRVSNAPTLYSSLLTDLTRALRALSLSSDDSAVKTTTVPSRWQACIAHHAAMSHRANLLPFISRRTHVRRDW*EIMKRRMKSEMRNERTLNAGLTNSRVNCIGVAAV…	826	5	3_NW_020230028.1_196385_198517_+|NW_020230028.1_283822_286914_+|NW_020230028.1_287173_288468_+	Q8I7P9.1,P04323.1,P10394.1	111_NW_020230028.1_1_2886_-|NW_020230028.1_2924_4569_-|NW_020230028.1_5632_6047_-|NW_020230028.1_7810_8003_+|NW_020230028.1_8004_9583_-|NW_020230028.1_10556_11201_-|NW_020230028.1_12723_13307_+|NW_020230028.1_12801_13386_-|NW_020230028.1_13952_16112_-|NW_020230028.1_20231_21240_-|NW_020230028.1_22920_23485_+|NW_020230028.1_23219_23563_-|NW_020230028.1_24129_26289_-|NW_020230028.1_26767_26915_-|NW…	5_NW_020230028.1_126620_131623_.|NW_020230028.1_131646_134724_-|NW_020230028.1_131646_134724_-|NW_020230028.1_134722_135343_-|NW_020230028.1_136954_138700_+	29	41.24	ORF_00095	ORF_00095	CjLGDV	28.5	906	442	24	1	2478	11	790	6.32e-70	263		Harpegnathos_saltator	41.24	32.596	6.269	8.644	1.379	No	3.46e-88	9.03	7.658	17.696	1.372	0.078
NW_020229982.1_25065-25286	NW_020229982.1_25065-25286:-			NW_020229982.1	5.67	Harpegnathos_saltator	7.65839	132418		25065	25286	-	ORF_00023	AKMSATWSDCKTVLWNTRNVTYIICLLAIVLLIALILSWNKNFVVFLCGSLTIFSVYGALVVSKQSCFSVFDNA	74	0			64_NW_020229982.1_4_462_-|NW_020229982.1_1736_2041_-|NW_020229982.1_2365_3199_-|NW_020229982.1_5779_6252_+|NW_020229982.1_6925_7281_-|NW_020229982.1_10763_11257_-|NW_020229982.1_12410_13071_+|NW_020229982.1_13070_13698_+|NW_020229982.1_13740_14383_+|NW_020229982.1_14409_14550_+|NW_020229982.1_14649_16007_+|NW_020229982.1_16008_17724_-|NW_020229982.1_17712_18470_+|NW_020229982.1_18471_19569_-|NW_0…	1_NW_020229982.1_26259_26394_-	28	46.3	ORF_00023	ORF_00023	CjLGDV	62.2	74	28	0	1	222	35	108	6.65e-26	102	0.0001	Harpegnathos_saltator	46.3	32.596	6.269	13.704	2.186	Yes	6.22e-144	5.67	7.658	17.696	-1.988	-0.112
NW_020229982.1_87193-87414	NW_020229982.1_87193-87414:-			NW_020229982.1	5.67	Harpegnathos_saltator	7.65839	132418		87193	87414	-	ORF_00023	AKMSATWSDCKTVLWNTRNVTYIICLLAIVLLIALILSWNKNFVVFLCGSLTIFSVYGALVVSKQSCFSVFDNA	74	0			64_NW_020229982.1_4_462_-|NW_020229982.1_1736_2041_-|NW_020229982.1_2365_3199_-|NW_020229982.1_5779_6252_+|NW_020229982.1_6925_7281_-|NW_020229982.1_10763_11257_-|NW_020229982.1_12410_13071_+|NW_020229982.1_13070_13698_+|NW_020229982.1_13740_14383_+|NW_020229982.1_14409_14550_+|NW_020229982.1_14649_16007_+|NW_020229982.1_16008_17724_-|NW_020229982.1_17712_18470_+|NW_020229982.1_18471_19569_-|NW_0…	1_NW_020229982.1_88387_88526_-	28	46.3	ORF_00023	ORF_00023	CjLGDV	62.2	74	28	0	1	222	35	108	6.65e-26	102	0.0001	Harpegnathos_saltator	46.3	32.596	6.269	13.704	2.186	Yes	6.22e-144	5.67	7.658	17.696	-1.988	-0.112
NW_020229982.1_48142-48366	NW_020229982.1_48142-48366:-			NW_020229982.1	5.67	Harpegnathos_saltator	7.65839	132418		48142	48366	-	ORF_00023	AKMSATWSDCKTVLWNTRNVTYIICLLAIVLLIALILSWNKNLVVFLCGSLTIFSVYGALVVSKQSCFSVFDNAV	75	0			64_NW_020229982.1_4_462_-|NW_020229982.1_1736_2041_-|NW_020229982.1_2365_3199_-|NW_020229982.1_5779_6252_+|NW_020229982.1_6925_7281_-|NW_020229982.1_10763_11257_-|NW_020229982.1_12410_13071_+|NW_020229982.1_13070_13698_+|NW_020229982.1_13740_14383_+|NW_020229982.1_14409_14550_+|NW_020229982.1_14649_16007_+|NW_020229982.1_16008_17724_-|NW_020229982.1_17712_18470_+|NW_020229982.1_18471_19569_-|NW_0…	1_NW_020229982.1_49350_49485_-	28	46.3	ORF_00023	ORF_00023	CjLGDV	60.8	74	29	0	1	222	35	108	1.14e-24	99.8	27.621	Harpegnathos_saltator	46.3	32.596	6.269	13.704	2.186	Yes	6.22e-144	5.67	7.658	17.696	-1.988	-0.112
NW_020229982.1_22748-22873	NW_020229982.1_22748-22873:-			NW_020229982.1	5.67	Harpegnathos_saltator	7.65839	132418		22748	22873	-	ORF_00025	EMCDSCGKFYENGRELRNHVLRTHAIYNVELGINRTQQEYVR	42	0			64_NW_020229982.1_4_462_-|NW_020229982.1_1736_2041_-|NW_020229982.1_2365_3199_-|NW_020229982.1_5779_6252_+|NW_020229982.1_6925_7281_-|NW_020229982.1_10763_11257_-|NW_020229982.1_12410_13071_+|NW_020229982.1_13070_13698_+|NW_020229982.1_13740_14383_+|NW_020229982.1_14409_14550_+|NW_020229982.1_14649_16007_+|NW_020229982.1_16008_17724_-|NW_020229982.1_17712_18470_+|NW_020229982.1_18471_19569_-|NW_0…	1_NW_020229982.1_20742_21114_-	28	46.3	ORF_00025	ORF_00025	CjLGDV	59.5	42	17	0	1	126	17	58	2.8e-10	60.5	9.0188	Harpegnathos_saltator	46.3	32.596	6.269	13.704	2.186	Yes	6.22e-144	5.67	7.658	17.696	-1.988	-0.112
NW_020229982.1_45824-45952	NW_020229982.1_45824-45952:-			NW_020229982.1	5.67	Harpegnathos_saltator	7.65839	132418		45824	45952	-	ORF_00025	YEMCDSCGKFYKNGCELRNHVLRMHAIYSVELGINRTQQEYVR	43	0			64_NW_020229982.1_4_462_-|NW_020229982.1_1736_2041_-|NW_020229982.1_2365_3199_-|NW_020229982.1_5779_6252_+|NW_020229982.1_6925_7281_-|NW_020229982.1_10763_11257_-|NW_020229982.1_12410_13071_+|NW_020229982.1_13070_13698_+|NW_020229982.1_13740_14383_+|NW_020229982.1_14409_14550_+|NW_020229982.1_14649_16007_+|NW_020229982.1_16008_17724_-|NW_020229982.1_17712_18470_+|NW_020229982.1_18471_19569_-|NW_0…	1_NW_020229982.1_43807_44179_-	28	46.3	ORF_00025	ORF_00025	CjLGDV	55.8	43	19	0	1	129	16	58	1.68e-09	58.5	2.39	Harpegnathos_saltator	46.3	32.596	6.269	13.704	2.186	Yes	6.22e-144	5.67	7.658	17.696	-1.988	-0.112
NW_020229982.1_35503-36270	NW_020229982.1_35503-36270:-			NW_020229982.1	5.67	Harpegnathos_saltator	7.65839	132418	Guinet et al.2023	35503	36270	-	lef8	TYDLYVTWHASYLQRAFDDCGTQSPASAKVHSHDDQSTNNGEDSSYRESFIYTDGPTREASVEIRAKYARVILRAVDTRQTVKLQNSFGQKGVAHYADLSDLVADRGERVDLVSSIYSLLGRFVCGQLLEQRDACRYVFSRRTGMCVGSGGYGYFFASDDSAHNNFIYSVKRDGENPMRVCKLTYDSFLENGMSSSALVKASEFEYGLNNPYAGLPRNVSRALDCYGAYDRRVHLRSQRLLVARRQALDRATVRAI	256	0			64_NW_020229982.1_4_462_-|NW_020229982.1_1736_2041_-|NW_020229982.1_2365_3199_-|NW_020229982.1_5779_6252_+|NW_020229982.1_6925_7281_-|NW_020229982.1_10763_11257_-|NW_020229982.1_12410_13071_+|NW_020229982.1_13070_13698_+|NW_020229982.1_13740_14383_+|NW_020229982.1_14409_14550_+|NW_020229982.1_14649_16007_+|NW_020229982.1_16008_17724_-|NW_020229982.1_17712_18470_+|NW_020229982.1_18471_19569_-|NW_0…	3_NW_020229982.1_35543_36039_-|NW_020229982.1_37196_37864_+|NW_020229982.1_37868_38471_+	28	46.3	ORF_00095	ORF_00095	CjLGDV	51.8	257	121	2	1	768	905	1159	7.69e-70	244		Harpegnathos_saltator	46.3	32.596	6.269	13.704	2.186	Yes	6.22e-144	5.67	7.658	17.696	-1.988	-0.112
NW_020229982.1_10674-11438	NW_020229982.1_10674-11438:-			NW_020229982.1	5.67	Harpegnathos_saltator	7.65839	132418	Guinet et al.2023	10674	11438	-	lef8	TYDLYVTWYASYLQRAFDDCGTQSPASAKVHSRDDQSTNNGEDSSYRESFTYTGPIREASVEIRAKYARVILRAIGTRQTVKLQNSFGQKGVAHYADLSGLVTDRGERVDLVSSIYSLLGKFACGQLLEQRDACRYVFSRRTGMCVSSGGYGYFFANDDSAHNNFIYSVKRDSENPMRVSKLTYDSFLENGMSSSVLVKASEFEHGLNNPYAGLPRNVSRTLDCYGVYDQRVHLRSQRLLVARRQALDRAIIRAI	255	0			64_NW_020229982.1_4_462_-|NW_020229982.1_1736_2041_-|NW_020229982.1_2365_3199_-|NW_020229982.1_5779_6252_+|NW_020229982.1_6925_7281_-|NW_020229982.1_10763_11257_-|NW_020229982.1_12410_13071_+|NW_020229982.1_13070_13698_+|NW_020229982.1_13740_14383_+|NW_020229982.1_14409_14550_+|NW_020229982.1_14649_16007_+|NW_020229982.1_16008_17724_-|NW_020229982.1_17712_18470_+|NW_020229982.1_18471_19569_-|NW_0…	3_NW_020229982.1_10763_11257_-|NW_020229982.1_12410_13071_+|NW_020229982.1_13070_13698_+	28	46.3	ORF_00095	ORF_00095	CjLGDV	49.8	257	125	3	1	765	905	1159	8.78e-65	230		Harpegnathos_saltator	46.3	32.596	6.269	13.704	2.186	Yes	6.22e-144	5.67	7.658	17.696	-1.988	-0.112
NW_020229982.1_66080-66820	NW_020229982.1_66080-66820:+		SRR21423557	NW_020229982.1	5.67	Harpegnathos_saltator	7.65839	132418		66080	66820	+	pif5/odv-e56	SPTMRSAFRHLDDTAEMHFPDASLARRNKYVTRQRDSLIERGSLARDHRVDGADVLERLIRNDPATLKRVNALLNKMSRTK*LLYVGGALLVTAGGIAALSRRAEKFARENTGCFLYTRDFANGVRKCRVAGCSCPMNVAVDIATTCRDDELWEKMRLGNSECDEATGRSPPYCVHCDWNETDSRSVNYVDREQLPDNAYVLCEHMDALDALNEFVRSTLDNVFGVGETIVGTAKNSLTTSARFLPW	247	1			64_NW_020229982.1_4_462_-|NW_020229982.1_1736_2041_-|NW_020229982.1_2365_3199_-|NW_020229982.1_5779_6252_+|NW_020229982.1_6925_7281_-|NW_020229982.1_10763_11257_-|NW_020229982.1_12410_13071_+|NW_020229982.1_13070_13698_+|NW_020229982.1_13740_14383_+|NW_020229982.1_14409_14550_+|NW_020229982.1_14649_16007_+|NW_020229982.1_16008_17724_-|NW_020229982.1_17712_18470_+|NW_020229982.1_18471_19569_-|NW_0…		28	46.3	ORF_00087	ORF_00087	CjLGDV	44.1	93	51	1	466	741	1	93	5.26e-15	80.9	0.4131	Harpegnathos_saltator	46.3	32.596	6.269	13.704	2.186	Yes	6.22e-144	5.67	7.658	17.696	-1.988	-0.112
NW_020229982.1_105717-107144	NW_020229982.1_105717-107144:-		SRR25195252	NW_020229982.1	5.67	Harpegnathos_saltator	7.65839	132418		105717	107144	-	dnapol	IIRGRNSLASAVLRNHGGWYEGVEFSNAREMIESSQDVSKRRILVVCRSATINRDRPIICSLWTHYLRMRQRYKRMARETSDVFQRRVFACKEKMFKVVANSMYSYLNYRHSVVYSSQVAAAVTLLPRKTFHETTWICEVALPAISTSRVNAAVRVARAIVPEETEIGRNAADVRCNVVYRDTDGLILCLSRSKNRHVEMSTESSDDSQNFCAISALEQRTYESLIVRTINRTFRRYECPLITIDLEDSGVETCSIMGKKKYWKTLNATNGRFVTKGFKKNAQEFVKYTVATLQRNVAAILATRHDRANCRIVINDQRAFFSSMFAFLDKYRIKHGVESFAFNLELNPRAVIGAEAAFIQSTIERYGYSPDDRVRCVFSLNSLDPDATNFCLLRDFRAG…	476	1			64_NW_020229982.1_4_462_-|NW_020229982.1_1736_2041_-|NW_020229982.1_2365_3199_-|NW_020229982.1_5779_6252_+|NW_020229982.1_6925_7281_-|NW_020229982.1_10763_11257_-|NW_020229982.1_12410_13071_+|NW_020229982.1_13070_13698_+|NW_020229982.1_13740_14383_+|NW_020229982.1_14409_14550_+|NW_020229982.1_14649_16007_+|NW_020229982.1_16008_17724_-|NW_020229982.1_17712_18470_+|NW_020229982.1_18471_19569_-|NW_0…	6_NW_020229982.1_101044_104158_-|NW_020229982.1_103518_105273_-|NW_020229982.1_107559_107638_+|NW_020229982.1_107577_107681_-|NW_020229982.1_108399_108504_-|NW_020229982.1_108626_108731_+	28	46.3	ORF_00001	ORF_00001	CjLGDV	40.2	475	227	12	1	1350	762	1204	3.58e-81	285		Harpegnathos_saltator	46.3	32.596	6.269	13.704	2.186	Yes	6.22e-144	5.67	7.658	17.696	-1.988	-0.112
NW_020229982.1_75502-77807	NW_020229982.1_75502-77807:-		SRR21423565	NW_020229982.1	5.67	Harpegnathos_saltator	7.65839	132418	Guinet et al.2023	75502	77807	-	lef8	TAVSLRQDQRRRQVRSRTGEANARGQSERNVVSEDAERVPAFLQLLQRR*HWQRGPRYESHSRYARFVRVRRGRCVGPNSALFTRLLDDGRPTLSRRLNRHHHRDQ*DTGAACRRGRGVVCSSRHKRRRRIRRRRR*RHGVHHVAFLASVPLDQATGTWCRGHGHASEITERITDGVDRPASRVLYQCATDQRRADLSGARDC*SRWRDERIDRRAGRCCCCCC*RGGRSGDVLSRLLRLLSARRSGDAISRSESARRARISPVLLVALHRHGDRYGATSLSSSHLVQSTRVGALRSVVAPRRRDRTRSRRRRIDDNNDDDAQTAQIARGGVSRPALDSGVSARYGHHGSRTESKLIVAINAHKRALELRTIVVAKGTANRREVRASTNDTVIRRELNE…	768	5			64_NW_020229982.1_4_462_-|NW_020229982.1_1736_2041_-|NW_020229982.1_2365_3199_-|NW_020229982.1_5779_6252_+|NW_020229982.1_6925_7281_-|NW_020229982.1_10763_11257_-|NW_020229982.1_12410_13071_+|NW_020229982.1_13070_13698_+|NW_020229982.1_13740_14383_+|NW_020229982.1_14409_14550_+|NW_020229982.1_14649_16007_+|NW_020229982.1_16008_17724_-|NW_020229982.1_17712_18470_+|NW_020229982.1_18471_19569_-|NW_0…	7_NW_020229982.1_75316_75810_-|NW_020229982.1_75316_75810_-|NW_020229982.1_77061_77717_+|NW_020229982.1_77716_78346_+|NW_020229982.1_77716_78346_+|NW_020229982.1_78407_79235_+|NW_020229982.1_79335_81454_+	28	46.3	ORF_00095	ORF_00095	CjLGDV	39.4	416	169	10	1062	2306	750	1083	1.76e-63	243		Harpegnathos_saltator	46.3	32.596	6.269	13.704	2.186	Yes	6.22e-144	5.67	7.658	17.696	-1.988	-0.112
NW_020229982.1_116607-117182	NW_020229982.1_116607-117182:+			NW_020229982.1	5.67	Harpegnathos_saltator	7.65839	132418		116607	117182	+	ac81	ADARDFNETTHRIDIMSYSIDSTWNMLRHVYMLYAGKSADDCDVSILPIEIHAGMSNYDSGSDDDDAKRRPCSQQLMYCTADYYGRGRCEGYVLLCELCTTEELNRARLKNDSFFLPFNNCDTIVPFVFQTPLL*LGSLGLVVGATLSTQTFNAYIFVLFVPIMAFLFTAVYNRTVCDARERESYELYRCRH	192	1			64_NW_020229982.1_4_462_-|NW_020229982.1_1736_2041_-|NW_020229982.1_2365_3199_-|NW_020229982.1_5779_6252_+|NW_020229982.1_6925_7281_-|NW_020229982.1_10763_11257_-|NW_020229982.1_12410_13071_+|NW_020229982.1_13070_13698_+|NW_020229982.1_13740_14383_+|NW_020229982.1_14409_14550_+|NW_020229982.1_14649_16007_+|NW_020229982.1_16008_17724_-|NW_020229982.1_17712_18470_+|NW_020229982.1_18471_19569_-|NW_0…	3_NW_020229982.1_115506_115855_-|NW_020229982.1_117883_118589_-|NW_020229982.1_118971_119785_-	28	46.3	ORF_00110	ORF_00110	CjLGDV	39.3	183	82	5	34	576	83	238	1.19e-26	113	0.6045	Harpegnathos_saltator	46.3	32.596	6.269	13.704	2.186	Yes	6.22e-144	5.67	7.658	17.696	-1.988	-0.112
NW_020229982.1_61251-61625	NW_020229982.1_61251-61625:-			NW_020229982.1	5.67	Harpegnathos_saltator	7.65839	132418		61251	61625	-	ORF_00086	MLRCHDKRIPTVLRDIYKTLLRDGDRRAYCEMSMVFNMYVQSLTRLAFYKDAIQLGTGVMASTASKLIPLDRGVRAVSITMEDVFNDIEWNRESYDSSVNGTACENPYFRLLRSVVLEALREYVG	125	0			64_NW_020229982.1_4_462_-|NW_020229982.1_1736_2041_-|NW_020229982.1_2365_3199_-|NW_020229982.1_5779_6252_+|NW_020229982.1_6925_7281_-|NW_020229982.1_10763_11257_-|NW_020229982.1_12410_13071_+|NW_020229982.1_13070_13698_+|NW_020229982.1_13740_14383_+|NW_020229982.1_14409_14550_+|NW_020229982.1_14649_16007_+|NW_020229982.1_16008_17724_-|NW_020229982.1_17712_18470_+|NW_020229982.1_18471_19569_-|NW_0…	5_NW_020229982.1_61188_61657_+|NW_020229982.1_61188_61657_+|NW_020229982.1_61188_61657_+|NW_020229982.1_62076_62340_-|NW_020229982.1_62492_62837_-	28	46.3	ORF_00086	ORF_00086	CjLGDV	37.6	125	78	0	1	375	100	224	1.53e-20	96.7	0.121	Harpegnathos_saltator	46.3	32.596	6.269	13.704	2.186	Yes	6.22e-144	5.67	7.658	17.696	-1.988	-0.112
NW_020229982.1_38155-39312	NW_020229982.1_38155-39312:-			NW_020229982.1	5.67	Harpegnathos_saltator	7.65839	132418		38155	39312	-	lef8	EYLAYLRDSYPQTRYALAQWNALYRSYECTVCEDAWTEATGCDESAIKTPLGLRARQLPRFLRTGRYIVCVTVRSRDRETTTTTTVHVCNFLPLLIGTELDVRVRYGDCDPAFAHSEFARHDLSHMGQIYAFARFWVFNSFIHTDSRQCHRYHHTNATIGAVVRMYVYDRTDKDNMLFLESNGALRIRDKYRREVTLIDETGRDAVSSIDSSVTSTTREIVDTFLRDLNGGADNDDNRAMSPNDFFQCCREYMLRGVGLEETNAPPSRHDADDQQQQQRVIEVLQLTNEIDHIDNKRVSNAPALYSALLTDLARSLDMILATSADADSDEGTARSASPRWQTCVAHYAAMSHRANLLQFVSRRTHIRRDWCEVMKRRMKSEMRSDR	386	0			64_NW_020229982.1_4_462_-|NW_020229982.1_1736_2041_-|NW_020229982.1_2365_3199_-|NW_020229982.1_5779_6252_+|NW_020229982.1_6925_7281_-|NW_020229982.1_10763_11257_-|NW_020229982.1_12410_13071_+|NW_020229982.1_13070_13698_+|NW_020229982.1_13740_14383_+|NW_020229982.1_14409_14550_+|NW_020229982.1_14649_16007_+|NW_020229982.1_16008_17724_-|NW_020229982.1_17712_18470_+|NW_020229982.1_18471_19569_-|NW_0…	7_NW_020229982.1_37196_37864_+|NW_020229982.1_37868_38471_+|NW_020229982.1_37868_38471_+|NW_020229982.1_38523_39165_+|NW_020229982.1_39191_39339_+|NW_020229982.1_39191_39339_+|NW_020229982.1_39438_40736_+	28	46.3	ORF_00095	ORF_00095	CjLGDV	37.2	392	201	12	1	1158	15	367	1.51e-52	200		Harpegnathos_saltator	46.3	32.596	6.269	13.704	2.186	Yes	6.22e-144	5.67	7.658	17.696	-1.988	-0.112
NW_020229982.1_109241-110545	NW_020229982.1_109241-110545:-			NW_020229982.1	5.67	Harpegnathos_saltator	7.65839	132418		109241	110545	-	dnapol	NDSTLPKGVEEDQRLSSIALTVHQRRRIIESSSSPNPRDNAATKTVENKDDDIVTTPILLAYVPLPNDNDQTTIVARERQSIVAAHSARYEASHGSILPRRTSVAGESFRDTVQQRVFANLYKLDDPADAERIACVLLGYNSWNYDYSFMVNRALYYGMYDYAFRALSMHREPRFAPTQLSLDVMSHVKARYLAQVGSIALKHMSRYFGANDASESSLTERSRREKMNFDAVTIRRLYFDRDGGDEVFNARAAFDSPDIDRGVNMLRVSLYNLQDCTTVYHLAQNLSLLSMIALYARHFYATLLDSSHSGNSRLLPNAFVVRALQHGVLLPFRCNNHAMFSMQSPVPAPTDAKKRDSHGQSRATLVIPASPHAVGQWLLGETTVAAPTVIDSSSSHGAA…	435	0			64_NW_020229982.1_4_462_-|NW_020229982.1_1736_2041_-|NW_020229982.1_2365_3199_-|NW_020229982.1_5779_6252_+|NW_020229982.1_6925_7281_-|NW_020229982.1_10763_11257_-|NW_020229982.1_12410_13071_+|NW_020229982.1_13070_13698_+|NW_020229982.1_13740_14383_+|NW_020229982.1_14409_14550_+|NW_020229982.1_14649_16007_+|NW_020229982.1_16008_17724_-|NW_020229982.1_17712_18470_+|NW_020229982.1_18471_19569_-|NW_0…	4_NW_020229982.1_107559_107638_+|NW_020229982.1_107577_107681_-|NW_020229982.1_108399_108504_-|NW_020229982.1_108626_108731_+	28	46.3	ORF_00001	ORF_00001	CjLGDV	37	454	218	13	1	1305	282	686	7.64e-65	238		Harpegnathos_saltator	46.3	32.596	6.269	13.704	2.186	Yes	6.22e-144	5.67	7.658	17.696	-1.988	-0.112
NW_020229982.1_78045-79208	NW_020229982.1_78045-79208:-			NW_020229982.1	5.67	Harpegnathos_saltator	7.65839	132418		78045	79208	-	lef8	EYLAYLRDSYPQTRYALAQWNALYRSYECTVCEDAWTEATGRDESAIASPLGLRARQLPRFLRSGRYMACVTVRSRDRKTTTTTTTVHVCNFLPLVIGTELDVRLRYGDRDLAFAHGEFVRHDLSHMDQIYAFARFWMFNSFIHTDLRQCHRYRRHTNATIGAVVRMYVYDRTGKGNMLFRESNGALRIRDKYRREVTLIDETGRDAVSSIDSGVTPTTREIVDTFLRNLNGGAATENARNRAMSPNDFFQCCREYMLRGVGLEETDAPPPRYNADQQQRQQRAIEVPQLTSEIDHIDNKRVSNAPALYSALLTDLARSLDTILATSTADADFDEGTIARPASPRWQTCVAHYAAMSHRANLLPFISRRTHIRRDWCEVMKRRMKSEM	388	0			64_NW_020229982.1_4_462_-|NW_020229982.1_1736_2041_-|NW_020229982.1_2365_3199_-|NW_020229982.1_5779_6252_+|NW_020229982.1_6925_7281_-|NW_020229982.1_10763_11257_-|NW_020229982.1_12410_13071_+|NW_020229982.1_13070_13698_+|NW_020229982.1_13740_14383_+|NW_020229982.1_14409_14550_+|NW_020229982.1_14649_16007_+|NW_020229982.1_16008_17724_-|NW_020229982.1_17712_18470_+|NW_020229982.1_18471_19569_-|NW_0…	7_NW_020229982.1_77061_77717_+|NW_020229982.1_77716_78346_+|NW_020229982.1_77716_78346_+|NW_020229982.1_78407_79235_+|NW_020229982.1_78407_79235_+|NW_020229982.1_79335_81454_+|NW_020229982.1_81170_82504_-	28	46.3	ORF_00095	ORF_00095	CjLGDV	36.2	389	207	10	1	1164	15	363	2.94e-54	205		Harpegnathos_saltator	46.3	32.596	6.269	13.704	2.186	Yes	6.22e-144	5.67	7.658	17.696	-1.988	-0.112
NW_020229982.1_2928-3320	NW_020229982.1_2928-3320:+			NW_020229982.1	5.67	Harpegnathos_saltator	7.65839	132418		2928	3320	+	ORF_00077	NWETVYTQHVNYLHRLITIHSSFAQKLRPSRDDQLLDNQLIMHWNVWNEYYSWILRETPADLYIFHVSDRTREVHGVPVSKCTTLTQMIVRLFSESYTRLNENRFLSGPSSYGVFLRGHFTYSDNLCAFGT	131	0			64_NW_020229982.1_4_462_-|NW_020229982.1_1736_2041_-|NW_020229982.1_2365_3199_-|NW_020229982.1_5779_6252_+|NW_020229982.1_6925_7281_-|NW_020229982.1_10763_11257_-|NW_020229982.1_12410_13071_+|NW_020229982.1_13070_13698_+|NW_020229982.1_13740_14383_+|NW_020229982.1_14409_14550_+|NW_020229982.1_14649_16007_+|NW_020229982.1_16008_17724_-|NW_020229982.1_17712_18470_+|NW_020229982.1_18471_19569_-|NW_0…	3_NW_020229982.1_1736_2041_-|NW_020229982.1_2365_3199_-|NW_020229982.1_2365_3199_-	28	46.3	ORF_00077	ORF_00077	CjLGDV	35.3	133	76	3	1	393	192	316	3.04e-17	88.2	2.1189	Harpegnathos_saltator	46.3	32.596	6.269	13.704	2.186	Yes	6.22e-144	5.67	7.658	17.696	-1.988	-0.112
NW_020229982.1_31947-32477	NW_020229982.1_31947-32477:-		SRR25204319	NW_020229982.1	5.67	Harpegnathos_saltator	7.65839	132418		31947	32477	-	ATPase	DSTEDVATSAYHRATEDFVRAYNREARVILELERTDTRAAADRHVALGTLVAQYAARYDRFIVDQTDRQFLRNEVVARCMQALSLRSMQLSGFADLAVSLGTVRNIHADIERAQRRLDDARDSDAAAGDDSADDGDPRTRTDGLYEYIAHESLNVSLNDLPDYEDQHAQLLNAYFVI	177	0			64_NW_020229982.1_4_462_-|NW_020229982.1_1736_2041_-|NW_020229982.1_2365_3199_-|NW_020229982.1_5779_6252_+|NW_020229982.1_6925_7281_-|NW_020229982.1_10763_11257_-|NW_020229982.1_12410_13071_+|NW_020229982.1_13070_13698_+|NW_020229982.1_13740_14383_+|NW_020229982.1_14409_14550_+|NW_020229982.1_14649_16007_+|NW_020229982.1_16008_17724_-|NW_020229982.1_17712_18470_+|NW_020229982.1_18471_19569_-|NW_0…	2_NW_020229982.1_29869_29974_+|NW_020229982.1_30503_30583_-	28	46.3	ORF_00098	ORF_00098	CjLGDV	35.2	182	109	6	1	531	2	179	4.34e-13	78.6	0.1011	Harpegnathos_saltator	46.3	32.596	6.269	13.704	2.186	Yes	6.22e-144	5.67	7.658	17.696	-1.988	-0.112
NW_020229982.1_79544-80044	NW_020229982.1_79544-80044:-			NW_020229982.1	5.67	Harpegnathos_saltator	7.65839	132418		79544	80044	-	ORF_00094	KLLDHRFELPVEA*SLLISVLDWCGDVHRAIGMYPVRRSVWNLWFSNETATRSRPSDAPIATTSRRRRRIEFTAAASDFDDEAADDDTWRVIGASGLVDVGDSASYVYTVRVLILAVYLGCSYGGITCAVSSNDRASNRAHDCAFPPKTAGVYHALFHSSIAPHRLI	167	1			64_NW_020229982.1_4_462_-|NW_020229982.1_1736_2041_-|NW_020229982.1_2365_3199_-|NW_020229982.1_5779_6252_+|NW_020229982.1_6925_7281_-|NW_020229982.1_10763_11257_-|NW_020229982.1_12410_13071_+|NW_020229982.1_13070_13698_+|NW_020229982.1_13740_14383_+|NW_020229982.1_14409_14550_+|NW_020229982.1_14649_16007_+|NW_020229982.1_16008_17724_-|NW_020229982.1_17712_18470_+|NW_020229982.1_18471_19569_-|NW_0…	7_NW_020229982.1_77061_77717_+|NW_020229982.1_77716_78346_+|NW_020229982.1_78407_79235_+|NW_020229982.1_79335_81454_+|NW_020229982.1_79335_81454_+|NW_020229982.1_79335_81454_+|NW_020229982.1_81170_82504_-	28	46.3	ORF_00094	ORF_00094	CjLGDV	34.4	151	56	2	46	498	215	322	5.2e-20	97.1	0.1865	Harpegnathos_saltator	46.3	32.596	6.269	13.704	2.186	Yes	6.22e-144	5.67	7.658	17.696	-1.988	-0.112
NW_020229982.1_2363-2872	NW_020229982.1_2363-2872:+			NW_020229982.1	5.67	Harpegnathos_saltator	7.65839	132418		2363	2872	+	ORF_00077	TMAERERQRERLQVRFDEGCPTHDTFEAMDDVELLSSTTSDPASPSGSLQDGLARADEFVAPVWLSRYLPIVWSNVDACKKNAKRPGMSCCLFAPLKYCHDSINVINGFCQYHLRAIFNLTYQNASYYVLNEEGKAVLWIKPCCCTSEPRPVDDRMTACFPFFELFEREP	170	0			64_NW_020229982.1_4_462_-|NW_020229982.1_1736_2041_-|NW_020229982.1_2365_3199_-|NW_020229982.1_5779_6252_+|NW_020229982.1_6925_7281_-|NW_020229982.1_10763_11257_-|NW_020229982.1_12410_13071_+|NW_020229982.1_13070_13698_+|NW_020229982.1_13740_14383_+|NW_020229982.1_14409_14550_+|NW_020229982.1_14649_16007_+|NW_020229982.1_16008_17724_-|NW_020229982.1_17712_18470_+|NW_020229982.1_18471_19569_-|NW_0…	4_NW_020229982.1_4_462_-|NW_020229982.1_1736_2041_-|NW_020229982.1_2365_3199_-|NW_020229982.1_2365_3199_-	28	46.3	ORF_00077	ORF_00077	CjLGDV	33.8	157	93	5	55	510	23	173	1.16e-13	79.7	0.0001	Harpegnathos_saltator	46.3	32.596	6.269	13.704	2.186	Yes	6.22e-144	5.67	7.658	17.696	-1.988	-0.112
NW_020229982.1_57744-58649	NW_020229982.1_57744-58649:+			NW_020229982.1	5.67	Harpegnathos_saltator	7.65839	132418		57744	58649	+	ORF_00077	GPTHDTFEAMDDVELLSSTTSNPAAPSGSLQDGLARVDEFVVPVWLSRYLPIVWSNVDACKKNAKRPGMSCCLFAPLK*CHDSINVINGFCQYHLRAIFNLTYQNASYYVLNEEGKAVLWIKPCCCTSEPRSVDDRMTACFPFFELFEREPNVMDIMLSNFERHLISYGVNNWETVYTQHVNYLHRLITIHSSFAQQLRPSRDDQLLDNQLIMHWNVWNEYYSWILRETPADLYIFHVSDRTREVQGVPVSKCTTLTQIIVRLFSESYTRLNENRFLSGPSSYGVFLRGHFTYSDNLCAFGT	302	1			64_NW_020229982.1_4_462_-|NW_020229982.1_1736_2041_-|NW_020229982.1_2365_3199_-|NW_020229982.1_5779_6252_+|NW_020229982.1_6925_7281_-|NW_020229982.1_10763_11257_-|NW_020229982.1_12410_13071_+|NW_020229982.1_13070_13698_+|NW_020229982.1_13740_14383_+|NW_020229982.1_14409_14550_+|NW_020229982.1_14649_16007_+|NW_020229982.1_16008_17724_-|NW_020229982.1_17712_18470_+|NW_020229982.1_18471_19569_-|NW_0…	3_NW_020229982.1_57036_57341_-|NW_020229982.1_57693_58535_-|NW_020229982.1_57693_58535_-	28	46.3	ORF_00077	ORF_00077	CjLGDV	33.3	309	183	9	1	906	24	316	5.25e-43	163	0.1358	Harpegnathos_saltator	46.3	32.596	6.269	13.704	2.186	Yes	6.22e-144	5.67	7.658	17.696	-1.988	-0.112
NW_020229982.1_14846-15784	NW_020229982.1_14846-15784:-		SRR25204318	NW_020229982.1	5.67	Harpegnathos_saltator	7.65839	132418		14846	15784	-	ORF_00094	RRSILSTYRRLMRLIYNARYYGSFPNRQ*HVTRATATYPSRPYGDTVARYAFSASYRSTSASLVTVSNGAGSLCVDMRRTRSDNDRDDASSSAPMSVSLMLERPTAECRLAHPEWLGDIELSCYGGSAADLIDFAETLLLHGEKLLDHRFESPVEAWSLLMSVLDWCGDVHCAIGMYPVRRSVWNLWFSNEVATRSRPSDNPIATSRRQRIEFTAASDCDDFDDEAADDDMWRLIGASGLVDVGDSASYVYTVRVLILAVYLGCSYSGITRAVSSNDRASNRAHDCAFPPKTAGVYHALFHSSIAPHRLICAQ	313	1			64_NW_020229982.1_4_462_-|NW_020229982.1_1736_2041_-|NW_020229982.1_2365_3199_-|NW_020229982.1_5779_6252_+|NW_020229982.1_6925_7281_-|NW_020229982.1_10763_11257_-|NW_020229982.1_12410_13071_+|NW_020229982.1_13070_13698_+|NW_020229982.1_13740_14383_+|NW_020229982.1_14409_14550_+|NW_020229982.1_14649_16007_+|NW_020229982.1_16008_17724_-|NW_020229982.1_17712_18470_+|NW_020229982.1_18471_19569_-|NW_0…	9_NW_020229982.1_12410_13071_+|NW_020229982.1_13070_13698_+|NW_020229982.1_13740_14383_+|NW_020229982.1_14409_14550_+|NW_020229982.1_14649_16007_+|NW_020229982.1_14649_16007_+|NW_020229982.1_14649_16007_+|NW_020229982.1_16008_17724_-|NW_020229982.1_17712_18470_+	28	46.3	ORF_00094	ORF_00094	CjLGDV	33.2	199	84	3	343	939	177	326	1.11e-24	114	0.3977	Harpegnathos_saltator	46.3	32.596	6.269	13.704	2.186	Yes	6.22e-144	5.67	7.658	17.696	-1.988	-0.112
NW_020229982.1_5839-6123	NW_020229982.1_5839-6123:-			NW_020229982.1	5.67	Harpegnathos_saltator	7.65839	132418		5839	6123	-	ORF_00086	MSMVFNMYVQSLTRLTFYKDAIQLGTGVMASTASKLIPLDRGVRAVSITMEDVFNDNEWYRESYDSSVNGTACENPYFRLLRSVVLEALREYVGN	95	0			64_NW_020229982.1_4_462_-|NW_020229982.1_1736_2041_-|NW_020229982.1_2365_3199_-|NW_020229982.1_5779_6252_+|NW_020229982.1_6925_7281_-|NW_020229982.1_10763_11257_-|NW_020229982.1_12410_13071_+|NW_020229982.1_13070_13698_+|NW_020229982.1_13740_14383_+|NW_020229982.1_14409_14550_+|NW_020229982.1_14649_16007_+|NW_020229982.1_16008_17724_-|NW_020229982.1_17712_18470_+|NW_020229982.1_18471_19569_-|NW_0…	4_NW_020229982.1_5779_6252_+|NW_020229982.1_5779_6252_+|NW_020229982.1_5779_6252_+|NW_020229982.1_6925_7281_-	28	46.3	ORF_00086	ORF_00086	CjLGDV	33	94	63	0	4	285	132	225	1.38e-08	62.4	0.4578	Harpegnathos_saltator	46.3	32.596	6.269	13.704	2.186	Yes	6.22e-144	5.67	7.658	17.696	-1.988	-0.112
NW_020229982.1_11659-13161	NW_020229982.1_11659-13161:-			NW_020229982.1	5.67	Harpegnathos_saltator	7.65839	132418		11659	13161	-	lef8	EQLFLCAKINADAEYDHELVKRMRVVNLNAMSCLKMPNGFPRFFSYFNVGNIGNAGRVMIRTHGICDSFVCDVAAASDRIARFLRDCAAVDRAAVDRPYRADSIGIIIAINEIPVLRVAVDAVSFARVGTTDDYVDDDDATAFTTWRFWPVFLSTKRLEPGAVVTVTRLRSPNASPAASIA*RAEYFVNVRLTNGVPICPVRVIVDRDGTTNESSAELDAAAGNGEAAAATYCHDCCDYYPLDGLEMRFRDRDRSNARCRRRCWSRYIATAIATALPRCRAHIWCSRHELELYEASSRRDGTTGPDRDNELTTTLKRPKLHEVACHGLLSIATYPRATDISKLIVAINTHKRALELRTIVATRTANGHEDRASTNDTVIRRELNACIDLAWRDFDQNGK…	501	1			64_NW_020229982.1_4_462_-|NW_020229982.1_1736_2041_-|NW_020229982.1_2365_3199_-|NW_020229982.1_5779_6252_+|NW_020229982.1_6925_7281_-|NW_020229982.1_10763_11257_-|NW_020229982.1_12410_13071_+|NW_020229982.1_13070_13698_+|NW_020229982.1_13740_14383_+|NW_020229982.1_14409_14550_+|NW_020229982.1_14649_16007_+|NW_020229982.1_16008_17724_-|NW_020229982.1_17712_18470_+|NW_020229982.1_18471_19569_-|NW_0…	7_NW_020229982.1_10763_11257_-|NW_020229982.1_12410_13071_+|NW_020229982.1_13070_13698_+|NW_020229982.1_13070_13698_+|NW_020229982.1_13740_14383_+|NW_020229982.1_14409_14550_+|NW_020229982.1_14649_16007_+	28	46.3	ORF_00095	ORF_00095	CjLGDV	33	509	232	16	1	1503	467	874	4.59e-59	223		Harpegnathos_saltator	46.3	32.596	6.269	13.704	2.186	Yes	6.22e-144	5.67	7.658	17.696	-1.988	-0.112
NW_020229982.1_83395-84099	NW_020229982.1_83395-84099:-			NW_020229982.1	5.67	Harpegnathos_saltator	7.65839	132418		83395	84099	-	pif0/p74	YTHYDEIQANAYVDNRTLLLHLWNLALSHPSITTKIEIRVRRADPLEDYTYDESMADAALVVTLRWMNTEDAYRFMRGHNAYPSSGTGRLCDTRDAPKLFPSSDSTTVTAFEPACFFLYRLNATADRPDDNDDTTITTTNDNGPPLSSAQYATNEYDVMSVRDGSYHRRRIVDSTHRASVNGATTILDSTTTDSSLTPAKLTDSQRTDIGLFEYTPETNTCELADIGLRAFVTQP	235	0			64_NW_020229982.1_4_462_-|NW_020229982.1_1736_2041_-|NW_020229982.1_2365_3199_-|NW_020229982.1_5779_6252_+|NW_020229982.1_6925_7281_-|NW_020229982.1_10763_11257_-|NW_020229982.1_12410_13071_+|NW_020229982.1_13070_13698_+|NW_020229982.1_13740_14383_+|NW_020229982.1_14409_14550_+|NW_020229982.1_14649_16007_+|NW_020229982.1_16008_17724_-|NW_020229982.1_17712_18470_+|NW_020229982.1_18471_19569_-|NW_0…	5_NW_020229982.1_79335_81454_+|NW_020229982.1_81170_82504_-|NW_020229982.1_82883_84117_-|NW_020229982.1_82883_84117_-|NW_020229982.1_82883_84117_-	28	46.3	ORF_00073	ORF_00073	CjLGDV	31.4	239	122	6	13	705	11	215	2.09e-24	113		Harpegnathos_saltator	46.3	32.596	6.269	13.704	2.186	Yes	6.22e-144	5.67	7.658	17.696	-1.988	-0.112
NW_020229982.1_81639-82430	NW_020229982.1_81639-82430:-			NW_020229982.1	5.67	Harpegnathos_saltator	7.65839	132418		81639	82430	-	pif0/p74	GTIQMLLKETGALAGTVLLETWMTRMMRSAYNRALLFAGQRLGGVASRTLLGLAVRASTARMLSIALTSLSTRVMLSLGSVATGVGAIVAVIELLSFVLDVAVMFGWDPGHYNVEQQNSVFDEYAMAWLRLRTRERTSRLDPYYVLFLLDRSAELANANGAVVSDNVRDESAVSVATTAETRRYAVRSRDDAPWFFAPFDAAVTAMLDDSLGGTESDSAATGIDGDRDRQRARPFHSDSPVVSYMLWSIHYFSHRRFNSNGQRV	264	0			64_NW_020229982.1_4_462_-|NW_020229982.1_1736_2041_-|NW_020229982.1_2365_3199_-|NW_020229982.1_5779_6252_+|NW_020229982.1_6925_7281_-|NW_020229982.1_10763_11257_-|NW_020229982.1_12410_13071_+|NW_020229982.1_13070_13698_+|NW_020229982.1_13740_14383_+|NW_020229982.1_14409_14550_+|NW_020229982.1_14649_16007_+|NW_020229982.1_16008_17724_-|NW_020229982.1_17712_18470_+|NW_020229982.1_18471_19569_-|NW_0…	5_NW_020229982.1_79335_81454_+|NW_020229982.1_81170_82504_-|NW_020229982.1_81170_82504_-|NW_020229982.1_81170_82504_-|NW_020229982.1_82883_84117_-	28	46.3	ORF_00073	ORF_00073	CjLGDV	30.6	310	157	5	22	792	450	754	3.65e-30	131		Harpegnathos_saltator	46.3	32.596	6.269	13.704	2.186	Yes	6.22e-144	5.67	7.658	17.696	-1.988	-0.112
NW_020229982.1_36950-37867	NW_020229982.1_36950-37867:-			NW_020229982.1	5.67	Harpegnathos_saltator	7.65839	132418		36950	37867	-	lef8	AMSCLKMPNGFPRFFSYFNVGNIGNAGRVMNRTHGMRDSFVCDVAAASDRIASFLRDSAVDRAAVDRPYRADSIGIIIAINEIPVLRVVVDAVSFARVGTTDDYIDDDEATAFTTWRFWPVFLSIKRLEPGAVVTVTHLRSPNASPAASIAERAEYFVNVRLTNGVPTCSVRVIVDHDCATNKSIAEPDAAANEAAAAATYCHDCCDYYLLDGLEMRFRDQDRRNARSRRRCWSRYIDSAIATALPRCRAHIWCSRHELALYEASSRRDGTTGPNRDDESTTLKRPKLHEVACHGLLSIAAYPRVT	306	0			64_NW_020229982.1_4_462_-|NW_020229982.1_1736_2041_-|NW_020229982.1_2365_3199_-|NW_020229982.1_5779_6252_+|NW_020229982.1_6925_7281_-|NW_020229982.1_10763_11257_-|NW_020229982.1_12410_13071_+|NW_020229982.1_13070_13698_+|NW_020229982.1_13740_14383_+|NW_020229982.1_14409_14550_+|NW_020229982.1_14649_16007_+|NW_020229982.1_16008_17724_-|NW_020229982.1_17712_18470_+|NW_020229982.1_18471_19569_-|NW_0…	6_NW_020229982.1_35543_36039_-|NW_020229982.1_37196_37864_+|NW_020229982.1_37868_38471_+|NW_020229982.1_38523_39165_+|NW_020229982.1_39191_39339_+|NW_020229982.1_39438_40736_+	28	46.3	ORF_00095	ORF_00095	CjLGDV	29.5	308	159	10	1	918	496	747	1.82e-21	107		Harpegnathos_saltator	46.3	32.596	6.269	13.704	2.186	Yes	6.22e-144	5.67	7.658	17.696	-1.988	-0.112
NW_020229982.1_41724-43700	NW_020229982.1_41724-43700:-			NW_020229982.1	5.67	Harpegnathos_saltator	7.65839	132418		41724	43700	-	pif0/p74	RQYVRDGSYHRRRIVDSTHASVNGATTTTALNLTDSSLTPSKLTDSQRTDIGLFEYTPETNTYELADIGLRAFVTQPWARSARGKSDECRVSNFALGHDLVRGQVNTDSRHDHDEQLDRRFATTGRLSSSCCAAFDKGFDAESHTCTVPWWEQILSYTFLGSTLIRLARHAVHGGDRCDETFPALSSRPEIAPEREDPRLLSQVAWFRDVDRS*MCPLPNVLLSDLGVISRDVVWTNRDGGRVERVTPRDYAFANERSGERRSRRVREQRDVHAARNHVSHSLADTDARCLARALLQRKTHPSRLAHHSSSLDQPFDGSWLGDHNENDDDGDDESTPRRHDQGAQQQQRGDSSRKRRAVDRDDDNEGARHRRVLDFDRLYASVTLRDSRRSSMESMIST…	659	3			64_NW_020229982.1_4_462_-|NW_020229982.1_1736_2041_-|NW_020229982.1_2365_3199_-|NW_020229982.1_5779_6252_+|NW_020229982.1_6925_7281_-|NW_020229982.1_10763_11257_-|NW_020229982.1_12410_13071_+|NW_020229982.1_13070_13698_+|NW_020229982.1_13740_14383_+|NW_020229982.1_14409_14550_+|NW_020229982.1_14649_16007_+|NW_020229982.1_16008_17724_-|NW_020229982.1_17712_18470_+|NW_020229982.1_18471_19569_-|NW_0…	5_NW_020229982.1_39438_40736_+|NW_020229982.1_41542_42580_-|NW_020229982.1_41542_42580_-|NW_020229982.1_42807_43544_-|NW_020229982.1_43807_44179_-	28	46.3	ORF_00073	ORF_00073	CjLGDV	28.8	666	317	13	148	1977	188	752	2.94e-63	238		Harpegnathos_saltator	46.3	32.596	6.269	13.704	2.186	Yes	6.22e-144	5.67	7.658	17.696	-1.988	-0.112
NW_020229982.1_19002-20018	NW_020229982.1_19002-20018:-			NW_020229982.1	5.67	Harpegnathos_saltator	7.65839	132418		19002	20018	-	pif0/p74	ATWIARGPPPNVLLSDLGVTSRDVVWTNRDGGRAVRASPRDYTFANERSGERRSRRVREQRDALAARNHVSHSLADTDARSLARALLQRKTHPSTFAAHHSSSLDQPFDGSRLADHDENDDDDDESTPRRHDQGAQQQQRGDSSRKRRAVDRDDDNEGARRRRVLDFDRLYVSVTLRDLRRSSMESVISTIQMLLEETGALAGIVLLETWITRMMRSAYNRAFRFAGQRLGGVASRTLLGLAVRASTARMLSIALTSLSTRVILSLGSVATGVGTIVAVIELLSFVLDMAVMFGWDPGHYNVEQQNSVFDEYAMAWLRLRTRERTPRLDPYYMLFLLDR	339	0			64_NW_020229982.1_4_462_-|NW_020229982.1_1736_2041_-|NW_020229982.1_2365_3199_-|NW_020229982.1_5779_6252_+|NW_020229982.1_6925_7281_-|NW_020229982.1_10763_11257_-|NW_020229982.1_12410_13071_+|NW_020229982.1_13070_13698_+|NW_020229982.1_13740_14383_+|NW_020229982.1_14409_14550_+|NW_020229982.1_14649_16007_+|NW_020229982.1_16008_17724_-|NW_020229982.1_17712_18470_+|NW_020229982.1_18471_19569_-|NW_0…	7_NW_020229982.1_16008_17724_-|NW_020229982.1_17712_18470_+|NW_020229982.1_18471_19569_-|NW_020229982.1_18471_19569_-|NW_020229982.1_19752_20476_-|NW_020229982.1_19752_20476_-|NW_020229982.1_20742_21114_-	28	46.3	ORF_00073	ORF_00073	CjLGDV	28.3	339	164	7	1	1017	334	593	3.8e-26	122		Harpegnathos_saltator	46.3	32.596	6.269	13.704	2.186	Yes	6.22e-144	5.67	7.658	17.696	-1.988	-0.112
NW_020230727.1_196139-196246	NW_020230727.1_196139-196246:+			NW_020230727.1	6.1	Harpegnathos_saltator	7.65839	259523		196139	196246	+	ORF_00023	WNKNFVVFLCGALTIFSVYGALVVSKQSCFSAFDNA	36	0	6_NW_020230727.1_64652_67810_-|NW_020230727.1_103158_111050_+|NW_020230727.1_145395_147627_+|NW_020230727.1_147812_149836_+|NW_020230727.1_158517_160427_+|NW_020230727.1_160935_161825_+	P16425.1,P10394.1,P04323.1,P10394.1,P04323.1,P10394.1	130_NW_020230727.1_1894_5120_-|NW_020230727.1_5121_6775_+|NW_020230727.1_6781_7445_+|NW_020230727.1_7375_7502_+|NW_020230727.1_7701_7887_-|NW_020230727.1_7703_7918_-|NW_020230727.1_9634_9856_-|NW_020230727.1_10036_11385_-|NW_020230727.1_11386_13492_-|NW_020230727.1_13493_13792_-|NW_020230727.1_13793_15278_+|NW_020230727.1_15277_16092_+|NW_020230727.1_16096_17075_-|NW_020230727.1_17480_17970_-|NW_…	1_NW_020230727.1_194425_195087_+	26	38.03	ORF_00023	ORF_00023	CjLGDV	63.9	36	13	0	1	108	73	108	2.21e-07	53.9	0.0001	Harpegnathos_saltator	38.03	32.596	6.269	5.434	0.867	No	2.81e-47	6.1	7.658	17.696	-1.558	-0.088
NW_020230009.1_64752-64973	NW_020230009.1_64752-64973:-			NW_020230009.1	4.97	Harpegnathos_saltator	7.65839	251138		64752	64973	-	ORF_00023	AKMSATWSDCKTVLWNTRNVTYIICLLAIVLLIALILSWNKNFVVFLCGSLTIFSVYGALVVNKQSCFSVFDNA	74	0	1_NW_020230009.1_2483_6602_+	P10394.1	130_NW_020230009.1_492_792_+|NW_020230009.1_813_899_+|NW_020230009.1_920_1123_+|NW_020230009.1_1124_1571_+|NW_020230009.1_1572_1932_+|NW_020230009.1_1933_2439_+|NW_020230009.1_2740_5626_+|NW_020230009.1_5627_7110_+|NW_020230009.1_7111_7417_+|NW_020230009.1_7545_7631_+|NW_020230009.1_7759_7845_+|NW_020230009.1_7866_7952_+|NW_020230009.1_7973_8059_+|NW_020230009.1_8080_8166_+|NW_020230009.1_8187_82…	1_NW_020230009.1_65954_66089_-	26	37.34	ORF_00023	ORF_00023	CjLGDV	60.8	74	29	0	1	222	35	108	9.44e-26	102	0.0001	Harpegnathos_saltator	37.34	32.596	6.269	4.744	0.757	No	1.55e-38	4.97	7.658	17.696	-2.688	-0.152
NW_020230727.1_87393-87614	NW_020230727.1_87393-87614:+		SRR21423557	NW_020230727.1	6.1	Harpegnathos_saltator	7.65839	259523		87393	87614	+	ORF_00023	AKMSATWSDCKTVLWNTRNVTYIICLLAIMLLIALILSWNKNFVVFLCGSLTIFSVYGALVVSKQSCFSVFDNA	74	0	6_NW_020230727.1_64652_67810_-|NW_020230727.1_103158_111050_+|NW_020230727.1_145395_147627_+|NW_020230727.1_147812_149836_+|NW_020230727.1_158517_160427_+|NW_020230727.1_160935_161825_+	P16425.1,P10394.1,P04323.1,P10394.1,P04323.1,P10394.1	130_NW_020230727.1_1894_5120_-|NW_020230727.1_5121_6775_+|NW_020230727.1_6781_7445_+|NW_020230727.1_7375_7502_+|NW_020230727.1_7701_7887_-|NW_020230727.1_7703_7918_-|NW_020230727.1_9634_9856_-|NW_020230727.1_10036_11385_-|NW_020230727.1_11386_13492_-|NW_020230727.1_13493_13792_-|NW_020230727.1_13793_15278_+|NW_020230727.1_15277_16092_+|NW_020230727.1_16096_17075_-|NW_020230727.1_17480_17970_-|NW_…	3_NW_020230727.1_84146_85767_+|NW_020230727.1_86356_86484_+|NW_020230727.1_89545_89877_+	26	38.03	ORF_00023	ORF_00023	CjLGDV	60.8	74	29	0	1	222	35	108	1.9e-25	101	0.0302	Harpegnathos_saltator	38.03	32.596	6.269	5.434	0.867	No	2.81e-47	6.1	7.658	17.696	-1.558	-0.088
NW_020230727.1_89752-89877	NW_020230727.1_89752-89877:+		SRR21423557	NW_020230727.1	6.1	Harpegnathos_saltator	7.65839	259523		89752	89877	+	ORF_00025	YEMCDSCDKFYKNGRELRNHVLRAHAIYNVELGINRTQQEYV	42	0	6_NW_020230727.1_64652_67810_-|NW_020230727.1_103158_111050_+|NW_020230727.1_145395_147627_+|NW_020230727.1_147812_149836_+|NW_020230727.1_158517_160427_+|NW_020230727.1_160935_161825_+	P16425.1,P10394.1,P04323.1,P10394.1,P04323.1,P10394.1	130_NW_020230727.1_1894_5120_-|NW_020230727.1_5121_6775_+|NW_020230727.1_6781_7445_+|NW_020230727.1_7375_7502_+|NW_020230727.1_7701_7887_-|NW_020230727.1_7703_7918_-|NW_020230727.1_9634_9856_-|NW_020230727.1_10036_11385_-|NW_020230727.1_11386_13492_-|NW_020230727.1_13493_13792_-|NW_020230727.1_13793_15278_+|NW_020230727.1_15277_16092_+|NW_020230727.1_16096_17075_-|NW_020230727.1_17480_17970_-|NW_…	2_NW_020230727.1_89545_89877_+|NW_020230727.1_89545_89877_+	26	38.03	ORF_00025	ORF_00025	CjLGDV	59.5	42	17	0	1	126	16	57	6.88e-11	62	6.3902	Harpegnathos_saltator	38.03	32.596	6.269	5.434	0.867	No	2.81e-47	6.1	7.658	17.696	-1.558	-0.088
NW_020230009.1_62468-62614	NW_020230009.1_62468-62614:-			NW_020230009.1	4.97	Harpegnathos_saltator	7.65839	251138		62468	62614	-	ORF_00025	VSIVMHYEMCDSCGKFYKNGRELRNHVLRTHAIYNVELGINRTQQEYVR	49	0	1_NW_020230009.1_2483_6602_+	P10394.1	130_NW_020230009.1_492_792_+|NW_020230009.1_813_899_+|NW_020230009.1_920_1123_+|NW_020230009.1_1124_1571_+|NW_020230009.1_1572_1932_+|NW_020230009.1_1933_2439_+|NW_020230009.1_2740_5626_+|NW_020230009.1_5627_7110_+|NW_020230009.1_7111_7417_+|NW_020230009.1_7545_7631_+|NW_020230009.1_7759_7845_+|NW_020230009.1_7866_7952_+|NW_020230009.1_7973_8059_+|NW_020230009.1_8080_8166_+|NW_020230009.1_8187_82…		26	37.34	ORF_00025	ORF_00025	CjLGDV	58.1	43	18	0	19	147	16	58	3.78e-10	60.5	0.0001	Harpegnathos_saltator	37.34	32.596	6.269	4.744	0.757	No	1.55e-38	4.97	7.658	17.696	-2.688	-0.152
NW_020230727.1_198311-198439	NW_020230727.1_198311-198439:+			NW_020230727.1	6.1	Harpegnathos_saltator	7.65839	259523		198311	198439	+	ORF_00025	YELSDTCGSFFENGRDLRNHVLREHAMYNIDLRVNRTQQEYVK	43	0	6_NW_020230727.1_64652_67810_-|NW_020230727.1_103158_111050_+|NW_020230727.1_145395_147627_+|NW_020230727.1_147812_149836_+|NW_020230727.1_158517_160427_+|NW_020230727.1_160935_161825_+	P16425.1,P10394.1,P04323.1,P10394.1,P04323.1,P10394.1	130_NW_020230727.1_1894_5120_-|NW_020230727.1_5121_6775_+|NW_020230727.1_6781_7445_+|NW_020230727.1_7375_7502_+|NW_020230727.1_7701_7887_-|NW_020230727.1_7703_7918_-|NW_020230727.1_9634_9856_-|NW_020230727.1_10036_11385_-|NW_020230727.1_11386_13492_-|NW_020230727.1_13493_13792_-|NW_020230727.1_13793_15278_+|NW_020230727.1_15277_16092_+|NW_020230727.1_16096_17075_-|NW_020230727.1_17480_17970_-|NW_…	3_NW_020230727.1_199615_200097_+|NW_020230727.1_200091_200210_-|NW_020230727.1_200204_200744_+	26	38.03	ORF_00025	ORF_00025	CjLGDV	58.1	43	18	0	1	129	16	58	2.77e-08	55.5	999	Harpegnathos_saltator	38.03	32.596	6.269	5.434	0.867	No	2.81e-47	6.1	7.658	17.696	-1.558	-0.088
NW_020230727.1_49651-49806	NW_020230727.1_49651-49806:-			NW_020230727.1	6.1	Harpegnathos_saltator	7.65839	259523		49651	49806	-	ORF_00025	YELCDTCGSFFENGRDLRNHVLREHAIYDVDLGVNRTQQEYMKNCALIATKR	52	0	6_NW_020230727.1_64652_67810_-|NW_020230727.1_103158_111050_+|NW_020230727.1_145395_147627_+|NW_020230727.1_147812_149836_+|NW_020230727.1_158517_160427_+|NW_020230727.1_160935_161825_+	P16425.1,P10394.1,P04323.1,P10394.1,P04323.1,P10394.1	130_NW_020230727.1_1894_5120_-|NW_020230727.1_5121_6775_+|NW_020230727.1_6781_7445_+|NW_020230727.1_7375_7502_+|NW_020230727.1_7701_7887_-|NW_020230727.1_7703_7918_-|NW_020230727.1_9634_9856_-|NW_020230727.1_10036_11385_-|NW_020230727.1_11386_13492_-|NW_020230727.1_13493_13792_-|NW_020230727.1_13793_15278_+|NW_020230727.1_15277_16092_+|NW_020230727.1_16096_17075_-|NW_020230727.1_17480_17970_-|NW_…	5_NW_020230727.1_44161_48066_-|NW_020230727.1_48060_48791_-|NW_020230727.1_49681_50091_-|NW_020230727.1_49681_50091_-|NW_020230727.1_51543_53197_-	26	38.03	ORF_00025	ORF_00025	CjLGDV	52.8	53	24	1	1	156	16	68	2.13e-10	61.2	999	Harpegnathos_saltator	38.03	32.596	6.269	5.434	0.867	No	2.81e-47	6.1	7.658	17.696	-1.558	-0.088
NW_020230727.1_75974-76540	NW_020230727.1_75974-76540:-		SRR21423557	NW_020230727.1	6.1	Harpegnathos_saltator	7.65839	259523		75974	76540	-	helicase	HVVTLFIFARGDTSVIMFLLRYITAIRFPEQFLKTVLLLQGTSDSGKSEFMSEVLRPVFSSVLSGTLSNATLSIKDEVNTDLMSMMRSHICQVDEPERMNAELFKNLISSTMMKSRYFHQQQAQYLRNLAKIVLMVNDAISLRSDAGVITRFKFCLRMLHRFKPLHDRHLDTSVDFVKTHATPSVSYQF	189	0	6_NW_020230727.1_64652_67810_-|NW_020230727.1_103158_111050_+|NW_020230727.1_145395_147627_+|NW_020230727.1_147812_149836_+|NW_020230727.1_158517_160427_+|NW_020230727.1_160935_161825_+	P16425.1,P10394.1,P04323.1,P10394.1,P04323.1,P10394.1	130_NW_020230727.1_1894_5120_-|NW_020230727.1_5121_6775_+|NW_020230727.1_6781_7445_+|NW_020230727.1_7375_7502_+|NW_020230727.1_7701_7887_-|NW_020230727.1_7703_7918_-|NW_020230727.1_9634_9856_-|NW_020230727.1_10036_11385_-|NW_020230727.1_11386_13492_-|NW_020230727.1_13493_13792_-|NW_020230727.1_13793_15278_+|NW_020230727.1_15277_16092_+|NW_020230727.1_16096_17075_-|NW_020230727.1_17480_17970_-|NW_…		26	38.03	ORF_00059	ORF_00059	CjLGDV	48.9	190	94	2	4	567	1143	1331	1.48e-47	178		Harpegnathos_saltator	38.03	32.596	6.269	5.434	0.867	No	2.81e-47	6.1	7.658	17.696	-1.558	-0.088
NW_020230009.1_39028-39783	NW_020230009.1_39028-39783:+			NW_020230009.1	4.97	Harpegnathos_saltator	7.65839	251138	Guinet et al.2023	39028	39783	+	pif5/odv-e56	TGSVMSPTVRSAFRHLDDTAEMHFPDASLARRNKYVTQQRDSLIERSSLARDHRVDGADVLERLIRNDPVTLKRVNALLNKTSRTKRLLYVGGGLLVTAGGIAALSRRAEKYARENTGCFLYTRDLANGVRKCRVAGCSCPLNVAPDIAMTCRDDELWKKMRLGNSECDNATGQTPPYCVHCDWNETDSRSVSYVDLEQLPDNAYVLCEHMDALDALNEFVGSTLDNAFGVGEMIVGTAKNSLTTSTRFLPW	252	0	1_NW_020230009.1_2483_6602_+	P10394.1	130_NW_020230009.1_492_792_+|NW_020230009.1_813_899_+|NW_020230009.1_920_1123_+|NW_020230009.1_1124_1571_+|NW_020230009.1_1572_1932_+|NW_020230009.1_1933_2439_+|NW_020230009.1_2740_5626_+|NW_020230009.1_5627_7110_+|NW_020230009.1_7111_7417_+|NW_020230009.1_7545_7631_+|NW_020230009.1_7759_7845_+|NW_020230009.1_7866_7952_+|NW_020230009.1_7973_8059_+|NW_020230009.1_8080_8166_+|NW_020230009.1_8187_82…	1_NW_020230009.1_40492_42123_-	26	37.34	ORF_00087	ORF_00087	CjLGDV	45.2	93	50	1	481	756	1	93	2.22e-14	79.3	0.6318	Harpegnathos_saltator	37.34	32.596	6.269	4.744	0.757	No	1.55e-38	4.97	7.658	17.696	-2.688	-0.152
NW_020230727.1_119162-120058	NW_020230727.1_119162-120058:-		SRR21423557	NW_020230727.1	6.1	Harpegnathos_saltator	7.65839	259523		119162	120058	-	pif1	SLRVCAHASAPVTVHMTDYDYGEHLGTDLTLRANTFVDKGYCVSESLAARFCDLNEPDRAATSEIGRARRQHRVANADWMLVRKRATQDTSVGSFNFACRCKYPHLVTNASSPLSACSRDVGCGDHGRLDEASRASDVDPFVNGRCEFED*WIAERDDVNGPFCREATVGEWPSLLPEPNYGDDGFLDLSSEFVDADFRAVIERKRRDSEDAPVRLADPCHRCPIVATDDGSVYFCGDEFRIAETSDGAPTIARAYIGVRRERDYLRGNGGQFPNACLRLSSAEGFASDRFLLQFMTSE	299	1	6_NW_020230727.1_64652_67810_-|NW_020230727.1_103158_111050_+|NW_020230727.1_145395_147627_+|NW_020230727.1_147812_149836_+|NW_020230727.1_158517_160427_+|NW_020230727.1_160935_161825_+	P16425.1,P10394.1,P04323.1,P10394.1,P04323.1,P10394.1	130_NW_020230727.1_1894_5120_-|NW_020230727.1_5121_6775_+|NW_020230727.1_6781_7445_+|NW_020230727.1_7375_7502_+|NW_020230727.1_7701_7887_-|NW_020230727.1_7703_7918_-|NW_020230727.1_9634_9856_-|NW_020230727.1_10036_11385_-|NW_020230727.1_11386_13492_-|NW_020230727.1_13493_13792_-|NW_020230727.1_13793_15278_+|NW_020230727.1_15277_16092_+|NW_020230727.1_16096_17075_-|NW_020230727.1_17480_17970_-|NW_…	5_NW_020230727.1_117263_119093_-|NW_020230727.1_119330_120163_+|NW_020230727.1_119330_120163_+|NW_020230727.1_120163_121719_-|NW_020230727.1_121720_123341_+	26	38.03	ORF_00105	ORF_00105	CjLGDV	42.8	304	153	7	1	897	224	511	3.21e-67	234		Harpegnathos_saltator	38.03	32.596	6.269	5.434	0.867	No	2.81e-47	6.1	7.658	17.696	-1.558	-0.088
NW_020230727.1_6784-7128	NW_020230727.1_6784-7128:+			NW_020230727.1	6.1	Harpegnathos_saltator	7.65839	259523		6784	7128	+	ORF_00007	YVACLDVTPMVVYVIRNSAKEREFVDLFRRRMESSKEVRFLRENPPYALRYTLDNRASRAKRQTQLQRLLDARPVTARITQVAYVLSDNANASAYRAPIRIKDIVQRIREILLRD	115	0	6_NW_020230727.1_64652_67810_-|NW_020230727.1_103158_111050_+|NW_020230727.1_145395_147627_+|NW_020230727.1_147812_149836_+|NW_020230727.1_158517_160427_+|NW_020230727.1_160935_161825_+	P16425.1,P10394.1,P04323.1,P10394.1,P04323.1,P10394.1	130_NW_020230727.1_1894_5120_-|NW_020230727.1_5121_6775_+|NW_020230727.1_6781_7445_+|NW_020230727.1_7375_7502_+|NW_020230727.1_7701_7887_-|NW_020230727.1_7703_7918_-|NW_020230727.1_9634_9856_-|NW_020230727.1_10036_11385_-|NW_020230727.1_11386_13492_-|NW_020230727.1_13493_13792_-|NW_020230727.1_13793_15278_+|NW_020230727.1_15277_16092_+|NW_020230727.1_16096_17075_-|NW_020230727.1_17480_17970_-|NW_…	8_NW_020230727.1_1894_5120_-|NW_020230727.1_5121_6775_+|NW_020230727.1_6781_7445_+|NW_020230727.1_6781_7445_+|NW_020230727.1_6781_7445_+|NW_020230727.1_7375_7502_+|NW_020230727.1_7701_7887_-|NW_020230727.1_7703_7918_-	26	38.03	ORF_00007	ORF_00007	CjLGDV	42.4	118	64	2	1	345	49	165	2.66e-12	73.9	0.1167	Harpegnathos_saltator	38.03	32.596	6.269	5.434	0.867	No	2.81e-47	6.1	7.658	17.696	-1.558	-0.088
NW_020230009.1_81661-82725	NW_020230009.1_81661-82725:-			NW_020230009.1	4.97	Harpegnathos_saltator	7.65839	251138		81661	82725	-	dnapol	FRRPICVDFASFYPSIGCQYELSMEMVYVVTSLHLLALYNHDTAFLDVGIRTGLIRCFDYEPVESK*RKTIDRLTISASIETNCALDMSNYIIRGRNSLASAVLRNHGGWYESVEFFNAREMIESSQDVSKRRILVVCRSATINRDRPIICSLWTHYLRMRQRYKRMARETSDVFQRRVFACKEKMFKVVANSMYGYLNYRHSVVYSPQVAAAVTLLSRETFHDTTWICEMALPAIVTSRVNAAVRVARAIVSEETEIGRNVADIRCNVVYRDTDGLILCLSRSKNRHAEMSTESSDDSPNFSTISALEQRAYESLIVRTINRTFCRYECPLITIDLEDSGVETCSIIGKKKYWK	355	1	1_NW_020230009.1_2483_6602_+	P10394.1	130_NW_020230009.1_492_792_+|NW_020230009.1_813_899_+|NW_020230009.1_920_1123_+|NW_020230009.1_1124_1571_+|NW_020230009.1_1572_1932_+|NW_020230009.1_1933_2439_+|NW_020230009.1_2740_5626_+|NW_020230009.1_5627_7110_+|NW_020230009.1_7111_7417_+|NW_020230009.1_7545_7631_+|NW_020230009.1_7759_7845_+|NW_020230009.1_7866_7952_+|NW_020230009.1_7973_8059_+|NW_020230009.1_8080_8166_+|NW_020230009.1_8187_82…	5_NW_020230009.1_78829_80568_-|NW_020230009.1_82866_82945_+|NW_020230009.1_82884_82989_-|NW_020230009.1_83107_83766_-|NW_020230009.1_83782_83865_+	26	37.34	ORF_00001	ORF_00001	CjLGDV	41.8	368	162	12	1	1065	686	1014	3.22e-63	230		Harpegnathos_saltator	37.34	32.596	6.269	4.744	0.757	No	1.55e-38	4.97	7.658	17.696	-2.688	-0.152
NW_020230727.1_211791-212570	NW_020230727.1_211791-212570:+		SRR25195257	NW_020230727.1	6.1	Harpegnathos_saltator	7.65839	259523		211791	212570	+	dnapol	REPRFAATQVSFDLMLHVKARYLAQVGSIALKNVSRYFGANEAAERSLTERSRREKMNFDAVMIRRLYFDPDGGSEIFDSGLAFDTLDIDRGVNMLRVALYNLQDCTAVYHLMQNLSFLPTIALYSRHFYATLLDSSHSGSSILLPNAFAVRALQRSNVVLPFRCNDHSLFAMPSANRECNGDERSLVAPRSPREVSRWFRGKRSCDSDEEKGVTNDATLSTRSGRTALPPVYNQLRLMRIDDDKVYIGGINSTVPNHYS	260	0	6_NW_020230727.1_64652_67810_-|NW_020230727.1_103158_111050_+|NW_020230727.1_145395_147627_+|NW_020230727.1_147812_149836_+|NW_020230727.1_158517_160427_+|NW_020230727.1_160935_161825_+	P16425.1,P10394.1,P04323.1,P10394.1,P04323.1,P10394.1	130_NW_020230727.1_1894_5120_-|NW_020230727.1_5121_6775_+|NW_020230727.1_6781_7445_+|NW_020230727.1_7375_7502_+|NW_020230727.1_7701_7887_-|NW_020230727.1_7703_7918_-|NW_020230727.1_9634_9856_-|NW_020230727.1_10036_11385_-|NW_020230727.1_11386_13492_-|NW_020230727.1_13493_13792_-|NW_020230727.1_13793_15278_+|NW_020230727.1_15277_16092_+|NW_020230727.1_16096_17075_-|NW_020230727.1_17480_17970_-|NW_…	2_NW_020230727.1_212792_213697_+|NW_020230727.1_213699_216051_+	26	38.03	ORF_00001	ORF_00001	CjLGDV	41.3	269	140	5	1	780	428	687	3.26e-46	177		Harpegnathos_saltator	38.03	32.596	6.269	5.434	0.867	No	2.81e-47	6.1	7.658	17.696	-1.558	-0.088
NW_020230727.1_227340-227762	NW_020230727.1_227340-227762:-		SRR25204309	NW_020230727.1	6.1	Harpegnathos_saltator	7.65839	259523		227340	227762	-	ORF_00007	MGIFGFSALRDRFASVVQDGAPSSGCYVACLDVTPVVVYAIRNSADEREFVDLFRRRMESSKEVRFLRENPPYALRYTLDNRAPRAKRQTQLQRLLDARPVTARITQVAYALSDNANASATRAPIRIKDMVPRIREILLRD	141	0	6_NW_020230727.1_64652_67810_-|NW_020230727.1_103158_111050_+|NW_020230727.1_145395_147627_+|NW_020230727.1_147812_149836_+|NW_020230727.1_158517_160427_+|NW_020230727.1_160935_161825_+	P16425.1,P10394.1,P04323.1,P10394.1,P04323.1,P10394.1	130_NW_020230727.1_1894_5120_-|NW_020230727.1_5121_6775_+|NW_020230727.1_6781_7445_+|NW_020230727.1_7375_7502_+|NW_020230727.1_7701_7887_-|NW_020230727.1_7703_7918_-|NW_020230727.1_9634_9856_-|NW_020230727.1_10036_11385_-|NW_020230727.1_11386_13492_-|NW_020230727.1_13493_13792_-|NW_020230727.1_13793_15278_+|NW_020230727.1_15277_16092_+|NW_020230727.1_16096_17075_-|NW_020230727.1_17480_17970_-|NW_…	7_NW_020230727.1_225133_226437_+|NW_020230727.1_226553_226770_+|NW_020230727.1_226835_227093_-|NW_020230727.1_227023_227771_-|NW_020230727.1_227023_227771_-|NW_020230727.1_227023_227771_-|NW_020230727.1_229074_231409_-	26	38.03	ORF_00007	ORF_00007	CjLGDV	41	166	72	5	1	423	1	165	4.33e-19	94.4	0.2673	Harpegnathos_saltator	38.03	32.596	6.269	5.434	0.867	No	2.81e-47	6.1	7.658	17.696	-1.558	-0.088
NW_020230009.1_17494-17760	NW_020230009.1_17494-17760:+			NW_020230009.1	4.97	Harpegnathos_saltator	7.65839	251138		17494	17760	+	lef5	FFALENHVLYSPRLAAVVAPRSNDSIDENRMQIALRALFDDYQHFLNFIRELECKHTAGSFRTETRQLRANDEAATRFVICNECDKIVR	89	0	1_NW_020230009.1_2483_6602_+	P10394.1	130_NW_020230009.1_492_792_+|NW_020230009.1_813_899_+|NW_020230009.1_920_1123_+|NW_020230009.1_1124_1571_+|NW_020230009.1_1572_1932_+|NW_020230009.1_1933_2439_+|NW_020230009.1_2740_5626_+|NW_020230009.1_5627_7110_+|NW_020230009.1_7111_7417_+|NW_020230009.1_7545_7631_+|NW_020230009.1_7759_7845_+|NW_020230009.1_7866_7952_+|NW_020230009.1_7973_8059_+|NW_020230009.1_8080_8166_+|NW_020230009.1_8187_82…	4_NW_020230009.1_15330_17214_-|NW_020230009.1_17571_17770_-|NW_020230009.1_17571_17770_-|NW_020230009.1_17880_18564_-	26	37.34	ORF_00083	ORF_00083	CjLGDV	40	90	49	3	1	267	26	111	2.13e-08	58.5	0.0001	Harpegnathos_saltator	37.34	32.596	6.269	4.744	0.757	No	1.55e-38	4.97	7.658	17.696	-2.688	-0.152
NW_020230009.1_28464-28730	NW_020230009.1_28464-28730:+			NW_020230009.1	4.97	Harpegnathos_saltator	7.65839	251138		28464	28730	+	lef5	FFALENHVLYSPRLAAVVAPRSNDSIDENRMQIALRALFDDYQHFLNFIRELECKHTAGSFRTETRQLRANDEAATRFVICNECDKIVR	89	0	1_NW_020230009.1_2483_6602_+	P10394.1	130_NW_020230009.1_492_792_+|NW_020230009.1_813_899_+|NW_020230009.1_920_1123_+|NW_020230009.1_1124_1571_+|NW_020230009.1_1572_1932_+|NW_020230009.1_1933_2439_+|NW_020230009.1_2740_5626_+|NW_020230009.1_5627_7110_+|NW_020230009.1_7111_7417_+|NW_020230009.1_7545_7631_+|NW_020230009.1_7759_7845_+|NW_020230009.1_7866_7952_+|NW_020230009.1_7973_8059_+|NW_020230009.1_8080_8166_+|NW_020230009.1_8187_82…	4_NW_020230009.1_26297_28184_-|NW_020230009.1_28541_28740_-|NW_020230009.1_28541_28740_-|NW_020230009.1_28850_29534_-	26	37.34	ORF_00083	ORF_00083	CjLGDV	40	90	49	3	1	267	26	111	2.13e-08	58.5	0.0001	Harpegnathos_saltator	37.34	32.596	6.269	4.744	0.757	No	1.55e-38	4.97	7.658	17.696	-2.688	-0.152
NW_020230727.1_243642-244325	NW_020230727.1_243642-244325:-			NW_020230727.1	6.1	Harpegnathos_saltator	7.65839	259523		243642	244325	-	pif0/p74	DETQANAYVDNRALLFQLWDLAIAYPCVASKIEVRIRQADPRDDYSYEESMADAAIVVTLRWMNTVSMCRFMR*HD*YSRDGEGHRCAPSDVTKLFSSGDSSSVTACEPACFFLRNLRSTFTAASSSAANANDLRAEHYSSREYSAMSVRDGRYR*RAIRRDDDDDERFDGEGEIEMARGDDSTLSTADAMTQAVDLALFEYDPESDTCELANLGLIMYITQPLARSA	228	3	6_NW_020230727.1_64652_67810_-|NW_020230727.1_103158_111050_+|NW_020230727.1_145395_147627_+|NW_020230727.1_147812_149836_+|NW_020230727.1_158517_160427_+|NW_020230727.1_160935_161825_+	P16425.1,P10394.1,P04323.1,P10394.1,P04323.1,P10394.1	130_NW_020230727.1_1894_5120_-|NW_020230727.1_5121_6775_+|NW_020230727.1_6781_7445_+|NW_020230727.1_7375_7502_+|NW_020230727.1_7701_7887_-|NW_020230727.1_7703_7918_-|NW_020230727.1_9634_9856_-|NW_020230727.1_10036_11385_-|NW_020230727.1_11386_13492_-|NW_020230727.1_13493_13792_-|NW_020230727.1_13793_15278_+|NW_020230727.1_15277_16092_+|NW_020230727.1_16096_17075_-|NW_020230727.1_17480_17970_-|NW_…	8_NW_020230727.1_241037_241683_-|NW_020230727.1_241744_244862_-|NW_020230727.1_241744_244862_-|NW_020230727.1_241744_244862_-|NW_020230727.1_244880_244969_-|NW_020230727.1_244963_245239_+|NW_020230727.1_245237_245413_+|NW_020230727.1_245936_246063_-	26	38.03	ORF_00073	ORF_00073	CjLGDV	39.9	233	112	9	1	684	11	220	1.07e-27	122		Harpegnathos_saltator	38.03	32.596	6.269	5.434	0.867	No	2.81e-47	6.1	7.658	17.696	-1.558	-0.088
NW_020230009.1_11428-13135	NW_020230009.1_11428-13135:-			NW_020230009.1	4.97	Harpegnathos_saltator	7.65839	251138		11428	13135	-	odv-e66	PCFTTIGCRPSENTSRCTPFSTRFCVT*PPSRITRATRSIRTSGPFRSYVIWQTISRRGRYNCAYRGSTHRSARGQFEITISILSHTLGR*RVDEHRYRRCRRLANICYHGGRAFCTMRILCARSQRARSCARVRSYRCSRTFRHDRTNRERG*LDHGLPIVQRVDIDVGCRR*SRVDSKRQLCALRHVCEIASPVTVHCGP*CVSGCITNRRLSMRRCVCAIAADCCRESCRFTATSGTDTCTRVTCELGTLVWTRSWPIRPILLRCVYWCTLRCRTRVSVSSDRAPLYRATGSGLAPLGLTVIPSIGFLRMYNQRFAFSCRAMKEHVPFYAYRRGRFDLRQMHIDAQQRMFVLLGDHELSKREFKVVYQPGCIVLDNETEEWVLNSCRSRLEGGDLM…	569	5	1_NW_020230009.1_2483_6602_+	P10394.1	130_NW_020230009.1_492_792_+|NW_020230009.1_813_899_+|NW_020230009.1_920_1123_+|NW_020230009.1_1124_1571_+|NW_020230009.1_1572_1932_+|NW_020230009.1_1933_2439_+|NW_020230009.1_2740_5626_+|NW_020230009.1_5627_7110_+|NW_020230009.1_7111_7417_+|NW_020230009.1_7545_7631_+|NW_020230009.1_7759_7845_+|NW_020230009.1_7866_7952_+|NW_020230009.1_7973_8059_+|NW_020230009.1_8080_8166_+|NW_020230009.1_8187_82…	5_NW_020230009.1_10980_11163_-|NW_020230009.1_11778_13957_-|NW_020230009.1_11778_13957_-|NW_020230009.1_13986_14091_-|NW_020230009.1_14498_15261_-	26	37.34	ORF_00011	ORF_00011	CjLGDV	39.5	271	160	3	902	1708	409	677	1.03e-48	193	0.5542	Harpegnathos_saltator	37.34	32.596	6.269	4.744	0.757	No	1.55e-38	4.97	7.658	17.696	-2.688	-0.152
NW_020230009.1_200372-200719	NW_020230009.1_200372-200719:+		SRR21423557	NW_020230009.1	4.97	Harpegnathos_saltator	7.65839	251138	Guinet et al.2023	200372	200719	+	ORF_00077	CFFNPLQYCKGLDVINGFCVFHLSALFNLVYITDALYQVNQNDEAVHRSQCFVTDPRPIDDRFTAMVPILELFDHKRTANDIYLSNLHRYLLFVKATDWQRVYSIHVNLLHRLITL	116	0	1_NW_020230009.1_2483_6602_+	P10394.1	130_NW_020230009.1_492_792_+|NW_020230009.1_813_899_+|NW_020230009.1_920_1123_+|NW_020230009.1_1124_1571_+|NW_020230009.1_1572_1932_+|NW_020230009.1_1933_2439_+|NW_020230009.1_2740_5626_+|NW_020230009.1_5627_7110_+|NW_020230009.1_7111_7417_+|NW_020230009.1_7545_7631_+|NW_020230009.1_7759_7845_+|NW_020230009.1_7866_7952_+|NW_020230009.1_7973_8059_+|NW_020230009.1_8080_8166_+|NW_020230009.1_8187_82…	3_NW_020230009.1_197868_198515_+|NW_020230009.1_199392_200046_+|NW_020230009.1_202713_203055_-	26	37.34	ORF_00077	ORF_00077	CjLGDV	39.3	117	67	2	1	345	95	209	8.96e-17	86.3	0.1203	Harpegnathos_saltator	37.34	32.596	6.269	4.744	0.757	No	1.55e-38	4.97	7.658	17.696	-2.688	-0.152
NW_020230009.1_91986-92561	NW_020230009.1_91986-92561:+			NW_020230009.1	4.97	Harpegnathos_saltator	7.65839	251138		91986	92561	+	ac81	ADARDFNKTTHRIDIMSYGIDSTWNMLRHVYMLYAGKSADNCDVSILPIEIHTGMSNYDSGSDDDDAKRRPCSQQLMYCTADYYGRGRCEGYVLLCELCATEELNRARLKNDSFFLPFNNCDTIVPFVFQTPLLWLGSLGLVVGATLSTQTFNAYIFVLFVPIMAFLFAAVYNRTVCDARERESCELYRCRH	192	0	1_NW_020230009.1_2483_6602_+	P10394.1	130_NW_020230009.1_492_792_+|NW_020230009.1_813_899_+|NW_020230009.1_920_1123_+|NW_020230009.1_1124_1571_+|NW_020230009.1_1572_1932_+|NW_020230009.1_1933_2439_+|NW_020230009.1_2740_5626_+|NW_020230009.1_5627_7110_+|NW_020230009.1_7111_7417_+|NW_020230009.1_7545_7631_+|NW_020230009.1_7759_7845_+|NW_020230009.1_7866_7952_+|NW_020230009.1_7973_8059_+|NW_020230009.1_8080_8166_+|NW_020230009.1_8187_82…	1_NW_020230009.1_90902_91231_-	26	37.34	ORF_00110	ORF_00110	CjLGDV	39.3	183	82	5	34	576	83	238	4.29e-27	114	0.9217	Harpegnathos_saltator	37.34	32.596	6.269	4.744	0.757	No	1.55e-38	4.97	7.658	17.696	-2.688	-0.152
NW_020230009.1_134281-134856	NW_020230009.1_134281-134856:+			NW_020230009.1	4.97	Harpegnathos_saltator	7.65839	251138		134281	134856	+	ac81	ADARDFNETTHRIDIMSYGIDSTWNMLRHVYMLYAGKSADDCDVSILPIEIHAGMSNYDSGSDDDDAKRRPCSQQLMYCTADYYGRGRCEGYVLLCELCATEELNRARLKNDSFFLPFNNCDTIVPFVFQTPLLWLGSLGLVVGATLSTQTFNAYIFVLFVPIMAFLFTAVYNRTVCDARERESCELYRCRH	192	0	1_NW_020230009.1_2483_6602_+	P10394.1	130_NW_020230009.1_492_792_+|NW_020230009.1_813_899_+|NW_020230009.1_920_1123_+|NW_020230009.1_1124_1571_+|NW_020230009.1_1572_1932_+|NW_020230009.1_1933_2439_+|NW_020230009.1_2740_5626_+|NW_020230009.1_5627_7110_+|NW_020230009.1_7111_7417_+|NW_020230009.1_7545_7631_+|NW_020230009.1_7759_7845_+|NW_020230009.1_7866_7952_+|NW_020230009.1_7973_8059_+|NW_020230009.1_8080_8166_+|NW_020230009.1_8187_82…	1_NW_020230009.1_133188_133525_-	26	37.34	ORF_00110	ORF_00110	CjLGDV	39.3	183	82	5	34	576	83	238	2.18e-27	115	0.0001	Harpegnathos_saltator	37.34	32.596	6.269	4.744	0.757	No	1.55e-38	4.97	7.658	17.696	-2.688	-0.152
NW_020230009.1_59548-60741	NW_020230009.1_59548-60741:-			NW_020230009.1	4.97	Harpegnathos_saltator	7.65839	251138	Guinet et al.2023	59548	60741	-	pif0/p74	YTRYDEANAYVDNRTLLLHLWNLALSYPSIATKIEIRVRRADPLQDYAYDESMTDAALVVTLRWINTEDACRFMRCHNAYPSSCTGHLCDTRDVPKLFPSGDSTTVTACEPACFFLHRLNATADRRDDDDDDTTITTPDDNGPPLSSAQYATNDYDVMSVRDGSYHRRRIVDSTHRASVNGATTMTTPNSTTDSSLTPAKLTDSQRTDIGLFEYTPETNTCELADIGLRAFVTQPWVRSARGKSDECRVSNFALGDDLVRGQVNTDSHRDHDEQLDRRFATTGSLSSSYCAAFDKGFDAESRTCTVPWWEQILWYTFLGSTLIRLARHAVHGGDRCDETFPALSSRPEIAPEREDPRLLSQVAWFRDVDRSWVCPPPNVLLSDLGVTARDVVWTNRDG	398	0	1_NW_020230009.1_2483_6602_+	P10394.1	130_NW_020230009.1_492_792_+|NW_020230009.1_813_899_+|NW_020230009.1_920_1123_+|NW_020230009.1_1124_1571_+|NW_020230009.1_1572_1932_+|NW_020230009.1_1933_2439_+|NW_020230009.1_2740_5626_+|NW_020230009.1_5627_7110_+|NW_020230009.1_7111_7417_+|NW_020230009.1_7545_7631_+|NW_020230009.1_7759_7845_+|NW_020230009.1_7866_7952_+|NW_020230009.1_7973_8059_+|NW_020230009.1_8080_8166_+|NW_020230009.1_8187_82…	4_NW_020230009.1_55930_58079_+|NW_020230009.1_57799_59133_-|NW_020230009.1_59503_60111_-|NW_020230009.1_59503_60111_-	26	37.34	ORF_00073	ORF_00073	CjLGDV	38.9	393	190	11	25	1194	17	362	8.36e-71	251		Harpegnathos_saltator	37.34	32.596	6.269	4.744	0.757	No	1.55e-38	4.97	7.658	17.696	-2.688	-0.152
NW_020230727.1_22105-22371	NW_020230727.1_22105-22371:+			NW_020230727.1	6.1	Harpegnathos_saltator	7.65839	259523		22105	22371	+	pif5/odv-e56	ENECDHAATERKAPYCVHCDWNETDPRSVDWVNKEKLADNAYVLCEKIDALVALQEFVGSTVDSAFGAGASIARIAKNSLAISASILPW	89	0	6_NW_020230727.1_64652_67810_-|NW_020230727.1_103158_111050_+|NW_020230727.1_145395_147627_+|NW_020230727.1_147812_149836_+|NW_020230727.1_158517_160427_+|NW_020230727.1_160935_161825_+	P16425.1,P10394.1,P04323.1,P10394.1,P04323.1,P10394.1	130_NW_020230727.1_1894_5120_-|NW_020230727.1_5121_6775_+|NW_020230727.1_6781_7445_+|NW_020230727.1_7375_7502_+|NW_020230727.1_7701_7887_-|NW_020230727.1_7703_7918_-|NW_020230727.1_9634_9856_-|NW_020230727.1_10036_11385_-|NW_020230727.1_11386_13492_-|NW_020230727.1_13493_13792_-|NW_020230727.1_13793_15278_+|NW_020230727.1_15277_16092_+|NW_020230727.1_16096_17075_-|NW_020230727.1_17480_17970_-|NW_…	1_NW_020230727.1_19687_20266_-	26	38.03	ORF_00087	ORF_00087	CjLGDV	38.7	75	46	0	43	267	19	93	1.07e-08	59.7	0.6009	Harpegnathos_saltator	38.03	32.596	6.269	5.434	0.867	No	2.81e-47	6.1	7.658	17.696	-1.558	-0.088
NW_020230009.1_84777-85862	NW_020230009.1_84777-85862:-			NW_020230009.1	4.97	Harpegnathos_saltator	7.65839	251138		84777	85862	-	dnapol	IDLHRVFEMNAWCRVNDTASSDAQQYLVKLSVRERRQSQLPSDPLTWLPVVSYDIETIARMNSTLPRGVEEDQRLSSIALTVHQRRRIIESSLSPNPRGNAVTKTVENKDDDIVTTPILLAYVPLSDDNDQTAIVARERQIQSLLRTQPGMKRAMVQFYRDERALLVKAFEILSNNEFFANLYKLDDPADAERIACMLLGYNSWDYDYSFMVNRALYYDMYDCAFRALSMHREPRFAPTQLSLDVMSHVKARYLAQIGSIALKHVSRYFGANNASESSLTERSRREKMNFDAVMIRRLYFDRDGGDEVFDARAAFDSLDIDRGVNMLRVSLYNLQDCTTVYHLVQNLSLLSTIALYARHFYT	362	0	1_NW_020230009.1_2483_6602_+	P10394.1	130_NW_020230009.1_492_792_+|NW_020230009.1_813_899_+|NW_020230009.1_920_1123_+|NW_020230009.1_1124_1571_+|NW_020230009.1_1572_1932_+|NW_020230009.1_1933_2439_+|NW_020230009.1_2740_5626_+|NW_020230009.1_5627_7110_+|NW_020230009.1_7111_7417_+|NW_020230009.1_7545_7631_+|NW_020230009.1_7759_7845_+|NW_020230009.1_7866_7952_+|NW_020230009.1_7973_8059_+|NW_020230009.1_8080_8166_+|NW_020230009.1_8187_82…	4_NW_020230009.1_82866_82945_+|NW_020230009.1_82884_82989_-|NW_020230009.1_83107_83766_-|NW_020230009.1_83782_83865_+	26	37.34	ORF_00001	ORF_00001	CjLGDV	38.7	364	189	6	1	1086	226	557	6.52e-62	226		Harpegnathos_saltator	37.34	32.596	6.269	4.744	0.757	No	1.55e-38	4.97	7.658	17.696	-2.688	-0.152
NW_020230727.1_112650-113159	NW_020230727.1_112650-113159:+		SRR21423557	NW_020230727.1	6.1	Harpegnathos_saltator	7.65839	259523		112650	113159	+	helicase2	RTSSTFVENGARRRRDQPRIGFVYEYSLIEGSLADLLNVALSGRIALIVGDCNQQPPIGEVEDQAVRTMLGYDDICFMYENVRADPRLLR*LACFTARTGGHENAVLLASYGLPRVKLVDMRSFVRSMRAVANCSTDADFAQLPRVIVASNKRVNYTNWAIGYIVWRNCP	170	1	6_NW_020230727.1_64652_67810_-|NW_020230727.1_103158_111050_+|NW_020230727.1_145395_147627_+|NW_020230727.1_147812_149836_+|NW_020230727.1_158517_160427_+|NW_020230727.1_160935_161825_+	P16425.1,P10394.1,P04323.1,P10394.1,P04323.1,P10394.1	130_NW_020230727.1_1894_5120_-|NW_020230727.1_5121_6775_+|NW_020230727.1_6781_7445_+|NW_020230727.1_7375_7502_+|NW_020230727.1_7701_7887_-|NW_020230727.1_7703_7918_-|NW_020230727.1_9634_9856_-|NW_020230727.1_10036_11385_-|NW_020230727.1_11386_13492_-|NW_020230727.1_13493_13792_-|NW_020230727.1_13793_15278_+|NW_020230727.1_15277_16092_+|NW_020230727.1_16096_17075_-|NW_020230727.1_17480_17970_-|NW_…	2_NW_020230727.1_112727_113109_-|NW_020230727.1_113542_114375_+	26	38.03	ORF_00020	ORF_00020	CjLGDV	38.6	176	99	4	1	510	420	592	5.12e-21	101	0.4838	Harpegnathos_saltator	38.03	32.596	6.269	5.434	0.867	No	2.81e-47	6.1	7.658	17.696	-1.558	-0.088
NW_020230009.1_124369-125562	NW_020230009.1_124369-125562:+			NW_020230009.1	4.97	Harpegnathos_saltator	7.65839	251138		124369	125562	+	pif0/p74	YTRYDETQANAYVDNRTLLLHLWNLALSYPLIATKIEIRVRRADPLEDYAYDESMTDAALVVTLRWMNTEDACRFMCCHNAYPSSGTGHLCDTRDVPK*FPSGDSTTVTACEPACFFLHRLNATADRRDDDDTTITTTDDNGPPLSSAQYATNEYDVMSVRDGSYHRRRIVDSTHRTSVNGATTMTTPNSTTDSSLTPAKLTDSQRTDIGLFEYTPETNTCELADIGL*AFVTQPWARSARGKSNECRVSNFALGDDLVRSQVNTDSHCNHDEQLDRRFATTGRLSTSYCAAFDKGFDVEPRTCTVPWWEQILSYTFLGSTLIRLARHAVHGGDRCDETFPALSSRPEIAPEREDPRLLSQVTWFRDVDRSWVCPPPNVLLSDLGVTERDVVWTNRDG	398	2	1_NW_020230009.1_2483_6602_+	P10394.1	130_NW_020230009.1_492_792_+|NW_020230009.1_813_899_+|NW_020230009.1_920_1123_+|NW_020230009.1_1124_1571_+|NW_020230009.1_1572_1932_+|NW_020230009.1_1933_2439_+|NW_020230009.1_2740_5626_+|NW_020230009.1_5627_7110_+|NW_020230009.1_7111_7417_+|NW_020230009.1_7545_7631_+|NW_020230009.1_7759_7845_+|NW_020230009.1_7866_7952_+|NW_020230009.1_7973_8059_+|NW_020230009.1_8080_8166_+|NW_020230009.1_8187_82…	6_NW_020230009.1_122182_123771_+|NW_020230009.1_124347_125720_+|NW_020230009.1_124347_125720_+|NW_020230009.1_124347_125720_+|NW_020230009.1_125977_126413_+|NW_020230009.1_126422_128060_-	26	37.34	ORF_00073	ORF_00073	CjLGDV	38.6	396	197	9	13	1194	11	362	6.44e-74	259		Harpegnathos_saltator	37.34	32.596	6.269	4.744	0.757	No	1.55e-38	4.97	7.658	17.696	-2.688	-0.152
NW_020230009.1_16446-16862	NW_020230009.1_16446-16862:+			NW_020230009.1	4.97	Harpegnathos_saltator	7.65839	251138		16446	16862	+	p33	SRCYHGERER*ENYSLARATGTWWQSGTFQTLWIVLHTLTALTVQRQNRYIDRMLAVLENLSFYVWCAECSVHWRENHGNRYFRETGSLSYAKLRRLPIDLLLLHCHNMVHENSTRIVGARSNGGGLSRWTLAHLCLDY	139	1	1_NW_020230009.1_2483_6602_+	P10394.1	130_NW_020230009.1_492_792_+|NW_020230009.1_813_899_+|NW_020230009.1_920_1123_+|NW_020230009.1_1124_1571_+|NW_020230009.1_1572_1932_+|NW_020230009.1_1933_2439_+|NW_020230009.1_2740_5626_+|NW_020230009.1_5627_7110_+|NW_020230009.1_7111_7417_+|NW_020230009.1_7545_7631_+|NW_020230009.1_7759_7845_+|NW_020230009.1_7866_7952_+|NW_020230009.1_7973_8059_+|NW_020230009.1_8080_8166_+|NW_020230009.1_8187_82…	6_NW_020230009.1_14498_15261_-|NW_020230009.1_15330_17214_-|NW_020230009.1_15330_17214_-|NW_020230009.1_15330_17214_-|NW_020230009.1_17571_17770_-|NW_020230009.1_17880_18564_-	26	37.34	ORF_00084	ORF_00084	CjLGDV	38.6	127	64	2	58	417	260	379	7.29e-18	90.5		Harpegnathos_saltator	37.34	32.596	6.269	4.744	0.757	No	1.55e-38	4.97	7.658	17.696	-2.688	-0.152
NW_020230727.1_218181-219659	NW_020230727.1_218181-219659:+		SRR25195257	NW_020230727.1	6.1	Harpegnathos_saltator	7.65839	259523		218181	219659	+	dnapol	GLVGCFDYEPADSSSRKSTGQLIASTDDDAMAEDDMSRYTIRGRNSLAAAIVRRHGGWYEGVEFSNAREMIESSVDPTRRRILVVCRSATVNDDRPIICSLWSHYLRMRKRYKVQMRAIDDVFQRRMFGCKEMFKVVANSMYGYLNYRRSVVYSPQVAAAVTLLSRKTFHETAWICEVALPAFVARSPVSVIRVVNGDNGDDDGVALSRREIRCDVIYRDTDGLILCVSTLRESSLEGADDVSDLNKGSKFNADQQREYEALIVRLINRTFRRYNCPLIATDLEDSGVETCSIMGKKK*WKTLELARGRFVTKGFEKNAQEFVKRTVNTLQRNVASILATRPEVARCRLVIEDQMAFFIAMFVSLNRYYASHGVKAFAFNLALNPRSVVGSEASFIQAM…	493	1	6_NW_020230727.1_64652_67810_-|NW_020230727.1_103158_111050_+|NW_020230727.1_145395_147627_+|NW_020230727.1_147812_149836_+|NW_020230727.1_158517_160427_+|NW_020230727.1_160935_161825_+	P16425.1,P10394.1,P04323.1,P10394.1,P04323.1,P10394.1	130_NW_020230727.1_1894_5120_-|NW_020230727.1_5121_6775_+|NW_020230727.1_6781_7445_+|NW_020230727.1_7375_7502_+|NW_020230727.1_7701_7887_-|NW_020230727.1_7703_7918_-|NW_020230727.1_9634_9856_-|NW_020230727.1_10036_11385_-|NW_020230727.1_11386_13492_-|NW_020230727.1_13493_13792_-|NW_020230727.1_13793_15278_+|NW_020230727.1_15277_16092_+|NW_020230727.1_16096_17075_-|NW_020230727.1_17480_17970_-|NW_…	1_NW_020230727.1_216280_218173_+	26	38.03	ORF_00001	ORF_00001	CjLGDV	38.3	522	244	17	1	1479	738	1210	4e-80	283		Harpegnathos_saltator	38.03	32.596	6.269	5.434	0.867	No	2.81e-47	6.1	7.658	17.696	-1.558	-0.088
NW_020230009.1_35069-35545	NW_020230009.1_35069-35545:-			NW_020230009.1	4.97	Harpegnathos_saltator	7.65839	251138		35069	35545	-	ORF_00086	LNVVRYIQTASLDMLRCHDKRIPTVLRDMYKTLLRDGDRRVCCEMSMVFNMVYVLSLTRLTFYKDVIQLGTGVMASTASKLIPLDRGVRAVSITMEDVFNDIEWNRESYDSSVNGTACENPYFRLLRSVVLEALREYVGKDSRLFRETPTYESTDTTIV	159	0	1_NW_020230009.1_2483_6602_+	P10394.1	130_NW_020230009.1_492_792_+|NW_020230009.1_813_899_+|NW_020230009.1_920_1123_+|NW_020230009.1_1124_1571_+|NW_020230009.1_1572_1932_+|NW_020230009.1_1933_2439_+|NW_020230009.1_2740_5626_+|NW_020230009.1_5627_7110_+|NW_020230009.1_7111_7417_+|NW_020230009.1_7545_7631_+|NW_020230009.1_7759_7845_+|NW_020230009.1_7866_7952_+|NW_020230009.1_7973_8059_+|NW_020230009.1_8080_8166_+|NW_020230009.1_8187_82…	4_NW_020230009.1_35066_35579_+|NW_020230009.1_35066_35579_+|NW_020230009.1_35066_35579_+|NW_020230009.1_36224_36412_-	26	37.34	ORF_00086	ORF_00086	CjLGDV	36.3	157	97	2	1	465	87	242	1.3e-23	106	5.9333	Harpegnathos_saltator	37.34	32.596	6.269	4.744	0.757	No	1.55e-38	4.97	7.658	17.696	-2.688	-0.152
NW_020230009.1_51872-54409	NW_020230009.1_51872-54409:-			NW_020230009.1	4.97	Harpegnathos_saltator	7.65839	251138	Guinet et al.2023	51872	54409	-	lef8	EQQFLCAKINADAEYDHELVKRMRVVNLNAMSCLKMPNGFPRFFSYFNVGNIGNAGRIMNRTHGMRDSFVCDVAAASDRIARFLRDCAATVDRPCRADSIGIIIAINEIPVMRVAVDAVSFARVDTNDDDYIDDDDDATAFTTWRFWPVFLSIKRLEPGAVVTVARLKSPNASPAASIAQRAEYFVNVRLTNDVPTCPVSVIVDRNGATNESIAEPDGAAAAAAAANGEAAAVTYCHDCCDYYPLDGLEMRFRVRDRRDARESRRCC*SRYIGTAIATALPRCRAHIWCSRHELALYEASLRRNGTIGSDRDDDELTTTRTTTLKRPKLHEVACHGLLSIAAYPRATDISKLIVAINVHKRALELRTIVVANGKANRR*DRASTNDTVIRRELNACIDL…	846	4	1_NW_020230009.1_2483_6602_+	P10394.1	130_NW_020230009.1_492_792_+|NW_020230009.1_813_899_+|NW_020230009.1_920_1123_+|NW_020230009.1_1124_1571_+|NW_020230009.1_1572_1932_+|NW_020230009.1_1933_2439_+|NW_020230009.1_2740_5626_+|NW_020230009.1_5627_7110_+|NW_020230009.1_7111_7417_+|NW_020230009.1_7545_7631_+|NW_020230009.1_7759_7845_+|NW_020230009.1_7866_7952_+|NW_020230009.1_7973_8059_+|NW_020230009.1_8080_8166_+|NW_020230009.1_8187_82…	7_NW_020230009.1_51961_52455_-|NW_020230009.1_53660_54319_+|NW_020230009.1_54318_54943_+|NW_020230009.1_54318_54943_+|NW_020230009.1_55001_55675_+|NW_020230009.1_55678_55826_+|NW_020230009.1_55930_58079_+	26	37.34	ORF_00095	ORF_00095	CjLGDV	36.3	852	378	20	1	2538	467	1159	3.9e-133	437		Harpegnathos_saltator	37.34	32.596	6.269	4.744	0.757	No	1.55e-38	4.97	7.658	17.696	-2.688	-0.152
NW_020230009.1_54639-55799	NW_020230009.1_54639-55799:-			NW_020230009.1	4.97	Harpegnathos_saltator	7.65839	251138		54639	55799	-	lef8	EYLAYLRDSYPQTCYALAQWNALYCSYECTVCEDAWTEATGRDESAIASPLGL*ARQLPRFLRSGRYMACVTVRSRDRETTTTTTVHMCNFLPLVIDTELDVRLRYGDRDLAFAHGEFARHDLSHMGQIYAFARF*VFNSFIHTDSRQCHRYRHHTNATIGAVVRMYVYDRTGKGNMLFLESNGALRIRDKYRREVTLIDETGRDAVSSIDSGVTQTTREIVDTFLRDLNGDAVADNARNRAMSPNDFFQCCREYMLRGVGLEETNAPPPRHDADQQQQQRTIEVPQLMSEIDHIDNKRVSNAPALYSALLTDLARSLDTILATSAADAESDEGTTARSASPRWQTCVAHYAAMLHRANLLPFISRRTHIRRDWCEVMKRRMKSEMR	387	2	1_NW_020230009.1_2483_6602_+	P10394.1	130_NW_020230009.1_492_792_+|NW_020230009.1_813_899_+|NW_020230009.1_920_1123_+|NW_020230009.1_1124_1571_+|NW_020230009.1_1572_1932_+|NW_020230009.1_1933_2439_+|NW_020230009.1_2740_5626_+|NW_020230009.1_5627_7110_+|NW_020230009.1_7111_7417_+|NW_020230009.1_7545_7631_+|NW_020230009.1_7759_7845_+|NW_020230009.1_7866_7952_+|NW_020230009.1_7973_8059_+|NW_020230009.1_8080_8166_+|NW_020230009.1_8187_82…	7_NW_020230009.1_53660_54319_+|NW_020230009.1_54318_54943_+|NW_020230009.1_54318_54943_+|NW_020230009.1_55001_55675_+|NW_020230009.1_55678_55826_+|NW_020230009.1_55678_55826_+|NW_020230009.1_55930_58079_+	26	37.34	ORF_00095	ORF_00095	CjLGDV	35.7	392	205	11	1	1161	15	364	6.08e-49	190		Harpegnathos_saltator	37.34	32.596	6.269	4.744	0.757	No	1.55e-38	4.97	7.658	17.696	-2.688	-0.152
NW_020230009.1_58264-59214	NW_020230009.1_58264-59214:-			NW_020230009.1	4.97	Harpegnathos_saltator	7.65839	251138		58264	59214	-	pif0/p74	Q*QRGDSSRKR*AAVDRDDYDDNEGARRRRVLDFD*LYANVTLRDSRRSSMESVIGTIQMLLKETGTLAGTVLLETWITRMMRSTYNRALRFAGQRFGGVASRTLLGLAVRASTARMLSIALTSLSTRVMLSLGSVATGVGAIVAVIDLLSFVLDMAVMFGWDPSHYNVEQQNSVFDEYAMAWLRLRTRERTPRLDPYYVLFLLDRSAESANANGAVVSDNVRDDSAVSVAPTAVTRRYAVRSHDDAPWFFAPFDAAVTAMLDNSLGGTESESAATGIDGD*QRARPVHSDSPVVSYMLWSIHYFSHRRFNSNGQRV	317	4	1_NW_020230009.1_2483_6602_+	P10394.1	130_NW_020230009.1_492_792_+|NW_020230009.1_813_899_+|NW_020230009.1_920_1123_+|NW_020230009.1_1124_1571_+|NW_020230009.1_1572_1932_+|NW_020230009.1_1933_2439_+|NW_020230009.1_2740_5626_+|NW_020230009.1_5627_7110_+|NW_020230009.1_7111_7417_+|NW_020230009.1_7545_7631_+|NW_020230009.1_7759_7845_+|NW_020230009.1_7866_7952_+|NW_020230009.1_7973_8059_+|NW_020230009.1_8080_8166_+|NW_020230009.1_8187_82…	4_NW_020230009.1_55930_58079_+|NW_020230009.1_57799_59133_-|NW_020230009.1_57799_59133_-|NW_020230009.1_59503_60111_-	26	37.34	ORF_00073	ORF_00073	CjLGDV	34.9	215	130	3	187	816	450	659	2.39e-28	127		Harpegnathos_saltator	37.34	32.596	6.269	4.744	0.757	No	1.55e-38	4.97	7.658	17.696	-2.688	-0.152
NW_020230009.1_20898-21242	NW_020230009.1_20898-21242:+			NW_020230009.1	4.97	Harpegnathos_saltator	7.65839	251138		20898	21242	+	ORF_00077	FVLRAQRGGKSGTLVKPCCCSSEPRSVDDRMTACFPFFELFEREPNVMDIMLSNFERHLISYGVNNWETVYTQHVNYLHRLITIHSSFTQQLRPSRDDQLLDNQLIMHWNVWNES	115	0	1_NW_020230009.1_2483_6602_+	P10394.1	130_NW_020230009.1_492_792_+|NW_020230009.1_813_899_+|NW_020230009.1_920_1123_+|NW_020230009.1_1124_1571_+|NW_020230009.1_1572_1932_+|NW_020230009.1_1933_2439_+|NW_020230009.1_2740_5626_+|NW_020230009.1_5627_7110_+|NW_020230009.1_7111_7417_+|NW_020230009.1_7545_7631_+|NW_020230009.1_7759_7845_+|NW_020230009.1_7866_7952_+|NW_020230009.1_7973_8059_+|NW_020230009.1_8080_8166_+|NW_020230009.1_8187_82…	4_NW_020230009.1_19876_20177_-|NW_020230009.1_20528_21364_-|NW_020230009.1_20528_21364_-|NW_020230009.1_20528_21364_-	26	37.34	ORF_00077	ORF_00077	CjLGDV	34.8	115	63	4	1	339	131	235	3.95e-11	70.5	0.4422	Harpegnathos_saltator	37.34	32.596	6.269	4.744	0.757	No	1.55e-38	4.97	7.658	17.696	-2.688	-0.152
NW_020230727.1_42587-43330	NW_020230727.1_42587-43330:-		SRR25195252	NW_020230727.1	6.1	Harpegnathos_saltator	7.65839	259523		42587	43330	-	ORF_00094	WTCDVELSFGARDGGGAGTIATDETMMSGEKLLDHRFESATEAWLVLVSVLDWCDSVYRAIGPYPVRRSVWDLSFHSDRARRRDDDDDDYASVDDGSNLDERRTRNDGDEWRVVATNGLIDVGDVASYVYTLRVFILALYLGCSYGGISRTVSANDRASNRAHDCAFPPKMSGVYHVLFHTSIAPHRLICAQYGTRRGGRGYGGGEEACSENQDDLAQFVSSSNYASPEQ*LDDLFSLCDKACERHDL	248	1	6_NW_020230727.1_64652_67810_-|NW_020230727.1_103158_111050_+|NW_020230727.1_145395_147627_+|NW_020230727.1_147812_149836_+|NW_020230727.1_158517_160427_+|NW_020230727.1_160935_161825_+	P16425.1,P10394.1,P04323.1,P10394.1,P04323.1,P10394.1	130_NW_020230727.1_1894_5120_-|NW_020230727.1_5121_6775_+|NW_020230727.1_6781_7445_+|NW_020230727.1_7375_7502_+|NW_020230727.1_7701_7887_-|NW_020230727.1_7703_7918_-|NW_020230727.1_9634_9856_-|NW_020230727.1_10036_11385_-|NW_020230727.1_11386_13492_-|NW_020230727.1_13493_13792_-|NW_020230727.1_13793_15278_+|NW_020230727.1_15277_16092_+|NW_020230727.1_16096_17075_-|NW_020230727.1_17480_17970_-|NW_…	5_NW_020230727.1_40316_40969_+|NW_020230727.1_40967_44136_+|NW_020230727.1_40967_44136_+|NW_020230727.1_40967_44136_+|NW_020230727.1_44161_48066_-	26	38.03	ORF_00094	ORF_00094	CjLGDV	34.2	190	83	2	1	570	177	324	8.16e-29	123	0.1289	Harpegnathos_saltator	38.03	32.596	6.269	5.434	0.867	No	2.81e-47	6.1	7.658	17.696	-1.558	-0.088
NW_020230009.1_56130-56645	NW_020230009.1_56130-56645:-			NW_020230009.1	4.97	Harpegnathos_saltator	7.65839	251138		56130	56645	-	ORF_00094	KLLDHRFESPVEAWSLLISVLD*CGDVHRAIGMYPVRCSVWNLWFSNETATRSRPSDNPIATTSRRRRQIEFAAASDCDAFDDEAAADDTWRVIGASGLVDVGDSASYVYTVRVLILAVYLGCSYGGITRAVSSNDRASNRAHDCAFPPKTAGVYHALFHSSIALHRLICAQ	172	1	1_NW_020230009.1_2483_6602_+	P10394.1	130_NW_020230009.1_492_792_+|NW_020230009.1_813_899_+|NW_020230009.1_920_1123_+|NW_020230009.1_1124_1571_+|NW_020230009.1_1572_1932_+|NW_020230009.1_1933_2439_+|NW_020230009.1_2740_5626_+|NW_020230009.1_5627_7110_+|NW_020230009.1_7111_7417_+|NW_020230009.1_7545_7631_+|NW_020230009.1_7759_7845_+|NW_020230009.1_7866_7952_+|NW_020230009.1_7973_8059_+|NW_020230009.1_8080_8166_+|NW_020230009.1_8187_82…	8_NW_020230009.1_53660_54319_+|NW_020230009.1_54318_54943_+|NW_020230009.1_55001_55675_+|NW_020230009.1_55678_55826_+|NW_020230009.1_55930_58079_+|NW_020230009.1_55930_58079_+|NW_020230009.1_55930_58079_+|NW_020230009.1_57799_59133_-	26	37.34	ORF_00094	ORF_00094	CjLGDV	34	147	52	2	76	516	225	326	7.49e-17	88.6	0.203	Harpegnathos_saltator	37.34	32.596	6.269	4.744	0.757	No	1.55e-38	4.97	7.658	17.696	-2.688	-0.152
NW_020230009.1_31499-32452	NW_020230009.1_31499-32452:+			NW_020230009.1	4.97	Harpegnathos_saltator	7.65839	251138		31499	32452	+	ORF_00077	TMAERERQRERLQVRFDEGRPTHDTFEAMDDVELLSSTTSDPAAPSGSLQDGLARTDEFVAPVWLSRYLPILWSNVDACKKNAKCLGMSCCLFAPLKYCHDSINVINGFC*YHLCAIFNLTYQNASYYVLNEEGKAVLWVKPCCCNSEPRPVDDRMTACFPFFELFEREPNVMDIMLSNFERHLISYGVNNWETVYTQHVNYLHRLITIHSSFTQQLRPSRDDQLLDNQLIMHWNVWNEYYS*ILRETPADLYIFHVSDRTREVQGVPVSTLTQMIVRLFSESYTRLNENRFLSGPSSYGVFLRGHFTYSENLCAFGT	318	2	1_NW_020230009.1_2483_6602_+	P10394.1	130_NW_020230009.1_492_792_+|NW_020230009.1_813_899_+|NW_020230009.1_920_1123_+|NW_020230009.1_1124_1571_+|NW_020230009.1_1572_1932_+|NW_020230009.1_1933_2439_+|NW_020230009.1_2740_5626_+|NW_020230009.1_5627_7110_+|NW_020230009.1_7111_7417_+|NW_020230009.1_7545_7631_+|NW_020230009.1_7759_7845_+|NW_020230009.1_7866_7952_+|NW_020230009.1_7973_8059_+|NW_020230009.1_8080_8166_+|NW_020230009.1_8187_82…	3_NW_020230009.1_28850_29534_-|NW_020230009.1_30847_31149_-|NW_020230009.1_31501_32338_-	26	37.34	ORF_00077	ORF_00077	CjLGDV	33.8	308	182	9	55	954	23	316	1.81e-40	157	0.2574	Harpegnathos_saltator	37.34	32.596	6.269	4.744	0.757	No	1.55e-38	4.97	7.658	17.696	-2.688	-0.152
NW_020230727.1_205088-205771	NW_020230727.1_205088-205771:+		SRR25195257	NW_020230727.1	6.1	Harpegnathos_saltator	7.65839	259523		205088	205771	+	ORF_00094	ATDATMMSGEKLLDHRFESATEAWLVLVSVFDWCDSVHRAIGLYPVRRSVWDLSFYSDRARRRDDDDDEYASVDDGSNVDERWTRDDGDEWRVVATNGLIDVSDVASYVYTLRVFILALYLGCSYGGISRTVSTNDCASNRAHDCAFPPKMSGVYHALFHTSIAPHRLICAQYGTRRGGRGYGGGEGGCSENQDDLARFVSSSNYASPEQWLDDLFSLCDKACERHDL	228	0	6_NW_020230727.1_64652_67810_-|NW_020230727.1_103158_111050_+|NW_020230727.1_145395_147627_+|NW_020230727.1_147812_149836_+|NW_020230727.1_158517_160427_+|NW_020230727.1_160935_161825_+	P16425.1,P10394.1,P04323.1,P10394.1,P04323.1,P10394.1	130_NW_020230727.1_1894_5120_-|NW_020230727.1_5121_6775_+|NW_020230727.1_6781_7445_+|NW_020230727.1_7375_7502_+|NW_020230727.1_7701_7887_-|NW_020230727.1_7703_7918_-|NW_020230727.1_9634_9856_-|NW_020230727.1_10036_11385_-|NW_020230727.1_11386_13492_-|NW_020230727.1_13493_13792_-|NW_020230727.1_13793_15278_+|NW_020230727.1_15277_16092_+|NW_020230727.1_16096_17075_-|NW_020230727.1_17480_17970_-|NW_…	6_NW_020230727.1_200787_204089_+|NW_020230727.1_204108_204191_+|NW_020230727.1_204216_207044_-|NW_020230727.1_204216_207044_-|NW_020230727.1_204216_207044_-|NW_020230727.1_207044_208301_+	26	38.03	ORF_00094	ORF_00094	CjLGDV	33.3	228	99	5	4	684	194	369	1.68e-29	124	0.438	Harpegnathos_saltator	38.03	32.596	6.269	5.434	0.867	No	2.81e-47	6.1	7.658	17.696	-1.558	-0.088
NW_020230727.1_18130-19101	NW_020230727.1_18130-19101:+			NW_020230727.1	6.1	Harpegnathos_saltator	7.65839	259523		18130	19101	+	ORF_00077	TMAERERKRNRIQMRFDESRPEHEAFEAMDDVNMSPADAEASRSSAQPSKLQDGFAKADEFVSLASVWLSRKLPLVWSDLDLCKKNAARPGRGCCLFAPLSYCQGLTAMINGFCAFHLRAIFNLTFLNDAIYALNAKGQAVVWLKSYCYVVDPRPVDDRMTACFPFFELFEREPAVRDINLSNLERYLVSISTPNWEIYSLYVNFLHWMITIHSNFAQPWRRSRDDQLFDNQLIMHWNVWNEYYSWIPRQTPAELYVFHVSDRTREVQGVLVSKCITLTQMIVRLFSESYSCMDNNRYHSAPATYGV*MRGHFAYSDNLCSHGT	324	1	6_NW_020230727.1_64652_67810_-|NW_020230727.1_103158_111050_+|NW_020230727.1_145395_147627_+|NW_020230727.1_147812_149836_+|NW_020230727.1_158517_160427_+|NW_020230727.1_160935_161825_+	P16425.1,P10394.1,P04323.1,P10394.1,P04323.1,P10394.1	130_NW_020230727.1_1894_5120_-|NW_020230727.1_5121_6775_+|NW_020230727.1_6781_7445_+|NW_020230727.1_7375_7502_+|NW_020230727.1_7701_7887_-|NW_020230727.1_7703_7918_-|NW_020230727.1_9634_9856_-|NW_020230727.1_10036_11385_-|NW_020230727.1_11386_13492_-|NW_020230727.1_13493_13792_-|NW_020230727.1_13793_15278_+|NW_020230727.1_15277_16092_+|NW_020230727.1_16096_17075_-|NW_020230727.1_17480_17970_-|NW_…	5_NW_020230727.1_16096_17075_-|NW_020230727.1_17480_17970_-|NW_020230727.1_18133_18987_-|NW_020230727.1_19518_19692_+|NW_020230727.1_19687_20266_-	26	38.03	ORF_00077	ORF_00077	CjLGDV	33.2	265	160	7	136	921	49	299	1.02e-30	131	0.56	Harpegnathos_saltator	38.03	32.596	6.269	5.434	0.867	No	2.81e-47	6.1	7.658	17.696	-1.558	-0.088
NW_020230009.1_200788-201060	NW_020230009.1_200788-201060:+		SRR21423557	NW_020230009.1	4.97	Harpegnathos_saltator	7.65839	251138		200788	201060	+	ORF_00077	HWNLWNEFYSWLLMKHPPQLDLAYSSGSDIINIPMHACTIITQMIVRLLSTCHNQINDGRFYSLPSNYGIMVCGHLVYQDNMYSNGTTTTE	91	0	1_NW_020230009.1_2483_6602_+	P10394.1	130_NW_020230009.1_492_792_+|NW_020230009.1_813_899_+|NW_020230009.1_920_1123_+|NW_020230009.1_1124_1571_+|NW_020230009.1_1572_1932_+|NW_020230009.1_1933_2439_+|NW_020230009.1_2740_5626_+|NW_020230009.1_5627_7110_+|NW_020230009.1_7111_7417_+|NW_020230009.1_7545_7631_+|NW_020230009.1_7759_7845_+|NW_020230009.1_7866_7952_+|NW_020230009.1_7973_8059_+|NW_020230009.1_8080_8166_+|NW_020230009.1_8187_82…	2_NW_020230009.1_199392_200046_+|NW_020230009.1_202713_203055_-	26	37.34	ORF_00077	ORF_00077	CjLGDV	31.9	91	62	0	1	273	230	320	2.5e-06	55.8		Harpegnathos_saltator	37.34	32.596	6.269	4.744	0.757	No	1.55e-38	4.97	7.658	17.696	-2.688	-0.152
NW_020230727.1_19681-20091	NW_020230727.1_19681-20091:+			NW_020230727.1	6.1	Harpegnathos_saltator	7.65839	259523		19681	20091	+	ORF_00086	NVRDMYKTLLRDGDREACCEISMVFNMYVPSLTRLTFYRDAVQLGTGVMASTAFKLVPLDRGVRAVSITMEDVFNDIRWNRETYDARARGGFCENPYFRLMRSVVLEALREYVGNDSRLFRDAPVYESTDMDAVNTY	137	0	6_NW_020230727.1_64652_67810_-|NW_020230727.1_103158_111050_+|NW_020230727.1_145395_147627_+|NW_020230727.1_147812_149836_+|NW_020230727.1_158517_160427_+|NW_020230727.1_160935_161825_+	P16425.1,P10394.1,P04323.1,P10394.1,P04323.1,P10394.1	130_NW_020230727.1_1894_5120_-|NW_020230727.1_5121_6775_+|NW_020230727.1_6781_7445_+|NW_020230727.1_7375_7502_+|NW_020230727.1_7701_7887_-|NW_020230727.1_7703_7918_-|NW_020230727.1_9634_9856_-|NW_020230727.1_10036_11385_-|NW_020230727.1_11386_13492_-|NW_020230727.1_13493_13792_-|NW_020230727.1_13793_15278_+|NW_020230727.1_15277_16092_+|NW_020230727.1_16096_17075_-|NW_020230727.1_17480_17970_-|NW_…	6_NW_020230727.1_17480_17970_-|NW_020230727.1_18133_18987_-|NW_020230727.1_19518_19692_+|NW_020230727.1_19518_19692_+|NW_020230727.1_19687_20266_-|NW_020230727.1_19687_20266_-	26	38.03	ORF_00086	ORF_00086	CjLGDV	31.7	139	93	1	1	411	111	249	1.12e-16	86.7	0.4018	Harpegnathos_saltator	38.03	32.596	6.269	5.434	0.867	No	2.81e-47	6.1	7.658	17.696	-1.558	-0.088
NW_020230727.1_40051-42396	NW_020230727.1_40051-42396:-			NW_020230727.1	6.1	Harpegnathos_saltator	7.65839	259523		40051	42396	-	lef8	EYLAYLRDSYPQTRYFLTQWNALYRAYECTVCDEAWSGMIGESSVHAAGVSISDDTAASRCGPRGLRARQLTRVLRTGRYMAYVNLRAIDNATLHVCTFVPLVLGSELDVRRRYGNDDERLAASADFARFDLSHMGQIYAFGRFWVFNSFIHTDSRQCHRYRRHTNAANNVVHMYVYDRIGKGNMLFLMTAGSLRIRDKYRREAKLLADASRYIGDAMSNAANDETGDRDAREVADSFLRYLDHPCGMSAFYLCCREYMSRGVGIDDANVRVDGVSQPTREIDHIDNKRVSYVPALCSSLLTDLTRILRALPLSSDDAAAVKTTTVPTRWQACVAHYAAMSHGANLLPFISRHTHVRRDWCEIMKRRMKSEMRNERTLNAGLMNSRVNGIGVASVATTS…	782	1	6_NW_020230727.1_64652_67810_-|NW_020230727.1_103158_111050_+|NW_020230727.1_145395_147627_+|NW_020230727.1_147812_149836_+|NW_020230727.1_158517_160427_+|NW_020230727.1_160935_161825_+	P16425.1,P10394.1,P04323.1,P10394.1,P04323.1,P10394.1	130_NW_020230727.1_1894_5120_-|NW_020230727.1_5121_6775_+|NW_020230727.1_6781_7445_+|NW_020230727.1_7375_7502_+|NW_020230727.1_7701_7887_-|NW_020230727.1_7703_7918_-|NW_020230727.1_9634_9856_-|NW_020230727.1_10036_11385_-|NW_020230727.1_11386_13492_-|NW_020230727.1_13493_13792_-|NW_020230727.1_13793_15278_+|NW_020230727.1_15277_16092_+|NW_020230727.1_16096_17075_-|NW_020230727.1_17480_17970_-|NW_…	5_NW_020230727.1_40061_40289_-|NW_020230727.1_40316_40969_+|NW_020230727.1_40967_44136_+|NW_020230727.1_40967_44136_+|NW_020230727.1_44161_48066_-	26	38.03	ORF_00095	ORF_00095	CjLGDV	31.5	831	440	25	1	2346	15	765	2.13e-89	317		Harpegnathos_saltator	38.03	32.596	6.269	5.434	0.867	No	2.81e-47	6.1	7.658	17.696	-1.558	-0.088
NW_020230727.1_202691-203653	NW_020230727.1_202691-203653:+		SRR25195257	NW_020230727.1	6.1	Harpegnathos_saltator	7.65839	259523		202691	203653	+	pif0/p74	SRLAKVVGVLTASVMLERWTARLMKSAYNRALRFVGQRFGGVASRTLLALGVRASTTRMLPTALTELSTRVMLSLGTAAAGVGIVVSAIELLSFVLDMALVFVWDPGHYNAEKQNSTFDKQALAWLRVRTRGRMPRLDLYYALYLYSDTYSSRKTGAVVADDSRDDSADAIVGPDSRFTVRSRDDAPWFFAPFAEAIRAMIGGATGDVETDAASVDRSTRQRVRPVFSDSPVVCHMLWAIYYFSHRRFNSNGQPVRVVGNENDVVRMDDDLVRDSVRDNELAAFLLQSTAPSLPRERLIAAARRNVAAKSLRLLDSAIALI	321	0	6_NW_020230727.1_64652_67810_-|NW_020230727.1_103158_111050_+|NW_020230727.1_145395_147627_+|NW_020230727.1_147812_149836_+|NW_020230727.1_158517_160427_+|NW_020230727.1_160935_161825_+	P16425.1,P10394.1,P04323.1,P10394.1,P04323.1,P10394.1	130_NW_020230727.1_1894_5120_-|NW_020230727.1_5121_6775_+|NW_020230727.1_6781_7445_+|NW_020230727.1_7375_7502_+|NW_020230727.1_7701_7887_-|NW_020230727.1_7703_7918_-|NW_020230727.1_9634_9856_-|NW_020230727.1_10036_11385_-|NW_020230727.1_11386_13492_-|NW_020230727.1_13493_13792_-|NW_020230727.1_13793_15278_+|NW_020230727.1_15277_16092_+|NW_020230727.1_16096_17075_-|NW_020230727.1_17480_17970_-|NW_…	6_NW_020230727.1_200204_200744_+|NW_020230727.1_200787_204089_+|NW_020230727.1_200787_204089_+|NW_020230727.1_200787_204089_+|NW_020230727.1_204108_204191_+|NW_020230727.1_204216_207044_-	26	38.03	ORF_00073	ORF_00073	CjLGDV	30.9	372	195	7	1	942	446	813	2.64e-39	159		Harpegnathos_saltator	38.03	32.596	6.269	5.434	0.867	No	2.81e-47	6.1	7.658	17.696	-1.558	-0.088
NW_020230727.1_44664-46616	NW_020230727.1_44664-46616:-			NW_020230727.1	6.1	Harpegnathos_saltator	7.65839	259523		44664	46616	-	pif0/p74	CELAHLGLIMYITQPWARSTSGKSDECRVSNFAIGEDLLRGKIPNDANGAVFGEPDVRYATTGLLSSSYCAAFAKEFDPATRTCDVPWWETALS*TFLGSALVRLARHAMHGGDWCDETFPALSSRPEVSVPDEDPRLLSRRE*FDDVDRAWVCPPPNVLLFDLDATSKDAIWTNRDGGRAERAKPNGYASAANLGASDERVRKKRAANLGASDERVRGTIECSTTCSLADTDAQSIARALLQRRDVRRGDDAAFSGFVGDRDLVADKSTTDDRDEGAKIRRRVKRDTEATGNNDVDREQRRSILDFDAMYANVSLRGSRMTSHDAVRRVVETLAKEVGVLTASVMLERWTARLMKSAYSRALRFVGQRFGGVASRTLLALGVRASTTRMLSTALTGLS…	651	3	6_NW_020230727.1_64652_67810_-|NW_020230727.1_103158_111050_+|NW_020230727.1_145395_147627_+|NW_020230727.1_147812_149836_+|NW_020230727.1_158517_160427_+|NW_020230727.1_160935_161825_+	P16425.1,P10394.1,P04323.1,P10394.1,P04323.1,P10394.1	130_NW_020230727.1_1894_5120_-|NW_020230727.1_5121_6775_+|NW_020230727.1_6781_7445_+|NW_020230727.1_7375_7502_+|NW_020230727.1_7701_7887_-|NW_020230727.1_7703_7918_-|NW_020230727.1_9634_9856_-|NW_020230727.1_10036_11385_-|NW_020230727.1_11386_13492_-|NW_020230727.1_13493_13792_-|NW_020230727.1_13793_15278_+|NW_020230727.1_15277_16092_+|NW_020230727.1_16096_17075_-|NW_020230727.1_17480_17970_-|NW_…	5_NW_020230727.1_40967_44136_+|NW_020230727.1_44161_48066_-|NW_020230727.1_44161_48066_-|NW_020230727.1_44161_48066_-|NW_020230727.1_48060_48791_-	26	38.03	ORF_00073	ORF_00073	CjLGDV	30.8	711	341	19	1	1953	201	820	6.83e-80	284		Harpegnathos_saltator	38.03	32.596	6.269	5.434	0.867	No	2.81e-47	6.1	7.658	17.696	-1.558	-0.088
NW_020230727.1_242060-243526	NW_020230727.1_242060-243526:-			NW_020230727.1	6.1	Harpegnathos_saltator	7.65839	259523		242060	243526	-	pif0/p74	TGRLSSSYCTAFAKEFDPATRTCVVPWWETALSYTFLGSALMRLARHAVHDGDRCDETFPALSSRPEVSVSDEDPRLLSRREWFDDVDRAWVCPPPNVLLSDLGVTSKDAIWTNRDGGRVERAKLNDYASAANLGASDERVRKKRAANLGASDERVRGTIERSTTCSLADTDARSIARALL*RRDARRGDNAAFSGFVGDRDLVADESTTDDRDEGATIRRRVKRDTGSNDVDREQRRSTLDFDAMYADVSLRGSRMTSHDTVRRVVETLVKEVSVLTASVMLERWTVRLMKSAYNRALRCVGQRFGGVASRTLLALGVRASTTRMLSTALTGLSTRVMLSLGTAATGVSIVVTAIELLSFVLEMALVFGWDPSHYNAEKQNSTFDKQALAWLRVRTRE…	489	1	6_NW_020230727.1_64652_67810_-|NW_020230727.1_103158_111050_+|NW_020230727.1_145395_147627_+|NW_020230727.1_147812_149836_+|NW_020230727.1_158517_160427_+|NW_020230727.1_160935_161825_+	P16425.1,P10394.1,P04323.1,P10394.1,P04323.1,P10394.1	130_NW_020230727.1_1894_5120_-|NW_020230727.1_5121_6775_+|NW_020230727.1_6781_7445_+|NW_020230727.1_7375_7502_+|NW_020230727.1_7701_7887_-|NW_020230727.1_7703_7918_-|NW_020230727.1_9634_9856_-|NW_020230727.1_10036_11385_-|NW_020230727.1_11386_13492_-|NW_020230727.1_13493_13792_-|NW_020230727.1_13793_15278_+|NW_020230727.1_15277_16092_+|NW_020230727.1_16096_17075_-|NW_020230727.1_17480_17970_-|NW_…	10_NW_020230727.1_240746_240930_-|NW_020230727.1_240908_241041_-|NW_020230727.1_240925_241432_+|NW_020230727.1_241037_241683_-|NW_020230727.1_241744_244862_-|NW_020230727.1_241744_244862_-|NW_020230727.1_241744_244862_-|NW_020230727.1_244880_244969_-|NW_020230727.1_244963_245239_+|NW_020230727.1_245237_245413_+	26	38.03	ORF_00073	ORF_00073	CjLGDV	30.7	488	265	9	1	1449	245	664	3.82e-61	227		Harpegnathos_saltator	38.03	32.596	6.269	5.434	0.867	No	2.81e-47	6.1	7.658	17.696	-1.558	-0.088
NW_020230727.1_232033-233322	NW_020230727.1_232033-233322:+			NW_020230727.1	6.1	Harpegnathos_saltator	7.65839	259523		232033	233322	+	lef4	ERETSLVFSLPVDVGQSDLIEWFWRWDGPLESFMYRKTRHGAFWWRVGTTSDLSPNERRRAGDDRLAVVRCLIGDCGTDDVDATVVSEFKVCLTTDRTVRYEDSLPLSANIRYPLVLKDRISLELSPLPVEFERELIDSEPDTSDNNLGVTFEHRVSLRAYVCERCRVVARDDFVGGSCDCATAGADSRVVRVSLRAALNEFHEIAYWYELECEEATARGIDTEDARARLSRHDCLTTVFRLVALPMLSAQWPTGLMRESAPCTPERMFLNAHQTPVRMISGRSYRTHRRLFEHLLDMVAAARKIDNGVVEARLKYDGDRAYGWYSMGKF*VDSERIADLAASVRDVLCGLYMYLESERREDRSARSRDVSALSDRRHVITEAVFLLSHRSLVAMNGGG…	430	1	6_NW_020230727.1_64652_67810_-|NW_020230727.1_103158_111050_+|NW_020230727.1_145395_147627_+|NW_020230727.1_147812_149836_+|NW_020230727.1_158517_160427_+|NW_020230727.1_160935_161825_+	P16425.1,P10394.1,P04323.1,P10394.1,P04323.1,P10394.1	130_NW_020230727.1_1894_5120_-|NW_020230727.1_5121_6775_+|NW_020230727.1_6781_7445_+|NW_020230727.1_7375_7502_+|NW_020230727.1_7701_7887_-|NW_020230727.1_7703_7918_-|NW_020230727.1_9634_9856_-|NW_020230727.1_10036_11385_-|NW_020230727.1_11386_13492_-|NW_020230727.1_13493_13792_-|NW_020230727.1_13793_15278_+|NW_020230727.1_15277_16092_+|NW_020230727.1_16096_17075_-|NW_020230727.1_17480_17970_-|NW_…	1_NW_020230727.1_229074_231409_-	26	38.03	ORF_00029	ORF_00029	CjLGDV	30	447	249	18	1	1275	4	408	1.01e-24	119	0.2751	Harpegnathos_saltator	38.03	32.596	6.269	5.434	0.867	No	2.81e-47	6.1	7.658	17.696	-1.558	-0.088
NW_020230009.1_24072-24374	NW_020230009.1_24072-24374:-			NW_020230009.1	4.97	Harpegnathos_saltator	7.65839	251138		24072	24374	-	ORF_00086	FYKDVIQLGTGVMASTASKLIPLDRGVRAVSITMEDVFNDIEWNRESYDSSVNGTACENPYFRLLRSVVLEALREYVGKDSRLFRETPTYESTDTTIVDTY	101	0	1_NW_020230009.1_2483_6602_+	P10394.1	130_NW_020230009.1_492_792_+|NW_020230009.1_813_899_+|NW_020230009.1_920_1123_+|NW_020230009.1_1124_1571_+|NW_020230009.1_1572_1932_+|NW_020230009.1_1933_2439_+|NW_020230009.1_2740_5626_+|NW_020230009.1_5627_7110_+|NW_020230009.1_7111_7417_+|NW_020230009.1_7545_7631_+|NW_020230009.1_7759_7845_+|NW_020230009.1_7866_7952_+|NW_020230009.1_7973_8059_+|NW_020230009.1_8080_8166_+|NW_020230009.1_8187_82…	5_NW_020230009.1_24078_24586_+|NW_020230009.1_24078_24586_+|NW_020230009.1_25227_25415_-|NW_020230009.1_25863_26228_-|NW_020230009.1_26297_28184_-	26	37.34	ORF_00086	ORF_00086	CjLGDV	30	100	68	1	1	294	147	246	1.12e-07	60.1	0.0001	Harpegnathos_saltator	37.34	32.596	6.269	4.744	0.757	No	1.55e-38	4.97	7.658	17.696	-2.688	-0.152
NW_020230009.1_106249-107133	NW_020230009.1_106249-107133:-			NW_020230009.1	4.97	Harpegnathos_saltator	7.65839	251138		106249	107133	-	lef4	VRALIESPESATTTTVSEFKASMVTDRTVRYEDSVSLGVNIRYPMVLDDRLSLELNPLPVEFERELFESEDDTSDNNLGISFEHRLSLSVRLCARCLSLIHESSSLSCVSCRDRSIAKIPVRLSLRSTMNEYYEIAYWFELECEEEEEASLTKMPSDGASNKEETESSRLTRHRAIAAVFRSVALPMLAVEWPDGLSRESLPRTPKRPWLNDHKRPVRSCWSFGTHQRVFEHLVNTTTANENTVDQLRLKYDGERTYGWYAMGEFWVDSERVANVSIALRDVLGGLYVYQLESER	295	0	1_NW_020230009.1_2483_6602_+	P10394.1	130_NW_020230009.1_492_792_+|NW_020230009.1_813_899_+|NW_020230009.1_920_1123_+|NW_020230009.1_1124_1571_+|NW_020230009.1_1572_1932_+|NW_020230009.1_1933_2439_+|NW_020230009.1_2740_5626_+|NW_020230009.1_5627_7110_+|NW_020230009.1_7111_7417_+|NW_020230009.1_7545_7631_+|NW_020230009.1_7759_7845_+|NW_020230009.1_7866_7952_+|NW_020230009.1_7973_8059_+|NW_020230009.1_8080_8166_+|NW_020230009.1_8187_82…	1_NW_020230009.1_108013_108396_+	26	37.34	ORF_00029	ORF_00029	CjLGDV	29.9	314	163	10	1	885	79	354	9.16e-16	90.1	0.3528	Harpegnathos_saltator	37.34	32.596	6.269	4.744	0.757	No	1.55e-38	4.97	7.658	17.696	-2.688	-0.152
NW_020230727.1_30295-31209	NW_020230727.1_30295-31209:-			NW_020230727.1	6.1	Harpegnathos_saltator	7.65839	259523		30295	31209	-	lef8	PNGFARFFSYLNVGNIGNAGRVMNRTHYMRDSFVCDVFAATDRVIRILAPAFRLATTTPPPPLAKQRA*FSPWTRYGYVPSVNAVSFERECRADRTMSRPPRGVLADAFLTIKYLVPGSVVTSTRLRRPSASPSRRSPGGLVFVNVRLTNGVPTCPVRVMTSTDRVRDDGVSAAAIDSDVAAATYCAECREYYPNDGLTMSFATSALSSPIDDERVGAAACDTALPRCRAQIWCSRHEIALYKSSPRTVDSVERDSVRPPKLHEVAYHGLLSVAAFPYVTDVSKLIVAINAHKRALELRIARSAR	305	1	6_NW_020230727.1_64652_67810_-|NW_020230727.1_103158_111050_+|NW_020230727.1_145395_147627_+|NW_020230727.1_147812_149836_+|NW_020230727.1_158517_160427_+|NW_020230727.1_160935_161825_+	P16425.1,P10394.1,P04323.1,P10394.1,P04323.1,P10394.1	130_NW_020230727.1_1894_5120_-|NW_020230727.1_5121_6775_+|NW_020230727.1_6781_7445_+|NW_020230727.1_7375_7502_+|NW_020230727.1_7701_7887_-|NW_020230727.1_7703_7918_-|NW_020230727.1_9634_9856_-|NW_020230727.1_10036_11385_-|NW_020230727.1_11386_13492_-|NW_020230727.1_13493_13792_-|NW_020230727.1_13793_15278_+|NW_020230727.1_15277_16092_+|NW_020230727.1_16096_17075_-|NW_020230727.1_17480_17970_-|NW_…	4_NW_020230727.1_30326_30554_-|NW_020230727.1_30581_31227_+|NW_020230727.1_30581_31227_+|NW_020230727.1_31225_31626_+	26	38.03	ORF_00095	ORF_00095	CjLGDV	29.5	305	166	9	1	894	503	765	8.97e-20	102		Harpegnathos_saltator	38.03	32.596	6.269	5.434	0.867	No	2.81e-47	6.1	7.658	17.696	-1.558	-0.088
NW_020230009.1_26660-27832	NW_020230009.1_26660-27832:+			NW_020230009.1	4.97	Harpegnathos_saltator	7.65839	251138		26660	27832	+	p33	QWMDAFFSFLAAEPRSAVMSLAFSLSFMRTYDAAPNVANENFASMSFDAARELFDLLDDNIHATDTFTLSELRDRRAYDARDFLHANDVYADRFDIVFVPLMRHRALLSPVARSTPAPTNDDSSMSVDSLRSDIKTVRAVLVALNERSVETGVPIPLNVRCTAITRWISVGALDRTLTQLIEQDDDHRAAETLVRETLLETVQSDLAEINDRSSFSYLEAYAAYAPIVYRYESLSDMIQAWNTRHCARHNNRDVTMESANDERIIHWLVLPVRGVWQSGTFQMLWIVLHTLTALTVQRQNRYIDRMLAVLENLSFYVWCAECSVHWRENHGNRYFRETGSLSYAKLRRLPIDLLLLHCHNTVHENSTRIVGARSNGGGLSRWTLAHLCLDY	391	0	1_NW_020230009.1_2483_6602_+	P10394.1	130_NW_020230009.1_492_792_+|NW_020230009.1_813_899_+|NW_020230009.1_920_1123_+|NW_020230009.1_1124_1571_+|NW_020230009.1_1572_1932_+|NW_020230009.1_1933_2439_+|NW_020230009.1_2740_5626_+|NW_020230009.1_5627_7110_+|NW_020230009.1_7111_7417_+|NW_020230009.1_7545_7631_+|NW_020230009.1_7759_7845_+|NW_020230009.1_7866_7952_+|NW_020230009.1_7973_8059_+|NW_020230009.1_8080_8166_+|NW_020230009.1_8187_82…	7_NW_020230009.1_25227_25415_-|NW_020230009.1_25863_26228_-|NW_020230009.1_26297_28184_-|NW_020230009.1_26297_28184_-|NW_020230009.1_26297_28184_-|NW_020230009.1_28541_28740_-|NW_020230009.1_28850_29534_-	26	37.34	ORF_00084	ORF_00084	CjLGDV	28.3	406	220	12	1	1173	30	379	6.85e-27	123	2.2489	Harpegnathos_saltator	37.34	32.596	6.269	4.744	0.757	No	1.55e-38	4.97	7.658	17.696	-2.688	-0.152
NW_020230009.1_153502-155289	NW_020230009.1_153502-155289:+		SRR25204319	NW_020230009.1	4.97	Harpegnathos_saltator	7.65839	251138		153502	155289	+	helicase	VSLYRKICPSFMDFLLNTNVLSNVATSSRGEPRVILMLLHLINATPSITLSQFYFYVFGKNFCFGEVCEFFLVACNKIADSQFTRRTRFLLYRYQHLGAGRSASILDKMCISEMVLFPLLRREPLKTPLERMSVRHGRLLQNGACGR*RALRQSVFADRGARYRV*EPVRARV*YSRFDRSRGQR****QQQQQQQRLLVWRARCSRSLCRAVARDVLELANFLHWRCDGTRYLDPGNDTLTCPRNSDMFAKYLAARYISLVKERAHRDASVKPTRDDTSTSTTRRLDGAKSRGASNNSRVEISTFRVGLIEAMKLVGKTYRGSALGGAANSLVGNSGENASHESGQTTIVCGQTLDKFVRYMDKRTSHHIVLNLYLNRFELSTPAMSRTLTINYEDCN…	596	7	1_NW_020230009.1_2483_6602_+	P10394.1	130_NW_020230009.1_492_792_+|NW_020230009.1_813_899_+|NW_020230009.1_920_1123_+|NW_020230009.1_1124_1571_+|NW_020230009.1_1572_1932_+|NW_020230009.1_1933_2439_+|NW_020230009.1_2740_5626_+|NW_020230009.1_5627_7110_+|NW_020230009.1_7111_7417_+|NW_020230009.1_7545_7631_+|NW_020230009.1_7759_7845_+|NW_020230009.1_7866_7952_+|NW_020230009.1_7973_8059_+|NW_020230009.1_8080_8166_+|NW_020230009.1_8187_82…	1_NW_020230009.1_149061_151940_-	26	37.34	ORF_00059	ORF_00059	CjLGDV	28.2	634	366	20	1	1788	244	826	9.47e-36	157		Harpegnathos_saltator	37.34	32.596	6.269	4.744	0.757	No	1.55e-38	4.97	7.658	17.696	-2.688	-0.152
NW_020230727.1_70229-71404	NW_020230727.1_70229-71404:+		SRR21423557	NW_020230727.1	6.1	Harpegnathos_saltator	7.65839	259523	Guinet et al.2023	70229	71404	+	pif2	LAVACIVLMFCAIRGLYLDAFRRPRIDAILRDLVAWYDDDDESAVADDASRNGRRDRALRLRRAMDVGIDSLPRVRFVDNRPPRLSRRREINDKAAREIDNERDLVLRRNECLTHGVFISADGDYVDCRS*CGATDGIEYRYYDRLGALLNGRVARTGGYCLPTDAAMCNENTSIAVYGSIGWRCIPQTRAFAGECGNRIVVCNGRPLDRAIGKI*IDHVNSTLAFDSIDEPLPNNAGFRFVCPPGMHGERDNDYVAAPFDRLFLLRNTCASLISHADESIAPNFEENTCECGNTARYDERLRTCVPDERAGNADAFDARTLQSVIRDDGEPCIEAWMTVSQARRLLDEPRMCGVERVESDLGVAEVGYQRACGDLFDQAVPSPAAILMSRT	392	2	6_NW_020230727.1_64652_67810_-|NW_020230727.1_103158_111050_+|NW_020230727.1_145395_147627_+|NW_020230727.1_147812_149836_+|NW_020230727.1_158517_160427_+|NW_020230727.1_160935_161825_+	P16425.1,P10394.1,P04323.1,P10394.1,P04323.1,P10394.1	130_NW_020230727.1_1894_5120_-|NW_020230727.1_5121_6775_+|NW_020230727.1_6781_7445_+|NW_020230727.1_7375_7502_+|NW_020230727.1_7701_7887_-|NW_020230727.1_7703_7918_-|NW_020230727.1_9634_9856_-|NW_020230727.1_10036_11385_-|NW_020230727.1_11386_13492_-|NW_020230727.1_13493_13792_-|NW_020230727.1_13793_15278_+|NW_020230727.1_15277_16092_+|NW_020230727.1_16096_17075_-|NW_020230727.1_17480_17970_-|NW_…	1_NW_020230727.1_65840_68899_-	26	38.03	ORF_00064	AGS47950.1	Ectropis obliqua nucleopolyhedrovirus	26.6	244	139	14	331	981	59	289	7.61e-09	70.1	0.5977	Harpegnathos_saltator	38.03	32.596	6.269	5.434	0.867	No	2.81e-47	6.1	7.658	17.696	-1.558	-0.088
NW_020230727.1_60275-61519	NW_020230727.1_60275-61519:-		SRR25204319	NW_020230727.1	6.1	Harpegnathos_saltator	7.65839	259523		60275	61519	-	helicase	SEENIVADDYVFTPTDLELVRELRARRRITRLNVDAMDRQIGEYEKATRLSRMFARLMLTRSTVQEHRRVVDRLIRMVNRSNEPLSDRHHRMLIVYVDHVNLYQRICPEFLDFLLDANVMSGIPNQHRHVSRMSFVLLHLINATSSMTFSQFYFYVFGKNFCFGEVCEFFLVACNDIADSLFALRIRFLLYRYQRLGDGRATSILDKMCVSEMVLFPLLLRHVPMNDRLKLMCVSHERLLQNGACMAANVLYERLYTRTDVLEVAFGFAHQRAIARQQNAAGRDNAVANGANNESLRPRLDARDLYSEVLRSRDVLELANFLHWRYDGTCYLDLANDALTFSRNSDVFPKYLAAKCISLVNERLRRDIDELHNLAHDGPIDLPQPSHFNARDRRSKRAP…	415	0	6_NW_020230727.1_64652_67810_-|NW_020230727.1_103158_111050_+|NW_020230727.1_145395_147627_+|NW_020230727.1_147812_149836_+|NW_020230727.1_158517_160427_+|NW_020230727.1_160935_161825_+	P16425.1,P10394.1,P04323.1,P10394.1,P04323.1,P10394.1	130_NW_020230727.1_1894_5120_-|NW_020230727.1_5121_6775_+|NW_020230727.1_6781_7445_+|NW_020230727.1_7375_7502_+|NW_020230727.1_7701_7887_-|NW_020230727.1_7703_7918_-|NW_020230727.1_9634_9856_-|NW_020230727.1_10036_11385_-|NW_020230727.1_11386_13492_-|NW_020230727.1_13493_13792_-|NW_020230727.1_13793_15278_+|NW_020230727.1_15277_16092_+|NW_020230727.1_16096_17075_-|NW_020230727.1_17480_17970_-|NW_…	1_NW_020230727.1_63404_63593_+	26	38.03	ORF_00059	ORF_00059	CjLGDV	26.4	250	142	6	298	1017	244	461	4.22e-10	75.5		Harpegnathos_saltator	38.03	32.596	6.269	5.434	0.867	No	2.81e-47	6.1	7.658	17.696	-1.558	-0.088
NW_020229888.1_395103-395387	NW_020229888.1_395103-395387:-		SRR21423557	NW_020229888.1	16.06	Harpegnathos_saltator	7.65839	442580		395103	395387	-	ORF_00023	DVRQTFNNLRRTLAPGLTTMSATWSDCKSVLWNTRNVTYVICLLSIVLLIAMILSWNKNFVVFLGGSLTIFAVYGALVVSKQSCFSVFDNALVNS	95	0	9_NW_020229888.1_41830_61564_-|NW_020229888.1_128146_129833_+|NW_020229888.1_234026_236185_+|NW_020229888.1_238160_244641_-|NW_020229888.1_282158_286272_+|NW_020229888.1_328152_330879_-|NW_020229888.1_336092_340093_-|NW_020229888.1_359347_365455_+|NW_020229888.1_400728_404306_+	A0NGI1.1,Q24583.1,P13129.1,O45211.1,P10394.1,P04323.1,P10394.1,P10394.1,P04323.1	220_NW_020229888.1_2946_3257_+|NW_020229888.1_3795_5877_-|NW_020229888.1_5878_8492_+|NW_020229888.1_7592_8968_-|NW_020229888.1_9320_9922_+|NW_020229888.1_9923_10102_-|NW_020229888.1_10345_10745_+|NW_020229888.1_12992_13095_+|NW_020229888.1_13056_13157_-|NW_020229888.1_17233_17317_+|NW_020229888.1_17857_17959_+|NW_020229888.1_17921_18020_-|NW_020229888.1_19349_19447_-|NW_020229888.1_20763_20863_-|…	2_NW_020229888.1_390363_393621_+|NW_020229888.1_397113_399129_+	25	27.88	ORF_00023	ORF_00023	CjLGDV	62.5	72	27	0	58	273	37	108	1.54e-25	102	0.9243	Harpegnathos_saltator	27.88	32.596	6.269	-4.716	-0.752	No	3.37e-38	16.06	7.658	17.696	8.402	0.475
NW_020230648.1_338278-338499	NW_020230648.1_338278-338499:-		SRR25195252	NW_020230648.1	4.36	Harpegnathos_saltator	7.65839	2693376		338278	338499	-	ORF_00023	AKMPTTWSDCKTVLCNTRNVTYIMCLLAIVLLLMLIFSWNKNFVVFLYDALTIFSAYGALVISKQSCFSVFDNA	74	0	37_NW_020230648.1_40950_41779_-|NW_020230648.1_50619_59965_+|NW_020230648.1_84690_85374_-|NW_020230648.1_86270_86910_-|NW_020230648.1_168706_174105_-|NW_020230648.1_179512_181064_-|NW_020230648.1_407917_412306_-|NW_020230648.1_425616_430645_-|NW_020230648.1_470730_479424_-|NW_020230648.1_483668_497949_-|NW_020230648.1_508031_513236_+|NW_020230648.1_549894_562025_+|NW_020230648.1_562190_580703_+|N…	Q7JQ07.1,Q7JQ07.1,Q03272.1,P16425.1,P20825.1,P04323.1,P10394.1,Q7JQ07.1,Q9V3C0.1,D6WMX4.1,Q16K67.1,Q7JQ07.1,Q16K67.1,Q7JQ07.1,Q16K67.1,P10394.1,P04323.1,Q16Y34.1,Q9VA27.1,Q7M4I6.1,Q9XYF4.1,Q7KLV9.1,Q7K566.1,Q16W06.1,Q7K2G1.1,Q7K2G1.1,P54985.1,Q7JQ07.1,Q5MQL3.1,Q7KHG2.1,O17310.1,Q7KTX7.1,B1A4F7.1,P08793.1,P21328.1,P04323.1,P21328.1	1327_NW_020230648.1_14_303_+|NW_020230648.1_611_780_-|NW_020230648.1_879_1151_-|NW_020230648.1_1494_1993_+|NW_020230648.1_2286_2424_-|NW_020230648.1_2359_3672_+|NW_020230648.1_4490_4718_-|NW_020230648.1_4704_5995_-|NW_020230648.1_5991_6536_-|NW_020230648.	3_NW_020230648.1_336076_336444_-|NW_020230648.1_338280_338481_+|NW_020230648.1_339439_340093_-	25	31.53	ORF_00023	ORF_00023	CjLGDV	56.8	74	32	0	1	222	35	108	1.12e-19	87	1.0201	Harpegnathos_saltator	31.53	32.596	6.269	-1.066	-0.17	No	0.00112	4.36	7.658	17.696	-3.298	-0.186
NW_020229888.1_388339-388530	NW_020229888.1_388339-388530:-		SRR25204319	NW_020229888.1	16.06	Harpegnathos_saltator	7.65839	442580		388339	388530	-	ORF_00025	STAAADLAICYEMCDACDTFHENGRELRNHVLRSHAEQNIDLGVNRMQQDIVRTLLKYSDQTSR	64	0	9_NW_020229888.1_41830_61564_-|NW_020229888.1_128146_129833_+|NW_020229888.1_234026_236185_+|NW_020229888.1_238160_244641_-|NW_020229888.1_282158_286272_+|NW_020229888.1_328152_330879_-|NW_020229888.1_336092_340093_-|NW_020229888.1_359347_365455_+|NW_020229888.1_400728_404306_+	A0NGI1.1,Q24583.1,P13129.1,O45211.1,P10394.1,P04323.1,P10394.1,P10394.1,P04323.1	220_NW_020229888.1_2946_3257_+|NW_020229888.1_3795_5877_-|NW_020229888.1_5878_8492_+|NW_020229888.1_7592_8968_-|NW_020229888.1_9320_9922_+|NW_020229888.1_9923_10102_-|NW_020229888.1_10345_10745_+|NW_020229888.1_12992_13095_+|NW_020229888.1_13056_13157_-|NW_020229888.1_17233_17317_+|NW_020229888.1_17857_17959_+|NW_020229888.1_17921_18020_-|NW_020229888.1_19349_19447_-|NW_020229888.1_20763_20863_-|…	6_NW_020229888.1_386266_386528_+|NW_020229888.1_386297_387825_-|NW_020229888.1_388382_388500_-|NW_020229888.1_388568_388699_-|NW_020229888.1_388723_390362_-|NW_020229888.1_390363_393621_+	25	27.88	ORF_00025	ORF_00025	CjLGDV	51.7	60	29	0	1	180	6	65	9.02e-13	67.8	0.0001	Harpegnathos_saltator	27.88	32.596	6.269	-4.716	-0.752	No	3.37e-38	16.06	7.658	17.696	8.402	0.475
NW_020229888.1_421429-422133	NW_020229888.1_421429-422133:+		SRR21423555	NW_020229888.1	16.06	Harpegnathos_saltator	7.65839	442580		421429	422133	+	lef8	DVYVTWNASFLHEQTCERRRAQLGIGSVQSISVSRPVKTKDVCRYAETRRYDRSVSPVVETSVELFARFVRITMRAIDTRQTFKLQNSFGQKGVIHYADLSGFVTDRGESIDVISSVYSFVGRSACGQLLEQRESAHRVLYDGRCIGYACYGFFFVSNDSPHNNFIYSVKHAGDNPMRACRLTYDSLLENCVSSAAFVKASEFDFPNPYAGMPRNVSRALDCYNVYNRGVCLSSQ	235	0	9_NW_020229888.1_41830_61564_-|NW_020229888.1_128146_129833_+|NW_020229888.1_234026_236185_+|NW_020229888.1_238160_244641_-|NW_020229888.1_282158_286272_+|NW_020229888.1_328152_330879_-|NW_020229888.1_336092_340093_-|NW_020229888.1_359347_365455_+|NW_020229888.1_400728_404306_+	A0NGI1.1,Q24583.1,P13129.1,O45211.1,P10394.1,P04323.1,P10394.1,P10394.1,P04323.1	220_NW_020229888.1_2946_3257_+|NW_020229888.1_3795_5877_-|NW_020229888.1_5878_8492_+|NW_020229888.1_7592_8968_-|NW_020229888.1_9320_9922_+|NW_020229888.1_9923_10102_-|NW_020229888.1_10345_10745_+|NW_020229888.1_12992_13095_+|NW_020229888.1_13056_13157_-|NW_020229888.1_17233_17317_+|NW_020229888.1_17857_17959_+|NW_020229888.1_17921_18020_-|NW_020229888.1_19349_19447_-|NW_020229888.1_20763_20863_-|…	4_NW_020229888.1_417791_419430_+|NW_020229888.1_419778_419913_-|NW_020229888.1_422534_422770_+|NW_020229888.1_423157_424796_-	25	27.88	ORF_00095	ORF_00095	CjLGDV	49.4	241	108	5	1	702	907	1140	3.1e-62	222		Harpegnathos_saltator	27.88	32.596	6.269	-4.716	-0.752	No	3.37e-38	16.06	7.658	17.696	8.402	0.475
NW_020229888.1_264283-265473	NW_020229888.1_264283-265473:+		SRR25195253	NW_020229888.1	16.06	Harpegnathos_saltator	7.65839	442580		264283	265473	+	helicase	GSLDATRNFCALWRLYEFARDHADDPKLALWISSSRENNSDSDDAIVNIAAAYLFFLVRERERRIAFIRLDNDETAIERNDVCYGLTDRANRRMNVRSIDRSSMRSVRRVLRFSMSYVSRAKHTFVRYQFAGERSSGLRDVHTRGSLRTE*QRTV*ALLS*LSIFARGDTNVLLFFL*YVMAIRFPG*FLKTVLLLQGTSDSGKSEFVSEVLSVVKSESAIFSSVLIGTLSNATLRQGIKDEVNTDLMSMMRSHVCQADEPERMNVELFKNLISTTMMKSRYFHQQQMQYLRNLAKIILTVNDAISLRSDAGMITRLKFCLRMVHRFKALHSCQHDTAVDFVKTNATSSVSY*FATRCFAKGFNFPEFRTGLFLTMEHYGTDTCTHNNAIYVLHDAI	397	6	9_NW_020229888.1_41830_61564_-|NW_020229888.1_128146_129833_+|NW_020229888.1_234026_236185_+|NW_020229888.1_238160_244641_-|NW_020229888.1_282158_286272_+|NW_020229888.1_328152_330879_-|NW_020229888.1_336092_340093_-|NW_020229888.1_359347_365455_+|NW_020229888.1_400728_404306_+	A0NGI1.1,Q24583.1,P13129.1,O45211.1,P10394.1,P04323.1,P10394.1,P10394.1,P04323.1	220_NW_020229888.1_2946_3257_+|NW_020229888.1_3795_5877_-|NW_020229888.1_5878_8492_+|NW_020229888.1_7592_8968_-|NW_020229888.1_9320_9922_+|NW_020229888.1_9923_10102_-|NW_020229888.1_10345_10745_+|NW_020229888.1_12992_13095_+|NW_020229888.1_13056_13157_-|NW_020229888.1_17233_17317_+|NW_020229888.1_17857_17959_+|NW_020229888.1_17921_18020_-|NW_020229888.1_19349_19447_-|NW_020229888.1_20763_20863_-|…		25	27.88	ORF_00059	ORF_00059	CjLGDV	46.8	205	102	1	565	1179	1173	1370	1.18e-46	184		Harpegnathos_saltator	27.88	32.596	6.269	-4.716	-0.752	No	3.37e-38	16.06	7.658	17.696	8.402	0.475
NW_020230648.1_316648-316926	NW_020230648.1_316648-316926:+		SRR21423555	NW_020230648.1	4.36	Harpegnathos_saltator	7.65839	2693376		316648	316926	+	pif5/odv-e56	MRVGENECDRAAAERKAPYCVHCDWYETDPRSVDWVDKEKLADNAYVLCEKMDALDALQEFVGSTVDNAIGAGVSIAGIAKNSLATSASVLPW	93	0	37_NW_020230648.1_40950_41779_-|NW_020230648.1_50619_59965_+|NW_020230648.1_84690_85374_-|NW_020230648.1_86270_86910_-|NW_020230648.1_168706_174105_-|NW_020230648.1_179512_181064_-|NW_020230648.1_407917_412306_-|NW_020230648.1_425616_430645_-|NW_020230648.1_470730_479424_-|NW_020230648.1_483668_497949_-|NW_020230648.1_508031_513236_+|NW_020230648.1_549894_562025_+|NW_020230648.1_562190_580703_+|N…	Q7JQ07.1,Q7JQ07.1,Q03272.1,P16425.1,P20825.1,P04323.1,P10394.1,Q7JQ07.1,Q9V3C0.1,D6WMX4.1,Q16K67.1,Q7JQ07.1,Q16K67.1,Q7JQ07.1,Q16K67.1,P10394.1,P04323.1,Q16Y34.1,Q9VA27.1,Q7M4I6.1,Q9XYF4.1,Q7KLV9.1,Q7K566.1,Q16W06.1,Q7K2G1.1,Q7K2G1.1,P54985.1,Q7JQ07.1,Q5MQL3.1,Q7KHG2.1,O17310.1,Q7KTX7.1,B1A4F7.1,P08793.1,P21328.1,P04323.1,P21328.1	1327_NW_020230648.1_14_303_+|NW_020230648.1_611_780_-|NW_020230648.1_879_1151_-|NW_020230648.1_1494_1993_+|NW_020230648.1_2286_2424_-|NW_020230648.1_2359_3672_+|NW_020230648.1_4490_4718_-|NW_020230648.1_4704_5995_-|NW_020230648.1_5991_6536_-|NW_020230648.	1_NW_020230648.1_313794_314813_-	25	31.53	ORF_00087	ORF_00087	CjLGDV	46.4	69	37	0	1	207	1	69	8.73e-12	67.8	999	Harpegnathos_saltator	31.53	32.596	6.269	-1.066	-0.17	No	0.00112	4.36	7.658	17.696	-3.298	-0.186
NW_020229888.1_373457-374005	NW_020229888.1_373457-374005:+		SRR25204319	NW_020229888.1	16.06	Harpegnathos_saltator	7.65839	442580		373457	374005	+	ac81	DTYNIETIHKIPQRLVGLDVISYSISCTWNMVRHVYLGLYTGTPRAFEIHAGMSEEERDLVFTTAHYFGRGRVEGYMKLCETCADGVIEDAREKGRTFYLPFNNCDTIVPFLMQTPLLWISALEAIVGFVLTLQSFNFFIFSFFVPSIALLFMLLYNRLVHDEAERVKSLLYTYQHARHFSNR	183	0	9_NW_020229888.1_41830_61564_-|NW_020229888.1_128146_129833_+|NW_020229888.1_234026_236185_+|NW_020229888.1_238160_244641_-|NW_020229888.1_282158_286272_+|NW_020229888.1_328152_330879_-|NW_020229888.1_336092_340093_-|NW_020229888.1_359347_365455_+|NW_020229888.1_400728_404306_+	A0NGI1.1,Q24583.1,P13129.1,O45211.1,P10394.1,P04323.1,P10394.1,P10394.1,P04323.1	220_NW_020229888.1_2946_3257_+|NW_020229888.1_3795_5877_-|NW_020229888.1_5878_8492_+|NW_020229888.1_7592_8968_-|NW_020229888.1_9320_9922_+|NW_020229888.1_9923_10102_-|NW_020229888.1_10345_10745_+|NW_020229888.1_12992_13095_+|NW_020229888.1_13056_13157_-|NW_020229888.1_17233_17317_+|NW_020229888.1_17857_17959_+|NW_020229888.1_17921_18020_-|NW_020229888.1_19349_19447_-|NW_020229888.1_20763_20863_-|…	4_NW_020229888.1_370262_371901_+|NW_020229888.1_374230_374482_+|NW_020229888.1_374269_374558_-|NW_020229888.1_374593_376442_-	25	27.88	ORF_00110	ORF_00110	CjLGDV	45.2	188	90	7	1	549	68	247	2.39e-34	133	1.4724	Harpegnathos_saltator	27.88	32.596	6.269	-4.716	-0.752	No	3.37e-38	16.06	7.658	17.696	8.402	0.475
NW_020230648.1_211176-211598	NW_020230648.1_211176-211598:+		SRR25195252	NW_020230648.1	4.36	Harpegnathos_saltator	7.65839	2693376		211176	211598	+	ORF_00007	MGIFGFGALRDRFASVVQDGALSRGC*VACLDVTPMVVYAIRNSTNEREFVDLFRRRMESSKEVRFLRKNPPYALRYTLDNRTPRAKRQTQLQRLLDAKPVTARITQVAYALSDNANTSATRAPIRIKDMVPHIREILLRD	141	1	37_NW_020230648.1_40950_41779_-|NW_020230648.1_50619_59965_+|NW_020230648.1_84690_85374_-|NW_020230648.1_86270_86910_-|NW_020230648.1_168706_174105_-|NW_020230648.1_179512_181064_-|NW_020230648.1_407917_412306_-|NW_020230648.1_425616_430645_-|NW_020230648.1_470730_479424_-|NW_020230648.1_483668_497949_-|NW_020230648.1_508031_513236_+|NW_020230648.1_549894_562025_+|NW_020230648.1_562190_580703_+|N…	Q7JQ07.1,Q7JQ07.1,Q03272.1,P16425.1,P20825.1,P04323.1,P10394.1,Q7JQ07.1,Q9V3C0.1,D6WMX4.1,Q16K67.1,Q7JQ07.1,Q16K67.1,Q7JQ07.1,Q16K67.1,P10394.1,P04323.1,Q16Y34.1,Q9VA27.1,Q7M4I6.1,Q9XYF4.1,Q7KLV9.1,Q7K566.1,Q16W06.1,Q7K2G1.1,Q7K2G1.1,P54985.1,Q7JQ07.1,Q5MQL3.1,Q7KHG2.1,O17310.1,Q7KTX7.1,B1A4F7.1,P08793.1,P21328.1,P04323.1,P21328.1	1327_NW_020230648.1_14_303_+|NW_020230648.1_611_780_-|NW_020230648.1_879_1151_-|NW_020230648.1_1494_1993_+|NW_020230648.1_2286_2424_-|NW_020230648.1_2359_3672_+|NW_020230648.1_4490_4718_-|NW_020230648.1_4704_5995_-|NW_020230648.1_5991_6536_-|NW_020230648.	7_NW_020230648.1_209415_209993_-|NW_020230648.1_209994_210471_-|NW_020230648.1_211167_211913_+|NW_020230648.1_211167_211913_+|NW_020230648.1_211167_211913_+|NW_020230648.1_212169_212355_-|NW_020230648.1_212719_213370_-	25	31.53	ORF_00007	ORF_00007	CjLGDV	43.6	117	62	2	82	423	50	165	3.91e-13	77.4	175.772	Harpegnathos_saltator	31.53	32.596	6.269	-1.066	-0.17	No	0.00112	4.36	7.658	17.696	-3.298	-0.186
NW_020229888.1_322875-323285	NW_020229888.1_322875-323285:-		SRR25195257	NW_020229888.1	16.06	Harpegnathos_saltator	7.65839	442580		322875	323285	-	ORF_00007	QFDYNEGEGEIKAINWLSRFENYDRLIMSRDNDVYIYILSKLHNASCCEKKENIGTGRFLVYHENSDSVLHCWQHLSLYFDKCWLLLLWFSMCFGNDFTHGLLDKSFSVMNHYYAVLEREFKRVSSSTEKIRHDFAP	137	0	9_NW_020229888.1_41830_61564_-|NW_020229888.1_128146_129833_+|NW_020229888.1_234026_236185_+|NW_020229888.1_238160_244641_-|NW_020229888.1_282158_286272_+|NW_020229888.1_328152_330879_-|NW_020229888.1_336092_340093_-|NW_020229888.1_359347_365455_+|NW_020229888.1_400728_404306_+	A0NGI1.1,Q24583.1,P13129.1,O45211.1,P10394.1,P04323.1,P10394.1,P10394.1,P04323.1	220_NW_020229888.1_2946_3257_+|NW_020229888.1_3795_5877_-|NW_020229888.1_5878_8492_+|NW_020229888.1_7592_8968_-|NW_020229888.1_9320_9922_+|NW_020229888.1_9923_10102_-|NW_020229888.1_10345_10745_+|NW_020229888.1_12992_13095_+|NW_020229888.1_13056_13157_-|NW_020229888.1_17233_17317_+|NW_020229888.1_17857_17959_+|NW_020229888.1_17921_18020_-|NW_020229888.1_19349_19447_-|NW_020229888.1_20763_20863_-|…		25	27.88	ORF_00007	ORF_00007	CjLGDV	42.2	128	70	2	1	381	175	299	6.7e-26	113	1.0783	Harpegnathos_saltator	27.88	32.596	6.269	-4.716	-0.752	No	3.37e-38	16.06	7.658	17.696	8.402	0.475
NW_020230648.1_267471-268370	NW_020230648.1_267471-268370:+		SRR25195252	NW_020230648.1	4.36	Harpegnathos_saltator	7.65839	2693376		267471	268370	+	pif1	ILV*KRVTRDAADSSFNFACRCKYAHLMANATGPMSWCLRDIGCNGRGHLDAASRSSAIDPFVNGRCECDDGWISEYNDVVGPFCREATIGEWPSMLPGQDIDSDAMLDLSSEFIDENFRAIIARERVDGEDTRVKLINPCPPCPIVATDDGETYFYGDDFTIRKRKNADLFIAIANIGIRRDRDYLLGNGGRLPNVFLKITASEGLVPDRFLLQFMTRDDASAKKFAMEIGVLVNESSVRRWFGGPDDDFDASPNCRRFA*SLRAPEGDALKDCGTVWTFDHPSIPNHRQRVCESLRFF	300	2	37_NW_020230648.1_40950_41779_-|NW_020230648.1_50619_59965_+|NW_020230648.1_84690_85374_-|NW_020230648.1_86270_86910_-|NW_020230648.1_168706_174105_-|NW_020230648.1_179512_181064_-|NW_020230648.1_407917_412306_-|NW_020230648.1_425616_430645_-|NW_020230648.1_470730_479424_-|NW_020230648.1_483668_497949_-|NW_020230648.1_508031_513236_+|NW_020230648.1_549894_562025_+|NW_020230648.1_562190_580703_+|N…	Q7JQ07.1,Q7JQ07.1,Q03272.1,P16425.1,P20825.1,P04323.1,P10394.1,Q7JQ07.1,Q9V3C0.1,D6WMX4.1,Q16K67.1,Q7JQ07.1,Q16K67.1,Q7JQ07.1,Q16K67.1,P10394.1,P04323.1,Q16Y34.1,Q9VA27.1,Q7M4I6.1,Q9XYF4.1,Q7KLV9.1,Q7K566.1,Q16W06.1,Q7K2G1.1,Q7K2G1.1,P54985.1,Q7JQ07.1,Q5MQL3.1,Q7KHG2.1,O17310.1,Q7KTX7.1,B1A4F7.1,P08793.1,P21328.1,P04323.1,P21328.1	1327_NW_020230648.1_14_303_+|NW_020230648.1_611_780_-|NW_020230648.1_879_1151_-|NW_020230648.1_1494_1993_+|NW_020230648.1_2286_2424_-|NW_020230648.1_2359_3672_+|NW_020230648.1_4490_4718_-|NW_020230648.1_4704_5995_-|NW_020230648.1_5991_6536_-|NW_020230648.	6_NW_020230648.1_265097_265835_-|NW_020230648.1_266098_266264_-|NW_020230648.1_266545_266719_-|NW_020230648.1_266882_267953_-|NW_020230648.1_266882_267953_-|NW_020230648.1_268524_268824_-	25	31.53	ORF_00105	ORF_00105	CjLGDV	41.5	241	130	5	13	720	297	531	9.47e-53	195		Harpegnathos_saltator	31.53	32.596	6.269	-1.066	-0.17	No	0.00112	4.36	7.658	17.696	-3.298	-0.186
NW_020230648.1_319256-319993	NW_020230648.1_319256-319993:-		SRR25195253	NW_020230648.1	4.36	Harpegnathos_saltator	7.65839	2693376	Guinet et al.2023	319256	319993	-	ATPase	LGLNLAFVNAENLLSAYRSETEKNLRSLYRKMCVLVRTTGRNVMLLLDEVDGLVKNRRGAVTSGEYSLLTRLLTILEPNDGTNNYGVFNIFTTNRLSNLDDAFRRRCAAVFMGYVGTREATVRLFNAFLHRSIDYATRGTRFASRDYESEIRRTCRHWVPGDFARFKRTIVEPSRLRRYFK*SDTTYEDFVTKCLATRGDDAVGDGRDDREIRVTLPLLSYTEILAHAARYEPVTPLDKYSEYDPP	246	1	37_NW_020230648.1_40950_41779_-|NW_020230648.1_50619_59965_+|NW_020230648.1_84690_85374_-|NW_020230648.1_86270_86910_-|NW_020230648.1_168706_174105_-|NW_020230648.1_179512_181064_-|NW_020230648.1_407917_412306_-|NW_020230648.1_425616_430645_-|NW_020230648.1_470730_479424_-|NW_020230648.1_483668_497949_-|NW_020230648.1_508031_513236_+|NW_020230648.1_549894_562025_+|NW_020230648.1_562190_580703_+|N…	Q7JQ07.1,Q7JQ07.1,Q03272.1,P16425.1,P20825.1,P04323.1,P10394.1,Q7JQ07.1,Q9V3C0.1,D6WMX4.1,Q16K67.1,Q7JQ07.1,Q16K67.1,Q7JQ07.1,Q16K67.1,P10394.1,P04323.1,Q16Y34.1,Q9VA27.1,Q7M4I6.1,Q9XYF4.1,Q7KLV9.1,Q7K566.1,Q16W06.1,Q7K2G1.1,Q7K2G1.1,P54985.1,Q7JQ07.1,Q5MQL3.1,Q7KHG2.1,O17310.1,Q7KTX7.1,B1A4F7.1,P08793.1,P21328.1,P04323.1,P21328.1	1327_NW_020230648.1_14_303_+|NW_020230648.1_611_780_-|NW_020230648.1_879_1151_-|NW_020230648.1_1494_1993_+|NW_020230648.1_2286_2424_-|NW_020230648.1_2359_3672_+|NW_020230648.1_4490_4718_-|NW_020230648.1_4704_5995_-|NW_020230648.1_5991_6536_-|NW_020230648.		25	31.53	ORF_00098	ORF_00098	CjLGDV	40.9	247	126	5	1	729	229	459	1.6e-46	172	999	Harpegnathos_saltator	31.53	32.596	6.269	-1.066	-0.17	No	0.00112	4.36	7.658	17.696	-3.298	-0.186
NW_020229888.1_408553-409440	NW_020229888.1_408553-409440:+			NW_020229888.1	16.06	Harpegnathos_saltator	7.65839	442580		408553	409440	+	pif0/p74	SKIEVRVRRADPKRDYAYEAENEAFRDAAIVVNLRWMNERTTCEHLSCRAKYARTGTCVSGDMSRVWASGDNTTLTSCEPACYMVRNSRVTGHSAVGDTVTKRYEETMYLVMNVATGEYKPYTAQSPYISPTTNKLPPSSPRSPPPPIPYERLLPNHERNVDATRQEPDMPQLEYDPASDSCELANVTLEMFATLPALRMAPGEKPVCRLSNFAIGDDLVRARPDKSTLHHSLASSTLDRTIVTARHSRSYCEAFHKNFDPKTCTCEESIFDRILSYTFIGFALVRLMRHAIYGDD	296	0	9_NW_020229888.1_41830_61564_-|NW_020229888.1_128146_129833_+|NW_020229888.1_234026_236185_+|NW_020229888.1_238160_244641_-|NW_020229888.1_282158_286272_+|NW_020229888.1_328152_330879_-|NW_020229888.1_336092_340093_-|NW_020229888.1_359347_365455_+|NW_020229888.1_400728_404306_+	A0NGI1.1,Q24583.1,P13129.1,O45211.1,P10394.1,P04323.1,P10394.1,P10394.1,P04323.1	220_NW_020229888.1_2946_3257_+|NW_020229888.1_3795_5877_-|NW_020229888.1_5878_8492_+|NW_020229888.1_7592_8968_-|NW_020229888.1_9320_9922_+|NW_020229888.1_9923_10102_-|NW_020229888.1_10345_10745_+|NW_020229888.1_12992_13095_+|NW_020229888.1_13056_13157_-|NW_020229888.1_17233_17317_+|NW_020229888.1_17857_17959_+|NW_020229888.1_17921_18020_-|NW_020229888.1_19349_19447_-|NW_020229888.1_20763_20863_-|…	2_NW_020229888.1_404132_407625_-|NW_020229888.1_407627_408550_-	25	27.88	ORF_00073	ORF_00073	CjLGDV	40.5	301	131	10	1	888	40	297	4.25e-48	184		Harpegnathos_saltator	27.88	32.596	6.269	-4.716	-0.752	No	3.37e-38	16.06	7.658	17.696	8.402	0.475
NW_020229888.1_323908-324240	NW_020229888.1_323908-324240:-		SRR25195257	NW_020229888.1	16.06	Harpegnathos_saltator	7.65839	442580		323908	324240	-	ORF_00007	MGIFGFGSLRDRFSSPLKHTINDYVACFDITPIVVYAVRHSRDEEEFVRMFRLRLETCREIRYLRSNPPQALCYTLDNRAPRTKRQTQLQRLVESRSVLTRVNTAIAQYVT	111	0	9_NW_020229888.1_41830_61564_-|NW_020229888.1_128146_129833_+|NW_020229888.1_234026_236185_+|NW_020229888.1_238160_244641_-|NW_020229888.1_282158_286272_+|NW_020229888.1_328152_330879_-|NW_020229888.1_336092_340093_-|NW_020229888.1_359347_365455_+|NW_020229888.1_400728_404306_+	A0NGI1.1,Q24583.1,P13129.1,O45211.1,P10394.1,P04323.1,P10394.1,P10394.1,P04323.1	220_NW_020229888.1_2946_3257_+|NW_020229888.1_3795_5877_-|NW_020229888.1_5878_8492_+|NW_020229888.1_7592_8968_-|NW_020229888.1_9320_9922_+|NW_020229888.1_9923_10102_-|NW_020229888.1_10345_10745_+|NW_020229888.1_12992_13095_+|NW_020229888.1_13056_13157_-|NW_020229888.1_17233_17317_+|NW_020229888.1_17857_17959_+|NW_020229888.1_17921_18020_-|NW_020229888.1_19349_19447_-|NW_020229888.1_20763_20863_-|…		25	27.88	ORF_00007	ORF_00007	CjLGDV	40.3	119	46	2	1	282	1	119	7.52e-14	78.2	1.1663	Harpegnathos_saltator	27.88	32.596	6.269	-4.716	-0.752	No	3.37e-38	16.06	7.658	17.696	8.402	0.475
NW_020230648.1_246474-247814	NW_020230648.1_246474-247814:-		SRR25195252	NW_020230648.1	4.36	Harpegnathos_saltator	7.65839	2693376		246474	247814	-	helicase2	KTFLLGLMLDRFASVLYLVKKRNFIDSTTKRFASYDNLLAKTIDSYLMNLLNIHSLYVWLNLRRSVAGRCELLERIRRLNTSASPNFDQLIFVDEYSLIEGSLAELLNAALRGRTVLIAGDCNQQPPIGEVEDQAIRTMLDYDDICFMYENVRATDPRLLRRLACFTARSGGHECAALSALHGLPRTRTVDMSPFVRSMRAIARDAIDADFGQLPRLIVASNERVNYANWAIGYLTWRNCRSVTEPTTARREAVGAVCATDAASSRPNVATLLEAIRTTTTTTPAAAATLPRAAEPARFDDRRDDPYADEHFVLRGMRYRVIHARANWPMQVGSRVIVREIESDDSVVVETEDGALCRVRRTLVKPYEYSSKWARRDGDRFDNAFRMFPFVMDAATTVY…	447	1	37_NW_020230648.1_40950_41779_-|NW_020230648.1_50619_59965_+|NW_020230648.1_84690_85374_-|NW_020230648.1_86270_86910_-|NW_020230648.1_168706_174105_-|NW_020230648.1_179512_181064_-|NW_020230648.1_407917_412306_-|NW_020230648.1_425616_430645_-|NW_020230648.1_470730_479424_-|NW_020230648.1_483668_497949_-|NW_020230648.1_508031_513236_+|NW_020230648.1_549894_562025_+|NW_020230648.1_562190_580703_+|N…	Q7JQ07.1,Q7JQ07.1,Q03272.1,P16425.1,P20825.1,P04323.1,P10394.1,Q7JQ07.1,Q9V3C0.1,D6WMX4.1,Q16K67.1,Q7JQ07.1,Q16K67.1,Q7JQ07.1,Q16K67.1,P10394.1,P04323.1,Q16Y34.1,Q9VA27.1,Q7M4I6.1,Q9XYF4.1,Q7KLV9.1,Q7K566.1,Q16W06.1,Q7K2G1.1,Q7K2G1.1,P54985.1,Q7JQ07.1,Q5MQL3.1,Q7KHG2.1,O17310.1,Q7KTX7.1,B1A4F7.1,P08793.1,P21328.1,P04323.1,P21328.1	1327_NW_020230648.1_14_303_+|NW_020230648.1_611_780_-|NW_020230648.1_879_1151_-|NW_020230648.1_1494_1993_+|NW_020230648.1_2286_2424_-|NW_020230648.1_2359_3672_+|NW_020230648.1_4490_4718_-|NW_020230648.1_4704_5995_-|NW_020230648.1_5991_6536_-|NW_020230648.	3_NW_020230648.1_246463_246684_-|NW_020230648.1_246463_246684_-|NW_020230648.1_247144_247519_+	25	31.53	ORF_00020	ORF_00020	CjLGDV	40.1	481	196	17	1	1299	338	774	2.89e-74	259	0.121	Harpegnathos_saltator	31.53	32.596	6.269	-1.066	-0.17	No	0.00112	4.36	7.658	17.696	-3.298	-0.186
NW_020230648.1_358750-359649	NW_020230648.1_358750-359649:-	122	SRR25195252	NW_020230648.1	4.36	Harpegnathos_saltator	7.65839	2693376		358750	359649	-	dnapol	AARVACIFVGYNSWEYDYTFLVNRALYYGLYDHAFRALTMHREPRFAATQVSFELMLHMKARYLA*VGSIALKNVSRYFGANEAAERSLTGRSRREKMNFDAVTIRRLYFDRDGGSEVFDSGSAFNALDIDRGVNMLRVALYNLQDCTAVYHLM*NLLLLPTIALYSRHFYATLFDSSHSGNSRLLPNAFTVRALQRSNVVLPFRCNDHSLFAMLSANRRCNGDKRSLVSPRSPREVSRWFRGKRSHDSDEKKGVNDVTLSTRTGHTALPPVYDQLRLTRIDDDKVYIEGINLAAPNHYS	300	2	37_NW_020230648.1_40950_41779_-|NW_020230648.1_50619_59965_+|NW_020230648.1_84690_85374_-|NW_020230648.1_86270_86910_-|NW_020230648.1_168706_174105_-|NW_020230648.1_179512_181064_-|NW_020230648.1_407917_412306_-|NW_020230648.1_425616_430645_-|NW_020230648.1_470730_479424_-|NW_020230648.1_483668_497949_-|NW_020230648.1_508031_513236_+|NW_020230648.1_549894_562025_+|NW_020230648.1_562190_580703_+|N…	Q7JQ07.1,Q7JQ07.1,Q03272.1,P16425.1,P20825.1,P04323.1,P10394.1,Q7JQ07.1,Q9V3C0.1,D6WMX4.1,Q16K67.1,Q7JQ07.1,Q16K67.1,Q7JQ07.1,Q16K67.1,P10394.1,P04323.1,Q16Y34.1,Q9VA27.1,Q7M4I6.1,Q9XYF4.1,Q7KLV9.1,Q7K566.1,Q16W06.1,Q7K2G1.1,Q7K2G1.1,P54985.1,Q7JQ07.1,Q5MQL3.1,Q7KHG2.1,O17310.1,Q7KTX7.1,B1A4F7.1,P08793.1,P21328.1,P04323.1,P21328.1	1327_NW_020230648.1_14_303_+|NW_020230648.1_611_780_-|NW_020230648.1_879_1151_-|NW_020230648.1_1494_1993_+|NW_020230648.1_2286_2424_-|NW_020230648.1_2359_3672_+|NW_020230648.1_4490_4718_-|NW_020230648.1_4704_5995_-|NW_020230648.1_5991_6536_-|NW_020230648.		25	31.53	ORF_00001	ORF_00001	CjLGDV	39.7	315	161	4	1	900	387	687	8.26e-56	206		Harpegnathos_saltator	31.53	32.596	6.269	-1.066	-0.17	No	0.00112	4.36	7.658	17.696	-3.298	-0.186
NW_020229888.1_289685-289963	NW_020229888.1_289685-289963:-			NW_020229888.1	16.06	Harpegnathos_saltator	7.65839	442580		289685	289963	-	pif5/odv-e56	MQIRNSECNFGTEEGREEPFCVHCNWKQNDPKSLDFVDKEALPDNAYVQCESINAFDALSEIIGGTIDDAWNAGSDVVKVAKDSFALSVKWAP	93	0	9_NW_020229888.1_41830_61564_-|NW_020229888.1_128146_129833_+|NW_020229888.1_234026_236185_+|NW_020229888.1_238160_244641_-|NW_020229888.1_282158_286272_+|NW_020229888.1_328152_330879_-|NW_020229888.1_336092_340093_-|NW_020229888.1_359347_365455_+|NW_020229888.1_400728_404306_+	A0NGI1.1,Q24583.1,P13129.1,O45211.1,P10394.1,P04323.1,P10394.1,P10394.1,P04323.1	220_NW_020229888.1_2946_3257_+|NW_020229888.1_3795_5877_-|NW_020229888.1_5878_8492_+|NW_020229888.1_7592_8968_-|NW_020229888.1_9320_9922_+|NW_020229888.1_9923_10102_-|NW_020229888.1_10345_10745_+|NW_020229888.1_12992_13095_+|NW_020229888.1_13056_13157_-|NW_020229888.1_17233_17317_+|NW_020229888.1_17857_17959_+|NW_020229888.1_17921_18020_-|NW_020229888.1_19349_19447_-|NW_020229888.1_20763_20863_-|…		25	27.88	ORF_00087	ORF_00087	CjLGDV	38.7	93	56	1	1	279	1	92	1.85e-16	79.7	999	Harpegnathos_saltator	27.88	32.596	6.269	-4.716	-0.752	No	3.37e-38	16.06	7.658	17.696	8.402	0.475
NW_020229888.1_299890-300171	NW_020229888.1_299890-300171:-			NW_020229888.1	16.06	Harpegnathos_saltator	7.65839	442580		299890	300171	-	pif5/odv-e56	MQIRNSECNFGTEEGREEPFCVHCN*KQNDPKSLDFVDKEALPDNAYVQCESIDAFDALSEIIGGTIDDAWNAGSDVVKVAKDSLASSVKWAPW	94	1	9_NW_020229888.1_41830_61564_-|NW_020229888.1_128146_129833_+|NW_020229888.1_234026_236185_+|NW_020229888.1_238160_244641_-|NW_020229888.1_282158_286272_+|NW_020229888.1_328152_330879_-|NW_020229888.1_336092_340093_-|NW_020229888.1_359347_365455_+|NW_020229888.1_400728_404306_+	A0NGI1.1,Q24583.1,P13129.1,O45211.1,P10394.1,P04323.1,P10394.1,P10394.1,P04323.1	220_NW_020229888.1_2946_3257_+|NW_020229888.1_3795_5877_-|NW_020229888.1_5878_8492_+|NW_020229888.1_7592_8968_-|NW_020229888.1_9320_9922_+|NW_020229888.1_9923_10102_-|NW_020229888.1_10345_10745_+|NW_020229888.1_12992_13095_+|NW_020229888.1_13056_13157_-|NW_020229888.1_17233_17317_+|NW_020229888.1_17857_17959_+|NW_020229888.1_17921_18020_-|NW_020229888.1_19349_19447_-|NW_020229888.1_20763_20863_-|…		25	27.88	ORF_00087	ORF_00087	CjLGDV	38.3	94	57	1	1	282	1	93	1.55e-15	77.4	6.6678	Harpegnathos_saltator	27.88	32.596	6.269	-4.716	-0.752	No	3.37e-38	16.06	7.658	17.696	8.402	0.475
NW_020230648.1_314156-314563	NW_020230648.1_314156-314563:+		SRR25195258	NW_020230648.1	4.36	Harpegnathos_saltator	7.65839	2693376		314156	314563	+	ORF_00086	MDAVRYVQTAAIDMLRCHDKHIPAVLRDMYKTLLHDGDREACCEMSMVLNMYVQSLTRLTFYRDAVQLSTGVMASTASKLVPLDRGMRAVSITMEDVFNDIRWNCETYDARASDGSCENTYFRLMRSVMLEALREY	136	0	37_NW_020230648.1_40950_41779_-|NW_020230648.1_50619_59965_+|NW_020230648.1_84690_85374_-|NW_020230648.1_86270_86910_-|NW_020230648.1_168706_174105_-|NW_020230648.1_179512_181064_-|NW_020230648.1_407917_412306_-|NW_020230648.1_425616_430645_-|NW_020230648.1_470730_479424_-|NW_020230648.1_483668_497949_-|NW_020230648.1_508031_513236_+|NW_020230648.1_549894_562025_+|NW_020230648.1_562190_580703_+|N…	Q7JQ07.1,Q7JQ07.1,Q03272.1,P16425.1,P20825.1,P04323.1,P10394.1,Q7JQ07.1,Q9V3C0.1,D6WMX4.1,Q16K67.1,Q7JQ07.1,Q16K67.1,Q7JQ07.1,Q16K67.1,P10394.1,P04323.1,Q16Y34.1,Q9VA27.1,Q7M4I6.1,Q9XYF4.1,Q7KLV9.1,Q7K566.1,Q16W06.1,Q7K2G1.1,Q7K2G1.1,P54985.1,Q7JQ07.1,Q5MQL3.1,Q7KHG2.1,O17310.1,Q7KTX7.1,B1A4F7.1,P08793.1,P21328.1,P04323.1,P21328.1	1327_NW_020230648.1_14_303_+|NW_020230648.1_611_780_-|NW_020230648.1_879_1151_-|NW_020230648.1_1494_1993_+|NW_020230648.1_2286_2424_-|NW_020230648.1_2359_3672_+|NW_020230648.1_4490_4718_-|NW_020230648.1_4704_5995_-|NW_020230648.1_5991_6536_-|NW_020230648.	5_NW_020230648.1_311964_312586_-|NW_020230648.1_313155_313656_+|NW_020230648.1_313794_314813_-|NW_020230648.1_313794_314813_-|NW_020230648.1_313794_314813_-	25	31.53	ORF_00086	ORF_00086	CjLGDV	38.2	136	84	0	1	408	87	222	4.12e-25	109	0.2522	Harpegnathos_saltator	31.53	32.596	6.269	-1.066	-0.17	No	0.00112	4.36	7.658	17.696	-3.298	-0.186
NW_020230648.1_320020-320499	NW_020230648.1_320020-320499:-		SRR25195252	NW_020230648.1	4.36	Harpegnathos_saltator	7.65839	2693376		320020	320499	-	ATPase	HVALGTIVARYAATYDRFVVDSVDRQFLRSEVVAQCMQALVLRSIQLSGFADLAMLLGAARDMRARRRLDDARDTGDTADADPRVHTDGLYDDIRHESLNVSLSDLPGYEEQHAQLLNAYFVINDELESALLADEMMERRPSTRAGANVILYGPPGTGKT	160	0	37_NW_020230648.1_40950_41779_-|NW_020230648.1_50619_59965_+|NW_020230648.1_84690_85374_-|NW_020230648.1_86270_86910_-|NW_020230648.1_168706_174105_-|NW_020230648.1_179512_181064_-|NW_020230648.1_407917_412306_-|NW_020230648.1_425616_430645_-|NW_020230648.1_470730_479424_-|NW_020230648.1_483668_497949_-|NW_020230648.1_508031_513236_+|NW_020230648.1_549894_562025_+|NW_020230648.1_562190_580703_+|N…	Q7JQ07.1,Q7JQ07.1,Q03272.1,P16425.1,P20825.1,P04323.1,P10394.1,Q7JQ07.1,Q9V3C0.1,D6WMX4.1,Q16K67.1,Q7JQ07.1,Q16K67.1,Q7JQ07.1,Q16K67.1,P10394.1,P04323.1,Q16Y34.1,Q9VA27.1,Q7M4I6.1,Q9XYF4.1,Q7KLV9.1,Q7K566.1,Q16W06.1,Q7K2G1.1,Q7K2G1.1,P54985.1,Q7JQ07.1,Q5MQL3.1,Q7KHG2.1,O17310.1,Q7KTX7.1,B1A4F7.1,P08793.1,P21328.1,P04323.1,P21328.1	1327_NW_020230648.1_14_303_+|NW_020230648.1_611_780_-|NW_020230648.1_879_1151_-|NW_020230648.1_1494_1993_+|NW_020230648.1_2286_2424_-|NW_020230648.1_2359_3672_+|NW_020230648.1_4490_4718_-|NW_020230648.1_4704_5995_-|NW_020230648.1_5991_6536_-|NW_020230648.		25	31.53	ORF_00098	ORF_00098	CjLGDV	38	179	89	7	1	480	44	219	3.36e-18	92.4	0.2914	Harpegnathos_saltator	31.53	32.596	6.269	-1.066	-0.17	No	0.00112	4.36	7.658	17.696	-3.298	-0.186
NW_020230648.1_271342-272280	NW_020230648.1_271342-272280:-		SRR25195252	NW_020230648.1	4.36	Harpegnathos_saltator	7.65839	2693376		271342	272280	-	helicase2	DQAIRTMLDYDDICFMYENVRATDPRLLRRLACFIARSGGHECAALSALHGLPRTSTVDMSPFVRSLRVIAHDAIDAVFGQSPRLIVASNEHVNYANWTIGYLTWRNRRICHGADNGETRSGRYCPRYRRSVVATERRDVASSDNNNNNNNNNNATSSCQTGARFDDRRDDPYADEHFMLRGMRYRVIHARTNWPMQMGSCVIVREIESGDSVVVETEDGALCHVRRTLVKPYEYSSKWARRDGDRCDNAFRMFPFVMDTATTVYQVQGLTLDELTFPRCYIDAHGMNDKALYVTLSRFRYERQLSRVINCHS	313	0	37_NW_020230648.1_40950_41779_-|NW_020230648.1_50619_59965_+|NW_020230648.1_84690_85374_-|NW_020230648.1_86270_86910_-|NW_020230648.1_168706_174105_-|NW_020230648.1_179512_181064_-|NW_020230648.1_407917_412306_-|NW_020230648.1_425616_430645_-|NW_020230648.1_470730_479424_-|NW_020230648.1_483668_497949_-|NW_020230648.1_508031_513236_+|NW_020230648.1_549894_562025_+|NW_020230648.1_562190_580703_+|N…	Q7JQ07.1,Q7JQ07.1,Q03272.1,P16425.1,P20825.1,P04323.1,P10394.1,Q7JQ07.1,Q9V3C0.1,D6WMX4.1,Q16K67.1,Q7JQ07.1,Q16K67.1,Q7JQ07.1,Q16K67.1,P10394.1,P04323.1,Q16Y34.1,Q9VA27.1,Q7M4I6.1,Q9XYF4.1,Q7KLV9.1,Q7K566.1,Q16W06.1,Q7K2G1.1,Q7K2G1.1,P54985.1,Q7JQ07.1,Q5MQL3.1,Q7KHG2.1,O17310.1,Q7KTX7.1,B1A4F7.1,P08793.1,P21328.1,P04323.1,P21328.1	1327_NW_020230648.1_14_303_+|NW_020230648.1_611_780_-|NW_020230648.1_879_1151_-|NW_020230648.1_1494_1993_+|NW_020230648.1_2286_2424_-|NW_020230648.1_2359_3672_+|NW_020230648.1_4490_4718_-|NW_020230648.1_4704_5995_-|NW_020230648.1_5991_6536_-|NW_020230648.	4_NW_020230648.1_271331_271551_-|NW_020230648.1_271331_271551_-|NW_020230648.1_272007_272385_+|NW_020230648.1_272007_272385_+	25	31.53	ORF_00020	ORF_00020	CjLGDV	37.5	339	148	13	1	930	482	785	1.85e-49	187	0.1235	Harpegnathos_saltator	31.53	32.596	6.269	-1.066	-0.17	No	0.00112	4.36	7.658	17.696	-3.298	-0.186
NW_020230648.1_258053-258532	NW_020230648.1_258053-258532:+		SRR25195252	NW_020230648.1	4.36	Harpegnathos_saltator	7.65839	2693376		258053	258532	+	ORF_00086	DAVRYVQTASIDMLRCHDKRIPAILRGMYKTLLRDGDREACCEMSMVLNMYVQSLTRLTFYRDAVQLGTGVMASTASKLVPLNRGVRAISITMEDVFNNIRWNRETYDARASGGSCENPYFRLMRSVVLEALREYVGNDSRLFRDAPVYKSTDMDAVNTY	160	0	37_NW_020230648.1_40950_41779_-|NW_020230648.1_50619_59965_+|NW_020230648.1_84690_85374_-|NW_020230648.1_86270_86910_-|NW_020230648.1_168706_174105_-|NW_020230648.1_179512_181064_-|NW_020230648.1_407917_412306_-|NW_020230648.1_425616_430645_-|NW_020230648.1_470730_479424_-|NW_020230648.1_483668_497949_-|NW_020230648.1_508031_513236_+|NW_020230648.1_549894_562025_+|NW_020230648.1_562190_580703_+|N…	Q7JQ07.1,Q7JQ07.1,Q03272.1,P16425.1,P20825.1,P04323.1,P10394.1,Q7JQ07.1,Q9V3C0.1,D6WMX4.1,Q16K67.1,Q7JQ07.1,Q16K67.1,Q7JQ07.1,Q16K67.1,P10394.1,P04323.1,Q16Y34.1,Q9VA27.1,Q7M4I6.1,Q9XYF4.1,Q7KLV9.1,Q7K566.1,Q16W06.1,Q7K2G1.1,Q7K2G1.1,P54985.1,Q7JQ07.1,Q5MQL3.1,Q7KHG2.1,O17310.1,Q7KTX7.1,B1A4F7.1,P08793.1,P21328.1,P04323.1,P21328.1	1327_NW_020230648.1_14_303_+|NW_020230648.1_611_780_-|NW_020230648.1_879_1151_-|NW_020230648.1_1494_1993_+|NW_020230648.1_2286_2424_-|NW_020230648.1_2359_3672_+|NW_020230648.1_4490_4718_-|NW_020230648.1_4704_5995_-|NW_020230648.1_5991_6536_-|NW_020230648.	5_NW_020230648.1_255669_256524_-|NW_020230648.1_257070_257574_+|NW_020230648.1_257683_258707_-|NW_020230648.1_257683_258707_-|NW_020230648.1_257683_258707_-	25	31.53	ORF_00086	ORF_00086	CjLGDV	35.8	162	102	1	1	480	88	249	2.44e-26	113	0.9543	Harpegnathos_saltator	31.53	32.596	6.269	-1.066	-0.17	No	0.00112	4.36	7.658	17.696	-3.298	-0.186
NW_020229888.1_343692-344561	NW_020229888.1_343692-344561:-		SRR25195257	NW_020229888.1	16.06	Harpegnathos_saltator	7.65839	442580		343692	344561	-	ORF_00077	ERTREREQFRASRNLDLGDSIRDDDFSARRNATSEPEVELMEMDESHNVSDDGNDAIENFKQQFSLPKWLMRMRPVPWTSAEMCQKNVHRGHNCCLFSPLQYCRGLDVINGFRVFHLRTLFNLVYITDALYQVNQNGEAVLWHHSQCFVADPRSIDDRFTAVFPVFELFDREPTANDIHLSNLHRYLLSVKATDWQRVYSMHVNFLHRLITLHANFALALPPTREDQQFDS*LIMHWNLWNEYYSWLLVKHPAQLGLAYSNGSDIVNIPVHACTTITQMIVLLLDVSHTN	290	1	9_NW_020229888.1_41830_61564_-|NW_020229888.1_128146_129833_+|NW_020229888.1_234026_236185_+|NW_020229888.1_238160_244641_-|NW_020229888.1_282158_286272_+|NW_020229888.1_328152_330879_-|NW_020229888.1_336092_340093_-|NW_020229888.1_359347_365455_+|NW_020229888.1_400728_404306_+	A0NGI1.1,Q24583.1,P13129.1,O45211.1,P10394.1,P04323.1,P10394.1,P10394.1,P04323.1	220_NW_020229888.1_2946_3257_+|NW_020229888.1_3795_5877_-|NW_020229888.1_5878_8492_+|NW_020229888.1_7592_8968_-|NW_020229888.1_9320_9922_+|NW_020229888.1_9923_10102_-|NW_020229888.1_10345_10745_+|NW_020229888.1_12992_13095_+|NW_020229888.1_13056_13157_-|NW_020229888.1_17233_17317_+|NW_020229888.1_17857_17959_+|NW_020229888.1_17921_18020_-|NW_020229888.1_19349_19447_-|NW_020229888.1_20763_20863_-|…	1_NW_020229888.1_341692_343540_-	25	27.88	ORF_00077	ORF_00077	CjLGDV	35.7	224	136	3	199	870	69	284	1.49e-34	140	34.7789	Harpegnathos_saltator	27.88	32.596	6.269	-4.716	-0.752	No	3.37e-38	16.06	7.658	17.696	8.402	0.475
NW_020230648.1_312102-312593	NW_020230648.1_312102-312593:+		SRR25195258	NW_020230648.1	4.36	Harpegnathos_saltator	7.65839	2693376		312102	312593	+	ORF_00077	AQPSKLQDGLAKANEFVSPVWLSRKLPLVWSDVDLCKKNAARPGRGCCLFAPLSYCQGSTAVINGFCAFHLCAIFNLTFLNYAIYALNAKGQAVEWLKCYCYVVDPRPVDDRMTACFPFFELFEHEPIVRDINLSNLERYLVSINNPNWEKIYSLHVNFIHRMM	164	0	37_NW_020230648.1_40950_41779_-|NW_020230648.1_50619_59965_+|NW_020230648.1_84690_85374_-|NW_020230648.1_86270_86910_-|NW_020230648.1_168706_174105_-|NW_020230648.1_179512_181064_-|NW_020230648.1_407917_412306_-|NW_020230648.1_425616_430645_-|NW_020230648.1_470730_479424_-|NW_020230648.1_483668_497949_-|NW_020230648.1_508031_513236_+|NW_020230648.1_549894_562025_+|NW_020230648.1_562190_580703_+|N…	Q7JQ07.1,Q7JQ07.1,Q03272.1,P16425.1,P20825.1,P04323.1,P10394.1,Q7JQ07.1,Q9V3C0.1,D6WMX4.1,Q16K67.1,Q7JQ07.1,Q16K67.1,Q7JQ07.1,Q16K67.1,P10394.1,P04323.1,Q16Y34.1,Q9VA27.1,Q7M4I6.1,Q9XYF4.1,Q7KLV9.1,Q7K566.1,Q16W06.1,Q7K2G1.1,Q7K2G1.1,P54985.1,Q7JQ07.1,Q5MQL3.1,Q7KHG2.1,O17310.1,Q7KTX7.1,B1A4F7.1,P08793.1,P21328.1,P04323.1,P21328.1	1327_NW_020230648.1_14_303_+|NW_020230648.1_611_780_-|NW_020230648.1_879_1151_-|NW_020230648.1_1494_1993_+|NW_020230648.1_2286_2424_-|NW_020230648.1_2359_3672_+|NW_020230648.1_4490_4718_-|NW_020230648.1_4704_5995_-|NW_020230648.1_5991_6536_-|NW_020230648.	6_NW_020230648.1_309511_310556_-|NW_020230648.1_311283_311774_-|NW_020230648.1_311964_312586_-|NW_020230648.1_311964_312586_-|NW_020230648.1_313155_313656_+|NW_020230648.1_313794_314813_-	25	31.53	ORF_00077	ORF_00077	CjLGDV	35.5	166	99	4	1	492	49	208	1.5e-21	101	0.5025	Harpegnathos_saltator	31.53	32.596	6.269	-1.066	-0.17	No	0.00112	4.36	7.658	17.696	-3.298	-0.186
NW_020229888.1_410081-411199	NW_020229888.1_410081-411199:+		SRR25204315	NW_020229888.1	16.06	Harpegnathos_saltator	7.65839	442580		410081	411199	+	pif0/p74	ADILNTLSAEVRNILISITMETFVRKMLKLGFNRALRFVGQRLSGVVSRQLLALAVRESTARMLSFALSRITTRLLLALGTTASGIGVVIGLTELVTILLDIMLVFGWDPGNYKSEFDNASYDDIAIGWLRERERCDMPRYDPYLLLALFLRDRESPMTEGNEEDESASTTPRPDERFLILDQTDTPWYFAQFRDAVDGMIRDNRGLKHQIGAAALAGGSERSAATTSPTMQTLDDRSREKLRSRAPRFHLGRTLVGRENEHHDEASRARYKRSKDGGQIEKEDPLKRSRPIVSDNAMVCSMLWSLHYFANRRYNSLGQRVNTDDDVLNVNDATVERAVRDNELAALLASAYTVDTLPRNSVLGAARRNVASK	373	0	9_NW_020229888.1_41830_61564_-|NW_020229888.1_128146_129833_+|NW_020229888.1_234026_236185_+|NW_020229888.1_238160_244641_-|NW_020229888.1_282158_286272_+|NW_020229888.1_328152_330879_-|NW_020229888.1_336092_340093_-|NW_020229888.1_359347_365455_+|NW_020229888.1_400728_404306_+	A0NGI1.1,Q24583.1,P13129.1,O45211.1,P10394.1,P04323.1,P10394.1,P10394.1,P04323.1	220_NW_020229888.1_2946_3257_+|NW_020229888.1_3795_5877_-|NW_020229888.1_5878_8492_+|NW_020229888.1_7592_8968_-|NW_020229888.1_9320_9922_+|NW_020229888.1_9923_10102_-|NW_020229888.1_10345_10745_+|NW_020229888.1_12992_13095_+|NW_020229888.1_13056_13157_-|NW_020229888.1_17233_17317_+|NW_020229888.1_17857_17959_+|NW_020229888.1_17921_18020_-|NW_020229888.1_19349_19447_-|NW_020229888.1_20763_20863_-|…	2_NW_020229888.1_407627_408550_-|NW_020229888.1_412684_413126_-	25	27.88	ORF_00073	ORF_00073	CjLGDV	35.5	392	209	8	1	1119	442	808	1.56e-55	207		Harpegnathos_saltator	27.88	32.596	6.269	-4.716	-0.752	No	3.37e-38	16.06	7.658	17.696	8.402	0.475
NW_020229888.1_291661-292200	NW_020229888.1_291661-292200:-			NW_020229888.1	16.06	Harpegnathos_saltator	7.65839	442580		291661	292200	-	ORF_00086	PRVLEEGVASAFGIQDKFPVIDAFEYIYTTSCDMLYCHDKRLPKILRDLYKAFLLSKNAQICRDMSVVLNLVHRSASRLLFWKDAIALTTGMIAAQVS*CIPLDRGIRSVDITIDDVFNDVAYQLNGSDISMITRNGESTYENPYIRILRTTIIMIVREYVGHGYRELFSYKPTYDDTDS	180	1	9_NW_020229888.1_41830_61564_-|NW_020229888.1_128146_129833_+|NW_020229888.1_234026_236185_+|NW_020229888.1_238160_244641_-|NW_020229888.1_282158_286272_+|NW_020229888.1_328152_330879_-|NW_020229888.1_336092_340093_-|NW_020229888.1_359347_365455_+|NW_020229888.1_400728_404306_+	A0NGI1.1,Q24583.1,P13129.1,O45211.1,P10394.1,P04323.1,P10394.1,P10394.1,P04323.1	220_NW_020229888.1_2946_3257_+|NW_020229888.1_3795_5877_-|NW_020229888.1_5878_8492_+|NW_020229888.1_7592_8968_-|NW_020229888.1_9320_9922_+|NW_020229888.1_9923_10102_-|NW_020229888.1_10345_10745_+|NW_020229888.1_12992_13095_+|NW_020229888.1_13056_13157_-|NW_020229888.1_17233_17317_+|NW_020229888.1_17857_17959_+|NW_020229888.1_17921_18020_-|NW_020229888.1_19349_19447_-|NW_020229888.1_20763_20863_-|…	2_NW_020229888.1_293061_293533_-|NW_020229888.1_293844_294020_-	25	27.88	ORF_00086	ORF_00086	CjLGDV	35.4	192	108	3	1	540	56	243	1.27e-33	133	0.7496	Harpegnathos_saltator	27.88	32.596	6.269	-4.716	-0.752	No	3.37e-38	16.06	7.658	17.696	8.402	0.475
NW_020230648.1_323763-325636	NW_020230648.1_323763-325636:-	15	SRR25195252	NW_020230648.1	4.36	Harpegnathos_saltator	7.65839	2693376		323763	325636	-	lef8	EQQFLCAKINTDVEYDHELVKRMRVVNLNAM*CLKTPDGFARFSYFNVSNIGNAGRVMNRTHCMRDSFVCDVFAATDLVIRFLRASVPSRDAAARETASVIFAVDEIPVLCRSVGAVSFERKSRADRDDVAATKWHFYPMFLANKYLVPGSVVTSTRLRRSSASPFASIARRASYFVNIRLTNGVPTCPVRVTTSTDRVRDDGVSAAAIDSDVAAATYCTESREYYPNHGLTMSFAASALSSPIYDRVDAVAGDTALPRCRAHIWCSRHEIVLYEPSLRTADSVQRNSVRPPKLHEVACHVLLSVAAFPYATDVSKLIVAINAHKRALELRIVRSARTTASSRATTENRDARTLPRCVATWTSAPIAPGASSTRTAN*RVSGFSTIATLRRRDNDSPCA…	624	8	37_NW_020230648.1_40950_41779_-|NW_020230648.1_50619_59965_+|NW_020230648.1_84690_85374_-|NW_020230648.1_86270_86910_-|NW_020230648.1_168706_174105_-|NW_020230648.1_179512_181064_-|NW_020230648.1_407917_412306_-|NW_020230648.1_425616_430645_-|NW_020230648.1_470730_479424_-|NW_020230648.1_483668_497949_-|NW_020230648.1_508031_513236_+|NW_020230648.1_549894_562025_+|NW_020230648.1_562190_580703_+|N…	Q7JQ07.1,Q7JQ07.1,Q03272.1,P16425.1,P20825.1,P04323.1,P10394.1,Q7JQ07.1,Q9V3C0.1,D6WMX4.1,Q16K67.1,Q7JQ07.1,Q16K67.1,Q7JQ07.1,Q16K67.1,P10394.1,P04323.1,Q16Y34.1,Q9VA27.1,Q7M4I6.1,Q9XYF4.1,Q7KLV9.1,Q7K566.1,Q16W06.1,Q7K2G1.1,Q7K2G1.1,P54985.1,Q7JQ07.1,Q5MQL3.1,Q7KHG2.1,O17310.1,Q7KTX7.1,B1A4F7.1,P08793.1,P21328.1,P04323.1,P21328.1	1327_NW_020230648.1_14_303_+|NW_020230648.1_611_780_-|NW_020230648.1_879_1151_-|NW_020230648.1_1494_1993_+|NW_020230648.1_2286_2424_-|NW_020230648.1_2359_3672_+|NW_020230648.1_4490_4718_-|NW_020230648.1_4704_5995_-|NW_020230648.1_5991_6536_-|NW_020230648.	3_NW_020230648.1_324909_325547_+|NW_020230648.1_325545_328665_+|NW_020230648.1_325545_328665_+	25	31.53	ORF_00095	ORF_00095	CjLGDV	35.2	281	141	9	1083	1874	768	1024	3.68e-26	127		Harpegnathos_saltator	31.53	32.596	6.269	-1.066	-0.17	No	0.00112	4.36	7.658	17.696	-3.298	-0.186
NW_020229888.1_419849-421237	NW_020229888.1_419849-421237:+		SRR21423555	NW_020229888.1	16.06	Harpegnathos_saltator	7.65839	442580		419849	421237	+	lef8	HSNPEYDHEMIKRMRVVNLNAMTCLRMPHGFDRFLSYFNVGNIGNAGRVMNRVHSMRESYIINEAVAIQRTVKWMREYALRRYHRCVHAFPQQYQVPYVMLAVNEMPIVRLDNMTILNSEDDNDDNIDYDNNSSFNLWEFALAVKYREPGATMVVTELSGDDGRNVDFYVNVRLLKGVPLCPVGIVVANDDEASNNETTMTTTTTTTTTTVAHYCSSCREFIPIETSLSIFVSKKTRTNAWSETTTGGVWLRSSSVLLRCRAHSWFSRHELSLYRDWINDNNGGFPSRPRLHEITCHDMLSIGAYPYVTEISKCIVAINAHRRALETIRNCDINYETDCWPRLGYFDRNGKLTRVRINDGNDSSGGGGGGSSSSIAAPRNSVRLLFAFGDMDMLNCENG…	463	0	9_NW_020229888.1_41830_61564_-|NW_020229888.1_128146_129833_+|NW_020229888.1_234026_236185_+|NW_020229888.1_238160_244641_-|NW_020229888.1_282158_286272_+|NW_020229888.1_328152_330879_-|NW_020229888.1_336092_340093_-|NW_020229888.1_359347_365455_+|NW_020229888.1_400728_404306_+	A0NGI1.1,Q24583.1,P13129.1,O45211.1,P10394.1,P04323.1,P10394.1,P10394.1,P04323.1	220_NW_020229888.1_2946_3257_+|NW_020229888.1_3795_5877_-|NW_020229888.1_5878_8492_+|NW_020229888.1_7592_8968_-|NW_020229888.1_9320_9922_+|NW_020229888.1_9923_10102_-|NW_020229888.1_10345_10745_+|NW_020229888.1_12992_13095_+|NW_020229888.1_13056_13157_-|NW_020229888.1_17233_17317_+|NW_020229888.1_17857_17959_+|NW_020229888.1_17921_18020_-|NW_020229888.1_19349_19447_-|NW_020229888.1_20763_20863_-|…	5_NW_020229888.1_417791_419430_+|NW_020229888.1_419778_419913_-|NW_020229888.1_419778_419913_-|NW_020229888.1_422534_422770_+|NW_020229888.1_423157_424796_-	25	27.88	ORF_00095	ORF_00095	CjLGDV	35	472	245	14	1	1389	476	894	4.9e-60	224		Harpegnathos_saltator	27.88	32.596	6.269	-4.716	-0.752	No	3.37e-38	16.06	7.658	17.696	8.402	0.475
NW_020230648.1_220775-221776	NW_020230648.1_220775-221776:-		SRR25195252	NW_020230648.1	4.36	Harpegnathos_saltator	7.65839	2693376		220775	221776	-	helicase2	KTSLLGLMLDRFASVLYLVKKRNIIDSTTKRFPSYDNLLAKTIDSYLMNLLNICNLYVWLNLRRSVAGRCELLERIRRLNTSASPNFDQLIFVDEYSLIEGSLAELLNAALRGRTVLIAGDCNQQPPIGEVEDQAIRTMLDYDNICFMYENMRATDPRLLRRLVCFTARSGGHECAALSALHSLPRTRTIDMSPFVRSMRAIVQNAIDADFGQLPRLIVASNERVNYTNWVIGYLTWRNCPICHGADNGETRSGQCCLRYRRSVVATERRDVARSNNNNNNNNSNATSSCRTGARFDDRRDDPYADEHFVLRSMCYRVIHARANWPMQVGSRVI	334	0	37_NW_020230648.1_40950_41779_-|NW_020230648.1_50619_59965_+|NW_020230648.1_84690_85374_-|NW_020230648.1_86270_86910_-|NW_020230648.1_168706_174105_-|NW_020230648.1_179512_181064_-|NW_020230648.1_407917_412306_-|NW_020230648.1_425616_430645_-|NW_020230648.1_470730_479424_-|NW_020230648.1_483668_497949_-|NW_020230648.1_508031_513236_+|NW_020230648.1_549894_562025_+|NW_020230648.1_562190_580703_+|N…	Q7JQ07.1,Q7JQ07.1,Q03272.1,P16425.1,P20825.1,P04323.1,P10394.1,Q7JQ07.1,Q9V3C0.1,D6WMX4.1,Q16K67.1,Q7JQ07.1,Q16K67.1,Q7JQ07.1,Q16K67.1,P10394.1,P04323.1,Q16Y34.1,Q9VA27.1,Q7M4I6.1,Q9XYF4.1,Q7KLV9.1,Q7K566.1,Q16W06.1,Q7K2G1.1,Q7K2G1.1,P54985.1,Q7JQ07.1,Q5MQL3.1,Q7KHG2.1,O17310.1,Q7KTX7.1,B1A4F7.1,P08793.1,P21328.1,P04323.1,P21328.1	1327_NW_020230648.1_14_303_+|NW_020230648.1_611_780_-|NW_020230648.1_879_1151_-|NW_020230648.1_1494_1993_+|NW_020230648.1_2286_2424_-|NW_020230648.1_2359_3672_+|NW_020230648.1_4490_4718_-|NW_020230648.1_4704_5995_-|NW_020230648.1_5991_6536_-|NW_020230648.	2_NW_020230648.1_220426_220647_-|NW_020230648.1_221106_221481_+	25	31.53	ORF_00020	ORF_00020	CjLGDV	34.8	359	179	14	1	1002	338	666	6.33e-41	164	0.7957	Harpegnathos_saltator	31.53	32.596	6.269	-1.066	-0.17	No	0.00112	4.36	7.658	17.696	-3.298	-0.186
NW_020229888.1_301862-302405	NW_020229888.1_301862-302405:-		SRR21423555	NW_020229888.1	16.06	Harpegnathos_saltator	7.65839	442580		301862	302405	-	ORF_00086	RACSRKASHQHSEYKANLR*LTRSSTFTPLLATCSIVTTKGYRRYFVICTKLFYFPRMHKFVGGVVLNLVHRSASRLLFWKDAIALTTGMIAAQVSQCIPLDRGIRSVDITIDDVFNDVAYQLNGSDISMITRNGESTYENPYIRMLRTTIIMIVREYVGHGDRELFSYKPTYDDTDSHLL	181	1	9_NW_020229888.1_41830_61564_-|NW_020229888.1_128146_129833_+|NW_020229888.1_234026_236185_+|NW_020229888.1_238160_244641_-|NW_020229888.1_282158_286272_+|NW_020229888.1_328152_330879_-|NW_020229888.1_336092_340093_-|NW_020229888.1_359347_365455_+|NW_020229888.1_400728_404306_+	A0NGI1.1,Q24583.1,P13129.1,O45211.1,P10394.1,P04323.1,P10394.1,P10394.1,P04323.1	220_NW_020229888.1_2946_3257_+|NW_020229888.1_3795_5877_-|NW_020229888.1_5878_8492_+|NW_020229888.1_7592_8968_-|NW_020229888.1_9320_9922_+|NW_020229888.1_9923_10102_-|NW_020229888.1_10345_10745_+|NW_020229888.1_12992_13095_+|NW_020229888.1_13056_13157_-|NW_020229888.1_17233_17317_+|NW_020229888.1_17857_17959_+|NW_020229888.1_17921_18020_-|NW_020229888.1_19349_19447_-|NW_020229888.1_20763_20863_-|…	1_NW_020229888.1_303268_303728_-	25	27.88	ORF_00086	ORF_00086	CjLGDV	34.5	119	73	2	191	544	132	246	2.43e-17	90.1	0.1908	Harpegnathos_saltator	27.88	32.596	6.269	-4.716	-0.752	No	3.37e-38	16.06	7.658	17.696	8.402	0.475
NW_020230648.1_242851-244209	NW_020230648.1_242851-244209:+		SRR25195252	NW_020230648.1	4.36	Harpegnathos_saltator	7.65839	2693376		242851	244209	+	pif1	LRKRATRDAADSSFNFACRCKYPHLMANATGPMSSCSRDVGCNGRGRLDAASRSSAIDPFVNGRCECDDGWISEYNDVVGPFCREATIGEWPSMLPGQDIDSDAMLDLSSEFIDENFRAIIARERVDGEDTRVKLINPCTPCPIVATDDGEAYFCGDDFTIRKRNNADPFIAIANIGIRRDRDYLRGNGGRFPNACLKITASEGLVPDRFLLQFMTRDDASAKKIAMEIDVLVNESSVRRWFGGPDDDFDASPNYRRFARSLRAPEGDALKDCGTVWTFDHPSISNHRQRVCESLRLFWGSAHTDLAFASDRLNFPLPFYSDRLVVNYYLYYPRGMLLNDAERVIRGHLRQEAYECPDRRGLDNFDYFYGKYVYTDHETAHNMARAMLPVCLVRHTDSV…	453	0	37_NW_020230648.1_40950_41779_-|NW_020230648.1_50619_59965_+|NW_020230648.1_84690_85374_-|NW_020230648.1_86270_86910_-|NW_020230648.1_168706_174105_-|NW_020230648.1_179512_181064_-|NW_020230648.1_407917_412306_-|NW_020230648.1_425616_430645_-|NW_020230648.1_470730_479424_-|NW_020230648.1_483668_497949_-|NW_020230648.1_508031_513236_+|NW_020230648.1_549894_562025_+|NW_020230648.1_562190_580703_+|N…	Q7JQ07.1,Q7JQ07.1,Q03272.1,P16425.1,P20825.1,P04323.1,P10394.1,Q7JQ07.1,Q9V3C0.1,D6WMX4.1,Q16K67.1,Q7JQ07.1,Q16K67.1,Q7JQ07.1,Q16K67.1,P10394.1,P04323.1,Q16Y34.1,Q9VA27.1,Q7M4I6.1,Q9XYF4.1,Q7KLV9.1,Q7K566.1,Q16W06.1,Q7K2G1.1,Q7K2G1.1,P54985.1,Q7JQ07.1,Q5MQL3.1,Q7KHG2.1,O17310.1,Q7KTX7.1,B1A4F7.1,P08793.1,P21328.1,P04323.1,P21328.1	1327_NW_020230648.1_14_303_+|NW_020230648.1_611_780_-|NW_020230648.1_879_1151_-|NW_020230648.1_1494_1993_+|NW_020230648.1_2286_2424_-|NW_020230648.1_2359_3672_+|NW_020230648.1_4490_4718_-|NW_020230648.1_4704_5995_-|NW_020230648.1_5991_6536_-|NW_020230648.	5_NW_020230648.1_240354_241654_-|NW_020230648.1_241938_242096_-|NW_020230648.1_242283_243327_-|NW_020230648.1_242283_243327_-|NW_020230648.1_243899_244199_-	25	31.53	ORF_00105	ORF_00105	CjLGDV	34.4	468	279	11	1	1359	295	749	1.69e-74	259		Harpegnathos_saltator	31.53	32.596	6.269	-1.066	-0.17	No	0.00112	4.36	7.658	17.696	-3.298	-0.186
NW_020229888.1_294767-295363	NW_020229888.1_294767-295363:-			NW_020229888.1	16.06	Harpegnathos_saltator	7.65839	442580		294767	295363	-	ORF_00077	RVFPIFELFDREPTANDIHLSNLHRYLLSVKRPDWQRVYSMHVNFLHRLITLHGNFALALPPTREDQQFDSQLIMHWNLWNEYYSWLLVKHPAQLGLAYSNGSDIVNIPVHACTTITQMIVRLFSTCHTRINDGRFYSLPSNYGILVRGHLAYQDNMCSNGTTTESGIHACGNLATLPILRYDACETPTLHFDSAANCH	199	0	9_NW_020229888.1_41830_61564_-|NW_020229888.1_128146_129833_+|NW_020229888.1_234026_236185_+|NW_020229888.1_238160_244641_-|NW_020229888.1_282158_286272_+|NW_020229888.1_328152_330879_-|NW_020229888.1_336092_340093_-|NW_020229888.1_359347_365455_+|NW_020229888.1_400728_404306_+	A0NGI1.1,Q24583.1,P13129.1,O45211.1,P10394.1,P04323.1,P10394.1,P10394.1,P04323.1	220_NW_020229888.1_2946_3257_+|NW_020229888.1_3795_5877_-|NW_020229888.1_5878_8492_+|NW_020229888.1_7592_8968_-|NW_020229888.1_9320_9922_+|NW_020229888.1_9923_10102_-|NW_020229888.1_10345_10745_+|NW_020229888.1_12992_13095_+|NW_020229888.1_13056_13157_-|NW_020229888.1_17233_17317_+|NW_020229888.1_17857_17959_+|NW_020229888.1_17921_18020_-|NW_020229888.1_19349_19447_-|NW_020229888.1_20763_20863_-|…	4_NW_020229888.1_293061_293533_-|NW_020229888.1_293844_294020_-|NW_020229888.1_295391_295702_-|NW_020229888.1_295698_296978_-	25	27.88	ORF_00077	ORF_00077	CjLGDV	34.2	222	115	5	1	597	161	374	2.16e-31	129	0.3287	Harpegnathos_saltator	27.88	32.596	6.269	-4.716	-0.752	No	3.37e-38	16.06	7.658	17.696	8.402	0.475
NW_020230648.1_325852-326982	NW_020230648.1_325852-326982:-		SRR25195252	NW_020230648.1	4.36	Harpegnathos_saltator	7.65839	2693376		325852	326982	-	lef8	EYLAYLRNSYPQTRYSLAQLNALYRAYDCTVCDEAWSGMIGESSARAAAAVSIPDDTAASRRGPRGLRARQLTRVLRTGRYMACVNLRASDNATLHVCNFVPLVLGSELDVRLRYGGDNERIAASADFARFDLSHMGQIYAFGRFWVFNSFIHTDSC*CHRYRRHINAANNVVVRLYVYDRTGKGNMLFLTITGSLHIRDKYRREATLLADASRYIGDATSNPANDESGDRDAREVADSFL*VLRDLDHPCGMSALEFFLFCREYMNRGVGIDDANVHVDGVSQPTSEIDHIDNKRVSKAPALYSFLPTDLTRALRALPLSSDDAVKTTTVPSRWQACIAHYVATSHRANLLPFISRRTHVHRD*YEIMKRRMKSEM	377	3	37_NW_020230648.1_40950_41779_-|NW_020230648.1_50619_59965_+|NW_020230648.1_84690_85374_-|NW_020230648.1_86270_86910_-|NW_020230648.1_168706_174105_-|NW_020230648.1_179512_181064_-|NW_020230648.1_407917_412306_-|NW_020230648.1_425616_430645_-|NW_020230648.1_470730_479424_-|NW_020230648.1_483668_497949_-|NW_020230648.1_508031_513236_+|NW_020230648.1_549894_562025_+|NW_020230648.1_562190_580703_+|N…	Q7JQ07.1,Q7JQ07.1,Q03272.1,P16425.1,P20825.1,P04323.1,P10394.1,Q7JQ07.1,Q9V3C0.1,D6WMX4.1,Q16K67.1,Q7JQ07.1,Q16K67.1,Q7JQ07.1,Q16K67.1,P10394.1,P04323.1,Q16Y34.1,Q9VA27.1,Q7M4I6.1,Q9XYF4.1,Q7KLV9.1,Q7K566.1,Q16W06.1,Q7K2G1.1,Q7K2G1.1,P54985.1,Q7JQ07.1,Q5MQL3.1,Q7KHG2.1,O17310.1,Q7KTX7.1,B1A4F7.1,P08793.1,P21328.1,P04323.1,P21328.1	1327_NW_020230648.1_14_303_+|NW_020230648.1_611_780_-|NW_020230648.1_879_1151_-|NW_020230648.1_1494_1993_+|NW_020230648.1_2286_2424_-|NW_020230648.1_2359_3672_+|NW_020230648.1_4490_4718_-|NW_020230648.1_4704_5995_-|NW_020230648.1_5991_6536_-|NW_020230648.	6_NW_020230648.1_324909_325547_+|NW_020230648.1_325545_328665_+|NW_020230648.1_325545_328665_+|NW_020230648.1_325545_328665_+|NW_020230648.1_328688_328770_-|NW_020230648.1_328895_332148_-	25	31.53	ORF_00095	ORF_00095	CjLGDV	34.2	377	194	13	1	1092	15	350	7.82e-43	172		Harpegnathos_saltator	31.53	32.596	6.269	-1.066	-0.17	No	0.00112	4.36	7.658	17.696	-3.298	-0.186
NW_020229888.1_315376-316779	NW_020229888.1_315376-316779:+		SRR21423557	NW_020229888.1	16.06	Harpegnathos_saltator	7.65839	442580	Guinet et al.2023	315376	316779	+	helicase2	KTFLLDVMLNKFRRVRYLVKKRNFVEATLKRFCNHESLVAQTIYSYLMNVLKQKNLLVWLRMRTDNMDELRKRADALALRRIEKQKKLRNIDDFLIGRRSLDICSATNSGGGGSGGGGDFCDDDEDDELIFVDEYSLIESSLAELLNRTLQGRRDILVGDCNQQPAISERTDQALRTLLGYEHVCFMYDNVRARDGALLDRLAAFNSRDESTCYRAVHGLPLNGVIDARDYITAIHSFVQGRSIASSTTTTTLAQMPRIIVTSNERVNYLNWALAYLAWLNLPPSLRFDCPLEGGFDTAVSKRHKSVLCLRYKRVILFHTNGRVEIPPPPPPQDKNDDPYADEHFVLVGARYRIIHAQRSWPVQIGTRIIVRHIESSSSIIAQVDDDERMLVRITKARI…	468	0	9_NW_020229888.1_41830_61564_-|NW_020229888.1_128146_129833_+|NW_020229888.1_234026_236185_+|NW_020229888.1_238160_244641_-|NW_020229888.1_282158_286272_+|NW_020229888.1_328152_330879_-|NW_020229888.1_336092_340093_-|NW_020229888.1_359347_365455_+|NW_020229888.1_400728_404306_+	A0NGI1.1,Q24583.1,P13129.1,O45211.1,P10394.1,P04323.1,P10394.1,P10394.1,P04323.1	220_NW_020229888.1_2946_3257_+|NW_020229888.1_3795_5877_-|NW_020229888.1_5878_8492_+|NW_020229888.1_7592_8968_-|NW_020229888.1_9320_9922_+|NW_020229888.1_9923_10102_-|NW_020229888.1_10345_10745_+|NW_020229888.1_12992_13095_+|NW_020229888.1_13056_13157_-|NW_020229888.1_17233_17317_+|NW_020229888.1_17857_17959_+|NW_020229888.1_17921_18020_-|NW_020229888.1_19349_19447_-|NW_020229888.1_20763_20863_-|…	2_NW_020229888.1_313192_313558_+|NW_020229888.1_315781_315984_-	25	27.88	ORF_00020	ORF_00020	CjLGDV	34	497	230	17	1	1404	338	765	1.88e-59	220	0.6347	Harpegnathos_saltator	27.88	32.596	6.269	-4.716	-0.752	No	3.37e-38	16.06	7.658	17.696	8.402	0.475
[truncated: 1,535 more rows]
[truncated: 10 more columns]
