# Supplementary material for: Discovery of a novel double-stranded DNA virus associated with ant labial gland disease reveals its long-term interaction with ants
Source: J Virol. 2025 Sep 17;99(10):e01178-25. doi: 10.1128/jvi.01178-25 (PMC12548425; doi:10.1128/jvi.01178-25)
Supplement: Table S7 — Information of the ant genomes used in this study. [file jvi.01178-25-s0008.xlsx]

## Sheet: Sheet1
Supplementary Table S7. Information of the ant genomes used in this study
Ant species	Ant subfamily	Accession number	Total length (Mb)
Pseudomyrmex_concolor	Pseudomyrmecinae	GCA_014839585.1	196
Pseudomyrmex_cubaensis	Pseudomyrmecinae	GCA_014825685.1	204
Pseudomyrmex_dendroicus	Pseudomyrmecinae	GCA_014825645.1	206
Pseudomyrmex_flavicornis	Pseudomyrmecinae	GCA_014825475.1	198
Pseudomyrmex_gracilis	Pseudomyrmecinae	GCF_002006095.1	282.776
Pseudomyrmex_pallidus	Pseudomyrmecinae	GCA_014825455.1	200
Dinoponera_quadriceps	Ponerinae	GCF_001313825.1	259.666
Harpegnathos_saltator	Ponerinae	GCF_003227715.1	294.466
Odontomachus_brunneus	Ponerinae	GCA_010583005.1	393
Odontoponera_transversa	Ponerinae	GCA_039994525.1	339
Acromyrmex_echinatior	Myrmicinae	GCF_000204515.1	295.945
Aphaenogaster_ashmeadi	Myrmicinae	GCA_003063805.1	310
Aphaenogaster_floridana	Myrmicinae	GCA_003063835.1	383
Aphaenogaster_fulva	Myrmicinae	GCA_003063765.1	346
Aphaenogaster_miamiana	Myrmicinae	GCA_003063725.1	343
Aphaenogaster_picea	Myrmicinae	GCA_003063865.1	386
Aphaenogaster_rudis	Myrmicinae	GCA_003063815.1	395
Atta_cephalotes	Myrmicinae	GCF_000143395.1	317.672
Atta_colombica	Myrmicinae	GCF_001594045.1	291.258
Atta_texana	Myrmicinae	GCA_004480015.1	287
Crematogaster_levior	Myrmicinae	GCA_901521435.1	326
Cyphomyrmex_costatus	Myrmicinae	GCF_001594065.1	300.317
Leptothorax_acervorum	Myrmicinae	GCA_035220615.1	344
Monomorium_pharaonis	Myrmicinae	GCF_000980195.1	257.977
Pogonomyrmex_barbatus	Myrmicinae	GCF_000187915.1	235.646
Solenopsis_fugax	Myrmicinae	GCA_003595255.1	335
Solenopsis_invicta	Myrmicinae	GCF_000188075.2	396.025
Temnothorax_americanus	Myrmicinae	GCA_030770215.1	277
Temnothorax_curvispinosus	Myrmicinae	GCF_003070985.1	304
Temnothorax_longispinosus	Myrmicinae	GCA_030848805.1	298
Temnothorax_nylanderi	Myrmicinae	GCA_030848795.1	313
Temnothorax_ravouxi	Myrmicinae	GCA_030770255.1	362
Temnothorax_rugatulus	Myrmicinae	GCA_035220575.1	335
Temnothorax_unifasciatus	Myrmicinae	GCA_030770225.1	314
Trachymyrmex_cornetzi	Myrmicinae	GCF_001594075.1	369.438
Trachymyrmex_septentrionalis	Myrmicinae	GCF_001594115.1	291.747
Trachymyrmex_zeteki	Myrmicinae	GCF_001594055.1	267.973
Vollenhovia_emeryi	Myrmicinae	GCF_000949405.1	287.901
Wasmannia_auropunctata	Myrmicinae	GCF_000956235.1	324.12
Anoplolepis_gracilipes	Formicinae	GCA_031304115.1	243
Camponotus_fellah	Formicinae	GCA_030586385.1	266
Camponotus_floridanus	Formicinae	GCF_003227725.1	232.685
Camponotus_pennsylvanicus	Formicinae	GCA_023638675.1	306
Camponotus_vicinus	Formicinae	GCA_025532165.1	303
Cataglyphis_aenescens	Formicinae	GCA_040495325.1	218
Cataglyphis_bombycina	Formicinae	GCA_040496135.1	329
Cataglyphis_hispanica	Formicinae	GCA_004195275.1	199
Cataglyphis_niger	Formicinae	GCA_004329405.1	296
Formica_aserva	Formicinae	GCA_037039905.1	310
Formica_exsecta	Formicinae	GCF_003651465.1	278
Formica_selysi	Formicinae	GCA_009859135.1	290
Lasius_fuliginosus	Formicinae	GCA_949152495.1	256
Lasius_niger	Formicinae	GCA_001045655.1	236.236
Lasius_platythorax	Formicinae	GCA_964030505.2	235
Nylanderia_fulva	Formicinae	GCF_005281655.1	375
Polyergus_mexicanus	Formicinae	GCA_030449975.1	252
Prenolepis_imparis	Formicinae	GCA_030444845.1	327
Gigantiops_destructor	Formicinae	GCA_048543115.1	241.2
Ooceraea_biroi	Dorylinae	GCF_003672135.1	212.826
Linepithema_humile	Dolichoderinae	GCF_000217595.1	219.501
